# Supplementary material for: The glycolytic enzyme ALDOA and the exon junction complex protein RBM8A are regulators of ribosomal biogenesis
Source: Front Cell Dev Biol. 2022 Sep 14;10:954358. doi: 10.3389/fcell.2022.954358 (PMC9515781; doi:10.3389/fcell.2022.954358)
Supplement: Supplementary file 4 [file Table3.XLSX]

## Sheet: Primers_amplification_promoters
target	sequence
Rpl21_R	ttaACCGGTCTGGAAGATGGCTGCGG
Rpl21_400_F	ccgACCGGTactgcatatgtggaatgacg
Mrpl22_800_F	ccgCTCGAGactgtgtctttgtttcaaaacca
Mrpl22_R	ttaACCGGTCGCCATGCTGAGCCCTA
Mrpl22_500_F	ccgCTCGAGtagtctgtttctgtttatgggactaac
Mrpl22_200_F	ccgCTCGAGctgcccttttcaggctgttat
Mrps17_800_F	ccgCTCGAGcatgaaagaaaagcccttggc
Mrps17_R	ttaACCGGTCTCCGGAGTCCACCACAAG
Mrps17_500_F	ccgCTCGAGcggaggcaaggcagatgta
Mrps17_200_F	ccgCTCGAGatctattgcagtgcctataaaaaaaga
Rpl18_R	ttaACCGGTCATGATGGCGCCTCCTG
Rpl18_500_F	ccgCTCGAGctcgggtgagagatctagtagga
Rpl18_200_F	ccgCTCGAGccgggtcccagcccttt
Rrs1_900_F	ccgCTCGAGtgtgacaagacaaaaaaaccaacc
Rrs1_R	ttaACCGGTCATGGCTCTCGCTGCG
Rrs1_600_F	ccgCTCGAGatcacaggaacaaacaatggc
Rrs1_300_F	ccgCTCGAGccccacagcatgctgg
Tsr1_800_F	ccgCTCGAGgccgctccggcctg
Tsr1_R	ttaACCGGTCATTCTGCAGTCCACGTGTG
Tsr1_500_F	ccgCTCGAGgggtcgccgacatccg
Tsr1_200_F	ccgCTCGAGtccagagccggagccg
Fbl_800_F	ccgCTCGAGaggaggaacagaggcagaaac
Fbl_R	ttaACCGGTCATTACTGCGTTCTGGTCGC
Fbl_500_F	ccgCTCGAGgagatagctcagctgtgaagagaac
Fbl_200_F	ccgCTCGAGcttgtgataaaatttgccactctagg
Mrpl1_800_F	ccgCTCGAGggcagctgagacataacgga
Mrpl1_800_R	ttaACCGGTCGCCATGTTGACTGTTCCG
Mrpl1_500_F	ccgCTCGAGccgccttgggtggagg
Mrpl1_200_F	ccgCTCGAGaaagccattccccacccc

## Sheet: Primers_library_generation_gDNA
Primer used to amplify the GeCKOv2 library from genomic DNA or the plasmid library
GeCKO_PCR_1_f	ACACTCTTTCCCTACACGACGCTCTTCCGATCTCGAGCtcttGTGGAAAGGACGAAACACC*g
GeCKO_PCR_1_r	GTGACTGGAGTTCAGACGTGTGCTCTTCCGATCTgccaattcccactcctttcaagac*c
	* phosphorothioate linkage

## Sheet: sgRNA_sequences
sgRNA	sequence
sgRNA1_Ctrl_sense	CACCGGCGAGGTATTCGGCTCCGCG
sgRNA1_Ctrl_antisense	AAACCGCGGAGCCGAATACCTCGCC
sgRNA1_tRFP_sense	CACCGGGCGAAGGCAAGCCCTACGA
sgRNA1_tRFP_antisense	AAACTCGTAGGGCTTGCCTTCGCCC
sgRNA2_tRFP_antisense	CACCGCACGCCCCCGTCTTCGTATG
sgRNA2_tRFP_sense	AAACCATACGAAGACGGGGGCGTGC
sgRNA3_tRFP_antisense	CACCGATGGTCTGGGTGCCCTCGTA
sgRNA3_tRFP_sense	AAACTACGAGGGCACCCAGACCATC
sgRNA4_tRFP_sense	CACCGATGCTGTACCCCGCTGACGG
sgRNA4_tRFP_antisense	AAACCCGTCAGCGGGGTACAGCATC
sgRNA1_EGFP_sense	CACCGGAGCTGGACGGCGACGTAAA
sgRNA1_EGFP_antisense	AAACTTTACGTCGCCGTCCAGCTCC
sgRNA2_EGFP_sense	CACCGAAGTTCAGCGTGTCCGGCGA
sgRNA2_EGFP_antisense	AAACTCGCCGGACACGCTGAACTTC
sgRNA3_EGFP_antisense	CACCGCGTCGCCGTCCAGCTCGACC
sgRNA3_EGFP_sense	AAACGGTCGAGCTGGACGGCGACGC
sgAldoa_A3810_f	caccgTGACATCGCTCACCGCATTG
sgAldoa_A3810_r	aaacCAATGCGGTGAGCGATGTCAc
sgAldoa_B3811_f	caccgTCCCACCTGCTGGCAGATGC
sgAldoa_B3811_r	aaacGCATCTGCCAGCAGGTGGGAc
sgAldoa_B3810_f	caccgCCTTGCCCGGAGCCACAATG
sgAldoa_B3810_r	aaacCATTGTGGCTCCGGGCAAGGc
sgHspa8_B25037_f	caccgTATGTATTTACCTGCACCAT
sgHspa8_B25037_r	aaacATGGTGCAGGTAAATACATAc
sgHspa8_B25038_f	caccgACAGATGCCAAACGTCTGAT
sgHspa8_B25038_r	aaacATCAGACGTTTGGCATCTGTc
sgBud31_A7382_f	caccgTGATCTAGTTCATCCAACGT
sgBud31_A7382_r	aaacACGTTGGATGAACTAGATCAc
sgBud31_A7381_f	caccgCCCGAGTCTGAATGCAGCGT
sgBud31_A7381_r	aaacACGCTGCATTCAGACTCGGGc
sgSfpq_B48080_f	caccgGTGCCATGCTGAGCAAAACG
sgSfpq_B48080_r	aaacCGTTTTGCTCAGCATGGCACc
sgSfpq_B48082_f	caccgGACTCCTCGCCCAGTCATTG
sgSfpq_B48082_r	aaacCAATGACTGGGCGAGGAGTCc
sgEwsr1_A16779_f	caccgTGCATATGCAGTCTGCCCGT
sgEwsr1_A16779_r	aaacACGGGCAGACTGCATATGCAc
sgEwsr1_A16777_f	caccgCTGTACGCCTGCGGGGCAGT
sgEwsr1_A16777_r	aaacACTGCCCCGCAGGCGTACAGc
sgRbm8a_B44842_f	caccgACCCAACAGCTGTTGAAGGT
sgRbm8a_B44842_r	aaacACCTTCAACAGCTGTTGGGTc
sgRbm8a_B44840_f	caccgACTCACCGGAGCCAAAGCCG
sgRbm8a_B44840_r	aaacCGGCTTTGGCTCCGGTGAGTc

## Sheet: qRT-PCR_primers
qRT-PCR primer	sequence
tGFP_F	CTACCACTTCGGCACCTACC
tGFP_R	GTACTTCTCGATGCGGGTGT
mActb_F	ctaaggccaaccgtgaaaag
mActb_R	accagaggcatacagggaca

## Sheet: siRNA
siRNAs	Manufacturer	Catalog ID
ON-TARGETplus Mouse Aldoa (11674) siRNA - SMARTpool	Horizon Discovery Ltd.	L-061954-01-0005
ON-TARGETplus Non-targeting Pool	Horizon Discovery Ltd.	D-001810-10-50
