# Supplementary material for: The glycolytic enzyme ALDOA and the exon junction complex protein RBM8A are regulators of ribosomal biogenesis
Source: Front Cell Dev Biol. 2022 Sep 14;10:954358. doi: 10.3389/fcell.2022.954358 (PMC9515781; doi:10.3389/fcell.2022.954358)
Supplement: Supplementary file 5 [file Table9.XLSX]

## Sheet: RP down
Rank	Gene	Score	p-value	FDR
1	tRFP	6.4987e-19	2.1991e-07	0.002475
2	Adrm1	3.5253e-12	2.1991e-07	0.002475
3	Depdc1a	5.4942e-06	2.9688e-05	0.222772
4	Vhl	2.206e-05	8.7306e-05	0.491337
5	H60b	3.8865e-05	0.00016823	0.757426
6	Olfr799	8.618e-05	0.00032349	0.948588
7	Pygb	8.9456e-05	0.00042509	0.948588
8	E130012A19Rik	9.1852e-05	0.00043389	0.948588
9	Vmn2r30	9.7601e-05	0.0003688	0.948588
10	A230065H16Rik	0.00013588	0.00052318	0.948588
11	Champ1	0.00018125	0.00085085	0.948588
12	Sult4a1	0.00018392	0.00086184	0.948588
13	Gm5544	0.00019038	0.00088692	0.948588
14	Ppfibp1	0.00020873	0.00096433	0.948588
15	Syne1	0.00021901	0.0010092	0.948588
16	Adap1	0.00023273	0.0010576	0.948588
17	Tha1	0.00023759	0.0010774	0.948588
18	Cwf19l2	0.00025924	0.0011539	0.948588
19	mmu-mir-3074-1	0.00027864	0.0010598	0.948588
20	Gstm2	0.00028909	0.0012625	0.948588
21	Abcb1a	0.00030408	0.0013061	0.948588
22	Tbrg1	0.00030714	0.001175	0.948588
23	Lipc	0.00031476	0.0013443	0.948588
24	Mettl16	0.00031633	0.0013501	0.948588
25	Nipa2	0.00031647	0.0013505	0.948588
26	Nedd1	0.00032248	0.0013734	0.948588
27	Mrpl53	0.00034414	0.0014508	0.948588
28	Lmf1	0.00034472	0.0013109	0.948588
29	Hoxd9	0.00034794	0.0013232	0.948588
30	Fbxo25	0.00036499	0.001526	0.948588
31	Eif4ebp1	0.00042198	0.0017252	0.948588
32	Itih1	0.00042247	0.0015968	0.948588
33	Egfl6	0.00043505	0.0016491	0.948588
34	Ltbp1	0.00045477	0.0018361	0.948588
35	Rnf8	0.00046231	0.0018581	0.948588
36	Cyp2g1	0.00046624	0.0018713	0.948588
37	NonTargetingControlGuideForMouse_0973	0.00049079	0.00049591	0.948588
38	Rbm3	0.00049517	0.0019702	0.948588
39	Trmt10a	0.00050728	0.0020089	0.948588
40	Wrnip1	0.00051096	0.0020252	0.948588
41	Fzd7	0.00052476	0.0020767	0.948588
42	mmu-mir-219c	0.00054072	0.0018194	0.948588
43	Gm6484	0.00054665	0.0021514	0.948588
44	Gpsm1	0.000588	0.002213	0.948588
45	Olfr372	0.00060826	0.0023603	0.948588
46	Mid2	0.00062801	0.0024219	0.948588
47	Prrc2b	0.00063171	0.002432	0.948588
48	Cdk5r2	0.00065691	0.0025125	0.948588
49	Pias4	0.00067318	0.0025706	0.948588
50	Gm10094	0.0006859	0.0026062	0.948588
51	Grina	0.00068884	0.0026198	0.948588
52	Gm1647	0.00074974	0.0028239	0.948588
53	Otud6a	0.00075317	0.0028314	0.948588
54	Tbc1d8	0.0007542	0.0028332	0.948588
55	Hoxa1	0.0007781	0.002918	0.948588
56	Crat	0.00078297	0.0029409	0.948588
57	Zfp574	0.0008006	0.002999	0.948588
58	Gstm7	0.00080262	0.0030034	0.948588
59	Rabac1	0.00080284	0.0030038	0.948588
60	Srp9	0.00083122	0.0030557	0.948588
61	Tspan12	0.00085148	0.0031837	0.948588
62	Spata17	0.00086976	0.003244	0.948588
63	Supv3l1	0.00088418	0.0033031	0.948588
64	Cdh16	0.00090012	0.0033552	0.948588
65	Hist1h4f	0.00093366	0.0028815	0.948588
66	Cd38	0.0009349	0.0034788	0.948588
67	Rptor	0.00094875	0.0035197	0.948588
68	Stk11	0.0010097	0.0037278	0.948588
69	Fam214a	0.0010379	0.0038281	0.948588
70	2610018G03Rik	0.001046	0.0038562	0.948588
71	Olfr690	0.0010665	0.0039209	0.948588
72	Tipin	0.0010688	0.0039283	0.948588
73	Nfatc2	0.0010781	0.0039305	0.948588
74	Calm4	0.0010869	0.0039578	0.948588
75	Ubr1	0.0010946	0.0040066	0.948588
76	Slc34a3	0.0010992	0.0040203	0.948588
77	BC049730	0.0011032	0.0040313	0.948588
78	Nlrp9b	0.0011321	0.0041381	0.948588
79	Tex26	0.0011341	0.0041469	0.948588
80	Cbfa2t2	0.0011579	0.0042305	0.948588
81	Lrrc20	0.0011715	0.004274	0.948588
82	Nrxn1	0.0011919	0.004344	0.948588
83	Calm3	0.0012011	0.0043756	0.948588
84	Rwdd2b	0.0012339	0.0044869	0.948588
85	Cxxc5	0.0012405	0.0045133	0.948588
86	Phex	0.0012521	0.0045586	0.948588
87	Lage3	0.0012844	0.0046646	0.948588
88	Ace2	0.0012848	0.004665	0.948588
89	Ilvbl	0.0012891	0.004684	0.948588
90	Prickle2	0.001292	0.0046945	0.948588
91	Pigk	0.0012936	0.0046963	0.948588
92	Olfr145	0.0013072	0.0047574	0.948588
93	Cd151	0.00131	0.0047539	0.948588
94	Tmem55a	0.0013137	0.0047662	0.948588
95	Olfr993	0.0013378	0.004841	0.948588
96	Gm15080	0.001386	0.0050363	0.948588
97	1700018B08Rik	0.0013864	0.0049932	0.948588
98	Ncapg	0.0013906	0.0050068	0.948588
99	Gins1	0.0014022	0.0050464	0.948588
100	Plcxd3	0.001412	0.0050816	0.948588
101	Olfr1361	0.0014304	0.0051502	0.948588
102	Cyp2d9	0.0014307	0.0051713	0.948588
103	Olfr570	0.001435	0.0051665	0.948588
104	Lcp2	0.0014477	0.0052078	0.948588
105	Braf	0.0014498	0.0052219	0.948588
106	Olfr639	0.0014556	0.0052271	0.948588
107	Slc13a3	0.0014764	0.0053032	0.948588
108	Slc35f2	0.0014836	0.0053323	0.948588
109	Ctdsp2	0.0015196	0.0054497	0.948588
110	Gpr3	0.0015322	0.0054919	0.948588
111	Sdc3	0.0015549	0.0055654	0.948588
112	Cxxc1	0.0015606	0.005491	0.948588
113	Cdk5r1	0.0015808	0.0056652	0.948588
114	Htt	0.0015834	0.0056753	0.948588
115	mmu-mir-5621	0.0016052	0.0047024	0.948588
116	Sorcs3	0.0016294	0.0058354	0.948588
117	Ubqln3	0.0016625	0.0059581	0.948588
118	Zkscan1	0.0016781	0.0060074	0.948588
119	Aldh3b1	0.0016939	0.0060685	0.948588
120	Gm14322	0.0016947	0.0032655	0.948588
121	Olfr780	0.0017056	0.0060976	0.948588
122	Phc3	0.0017228	0.0061556	0.948588
123	Mdc1	0.0017267	0.0061679	0.948588
124	Lsmem1	0.0017694	0.0063153	0.948588
125	Naa30	0.0017753	0.0063333	0.948588
126	Myl9	0.0017998	0.0061253	0.948588
127	Slc12a7	0.0018239	0.0065	0.948588
128	Apip	0.0018493	0.0065911	0.948588
129	Asic5	0.0018818	0.0054365	0.948588
130	1700012P22Rik	0.0018835	0.0067089	0.948588
131	Madcam1	0.0019211	0.0068294	0.948588
132	Dock4	0.0019264	0.0068448	0.948588
133	Tmem246	0.0019367	0.0068919	0.948588
134	NonTargetingControlGuideForMouse_0741	0.0019429	0.0019148	0.948588
135	Apod	0.0019696	0.0070096	0.948588
136	A530032D15Rik	0.0019848	0.0070608	0.948588
137	Uvssa	0.0020153	0.0071611	0.948588
138	Crybg3	0.0020182	0.0071738	0.948588
139	Dok3	0.002024	0.0071949	0.948588
140	Rtdr1	0.0020344	0.0072306	0.948588
141	Scml4	0.0020668	0.0073418	0.948588
142	Ifit1	0.0020698	0.0073542	0.948588
143	Cops4	0.0021149	0.0074958	0.948588
144	Farp2	0.0021154	0.0074971	0.948588
145	Cep44	0.0021174	0.0075011	0.948588
146	Kcnip1	0.0021344	0.0075653	0.948588
147	Olfr1371	0.002164	0.0076629	0.948588
148	Vmn1r119	0.0021648	0.0042116	0.948588
149	Olfr867	0.0021679	0.007673	0.948588
150	Rbck1	0.0021729	0.0076906	0.948588
151	Olfr429	0.002174	0.0076941	0.948588
152	Pias1	0.0021763	0.0077025	0.948588
153	Bloc1s6	0.0022126	0.0078239	0.948588
154	mmu-mir-7039	0.0022209	0.0063601	0.948588
155	Lamp5	0.0022319	0.0078868	0.948588
156	Btc	0.0022329	0.0078916	0.948588
157	Crkl	0.0022491	0.0072838	0.948588
158	Klhl15	0.0022598	0.007969	0.948588
159	Steap1	0.0023033	0.0081252	0.948588
160	Vmn2r100	0.0023098	0.0081481	0.948588
161	Anapc11	0.0023212	0.0074588	0.948588
162	Ssr2	0.0023497	0.0082822	0.948588
163	Cmtm5	0.0023583	0.0083103	0.948588
164	Il10ra	0.0023591	0.0083134	0.948588
165	Vamp3	0.002365	0.008331	0.948588
166	Psmb10	0.0023746	0.00836	0.948588
167	Mrgprf	0.0023827	0.0083807	0.948588
168	mmu-mir-3473e	0.0024152	0.0068708	0.948588
169	Ror1	0.0024363	0.0085628	0.948588
170	Jtb	0.0024393	0.0085742	0.948588
171	Cmip	0.0024555	0.008638	0.948588
172	Ces4a	0.0024634	0.0086657	0.948588
173	Galntl5	0.0024784	0.0087146	0.948588
174	M6pr	0.0024999	0.0087823	0.948588
175	Lrr1	0.0025041	0.0087937	0.948588
176	Klf11	0.0025117	0.0088188	0.948588
177	Pbx1	0.0025252	0.0088729	0.948588
178	Unc79	0.002527	0.008879	0.948588
179	Bbs5	0.0025484	0.0089472	0.948588
180	Ipo13	0.0025526	0.0089639	0.948588
181	2510049J12Rik	0.0025592	0.0089872	0.948588
182	Psd2	0.002573	0.0080953	0.948588
183	Rhox8	0.0026012	0.0091258	0.948588
184	Zc3h7a	0.0026099	0.0091517	0.948588
185	Pnp	0.0026225	0.0071013	0.948588
186	Ivns1abp	0.0026272	0.0082307	0.948588
187	Hoxd11	0.0026294	0.0092195	0.948588
188	Cnnm4	0.0026498	0.009289	0.948588
189	Gpa33	0.0026691	0.0093457	0.948588
190	Sds	0.0026816	0.0093906	0.948588
191	mmu-mir-6903	0.0027231	0.0076924	0.948588
192	Cyp2c68	0.0027955	0.0097473	0.948588
193	Ube2n	0.0027957	0.0097477	0.948588
194	Olfr723	0.0028181	0.0098317	0.948588
195	Adam33	0.0028362	0.0098937	0.948588
196	Mettl7a1	0.002844	0.0099157	0.948588
197	4930549C01Rik	0.0028506	0.0099399	0.948588
198	Rit2	0.0028563	0.0087937	0.948588
199	Abra	0.0028628	0.0099729	0.948588
200	Zfp362	0.002874	0.010005	0.948588
201	Cystm1	0.0028893	0.010054	0.948588
202	Myadml2	0.0028968	0.0088962	0.948588
203	Cypt7	0.0029107	0.0081938	0.948588
204	Ckb	0.0029184	0.010143	0.948588
205	Cldn8	0.0029227	0.010154	0.948588
206	Mrpl44	0.0029335	0.010197	0.948588
207	NonTargetingControlGuideForMouse_0121	0.0029407	0.002915	0.948588
208	Scarb1	0.002981	0.010347	0.948588
209	Olfr1012	0.0029897	0.010374	0.948588
210	mmu-mir-6921	0.0030354	0.0085377	0.948588
211	Lpin1	0.0030382	0.010526	0.948588
212	Yy2	0.0030407	0.010531	0.948588
213	Gimap9	0.0030473	0.010558	0.948588
214	AF251705	0.0030718	0.010641	0.948588
215	NonTargetingControlGuideForMouse_0777	0.0030786	0.0030482	0.948588
216	Il3	0.0030887	0.010695	0.948588
217	Rdh5	0.0030931	0.01071	0.948588
218	Rps15a	0.0030942	0.010714	0.948588
219	Slc2a8	0.0031064	0.010753	0.948588
220	Cacnb3	0.0031212	0.010799	0.948588
221	Elf5	0.0031347	0.010838	0.948588
222	Zfp644	0.0031353	0.010843	0.948588
223	Olfr1157	0.0031391	0.010858	0.948588
224	Wisp3	0.0031574	0.010917	0.948588
225	Ncam1	0.0031839	0.010999	0.948588
226	5-Sep	0.0031969	0.0081102	0.948588
227	Kcnn4	0.0031975	0.011041	0.948588
228	Neurog1	0.0032002	0.01105	0.948588
229	Ndufb3	0.0032129	0.0111	0.948588
230	Rfesd	0.0032287	0.011149	0.948588
231	Maf1	0.0032324	0.011158	0.948588
232	NonTargetingControlGuideForMouse_0791	0.0032327	0.0032009	0.948588
233	Olfr1305	0.0032419	0.011185	0.948588
234	Sc5d	0.0032609	0.0098106	0.948588
235	Esrrg	0.0032635	0.01125	0.948588
236	Hgf	0.0032713	0.011279	0.948588
237	Gpc4	0.0032809	0.011304	0.948588
238	Coch	0.0032835	0.011313	0.948588
239	Gng7	0.0032894	0.011334	0.948588
240	Mcm3ap	0.0033029	0.011375	0.948588
241	Slc12a9	0.0033264	0.011459	0.948588
242	Ceacam15	0.0033403	0.0099975	0.948588
243	4930526D03Rik	0.003348	0.01154	0.948588
244	Agap2	0.0033605	0.011579	0.948588
245	Ctsm	0.003378	0.011634	0.948588
246	Bmp2k	0.0033791	0.011637	0.948588
247	Pigg	0.0033846	0.01165	0.948588
248	mmu-mir-124-2	0.0033851	0.008437	0.948588
249	Spdl1	0.0034549	0.011891	0.948588
250	Rhox5	0.0034599	0.011908	0.948588
251	Sftpd	0.0034638	0.011923	0.948588
252	1700066M21Rik	0.0034973	0.012036	0.948588
253	Cnbd2	0.0035236	0.012121	0.948588
254	Vmn1r37	0.0035369	0.0087115	0.948588
255	Tmem151a	0.0035405	0.012185	0.948588
256	Cpa1	0.0035526	0.010528	0.948588
257	Nr4a2	0.0035584	0.012244	0.948588
258	Ucp2	0.0035673	0.012271	0.948588
259	Gm9733	0.0035722	0.012291	0.948588
260	Enpep	0.0035781	0.012315	0.948588
261	Klra7	0.0036237	0.01246	0.948588
262	Fchsd1	0.0036542	0.012559	0.948588
263	Rps25	0.0036692	0.012614	0.948588
264	Trnt1	0.003673	0.012625	0.948588
265	Foxd2	0.0037053	0.012731	0.948588
266	Iqcf5	0.0037177	0.012776	0.948588
267	BC055324	0.0037457	0.012872	0.948588
268	Ascl5	0.0037463	0.010998	0.948588
269	Sypl	0.0037663	0.012952	0.948588
270	Olfr108	0.0037867	0.011094	0.948588
271	Timp3	0.0038041	0.013062	0.948588
272	Timm8a2	0.0038048	0.013064	0.948588
273	Itga9	0.0038085	0.013075	0.948588
274	Maz	0.0038148	0.013088	0.948588
275	Optc	0.0038364	0.013139	0.948588
276	Mina	0.0038633	0.013203	0.948588
277	Cdk10	0.0039075	0.013311	0.948588
278	Fxyd4	0.0039509	0.013414	0.948588
279	Rgs4	0.0039603	0.013435	0.948588
280	Fmn1	0.0039735	0.013463	0.948588
281	Ppie	0.0039962	0.013511	0.948588
282	Txndc2	0.0040088	0.013542	0.948588
283	Hdac1	0.0040293	0.011705	0.948588
284	mmu-mir-292	0.004044	0.011231	0.948588
285	Tuba3b	0.0040573	0.013653	0.948588
286	Acly	0.0040611	0.013662	0.948588
287	Plcb3	0.0041032	0.013758	0.948588
288	Tctex1d4	0.0041058	0.013764	0.948588
289	Wfdc9	0.0041379	0.013845	0.948588
290	Efhc2	0.0041495	0.013875	0.948588
291	Lag3	0.0041544	0.013887	0.948588
292	Prune	0.0041611	0.013902	0.948588
293	Art1	0.0041785	0.013945	0.948588
294	Rhou	0.0041792	0.012109	0.948588
295	Per3	0.004196	0.013985	0.948588
296	Gm16367	0.0042029	0.013997	0.948588
297	Rps6kb2	0.0042155	0.014027	0.948588
298	Sumo2	0.0042506	0.01411	0.948588
299	Txlna	0.0042514	0.014111	0.948588
300	Olfr1425	0.0042719	0.012327	0.948588
301	Fut7	0.0042999	0.014237	0.948588
302	Epha4	0.0043484	0.014349	0.948588
303	Tmem89	0.0043813	0.014432	0.948588
304	Wee2	0.0043969	0.014468	0.948588
305	Wdr81	0.0043996	0.012654	0.948588
306	Efnb2	0.0044126	0.014499	0.948588
307	Dkk3	0.0044144	0.012691	0.948588
308	Tppp	0.0044174	0.014511	0.948588
309	NonTargetingControlGuideForMouse_0502	0.0044333	0.0043589	0.948588
310	Tars2	0.0044453	0.014578	0.948588
311	Gjd4	0.0044683	0.014632	0.948588
312	Cblb	0.0044723	0.01464	0.948588
313	Zbtb9	0.0044964	0.014695	0.948588
314	Odc1	0.0045224	0.012955	0.948588
315	Zfp956	0.0045757	0.013092	0.948588
316	mmu-mir-6337	0.0045836	0.012654	0.948588
317	Dhx40	0.0045908	0.014921	0.948588
318	Gm14288	0.0045956	0.012684	0.948588
319	Bach2	0.0046393	0.015037	0.948588
320	Tgfb1i1	0.0046502	0.01506	0.948588
321	Spta1	0.0046691	0.013349	0.948588
322	Zcchc14	0.0046878	0.015144	0.948588
323	Rel	0.0047317	0.015259	0.948588
324	Vps53	0.0047363	0.015268	0.948588
325	Tnfrsf11a	0.0047363	0.015268	0.948588
326	Apoh	0.004757	0.01532	0.948588
327	Slc44a2	0.0047847	0.015387	0.948588
328	Selenbp1	0.0047859	0.015389	0.948588
329	Ndufs7	0.004844	0.01553	0.948588
330	1810019J16Rik	0.0048481	0.015538	0.948588
331	mmu-mir-7089	0.0048521	0.013384	0.948588
332	NonTargetingControlGuideForMouse_0065	0.0048552	0.0047746	0.948588
333	Daam2	0.0048606	0.015567	0.948588
334	Esp6-esp5	0.0048677	0.011108	0.948588
335	Tbc1d4	0.0048773	0.0156	0.948588
336	1810010H24Rik	0.0048817	0.015608	0.948588
337	Cdc7	0.0049172	0.015695	0.948588
338	Calm5	0.0049302	0.015729	0.948588
339	Pcdhb2	0.0049359	0.015745	0.948588
340	Gm14496	0.0049379	0.015747	0.948588
341	Prmt8	0.0049552	0.01579	0.948588
342	mmu-mir-7661	0.0050039	0.013755	0.948588
343	Emcn	0.0050256	0.015949	0.948588
344	Cacna1f	0.0050271	0.015954	0.948588
345	Exoc6b	0.0050372	0.015974	0.948588
346	Ror2	0.0051196	0.016151	0.948588
347	Styxl1	0.0051565	0.016246	0.948588
348	Nktr	0.0051725	0.01628	0.948588
349	Haao	0.0051834	0.016306	0.948588
350	Mlf1	0.005221	0.016394	0.948588
351	Amer2	0.0052339	0.016428	0.948588
352	Stxbp6	0.0052693	0.016529	0.948588
353	Rs1	0.0052694	0.016529	0.948588
354	Hsbp1	0.0053119	0.016625	0.948588
355	Krtap16-1	0.0053179	0.016637	0.948588
356	Atg2a	0.005338	0.016682	0.948588
357	Fbxw16	0.0053564	0.014692	0.948588
358	Olfr24	0.0053628	0.015113	0.948588
359	Olfr424	0.0053664	0.016742	0.948588
360	Nek2	0.0053729	0.016756	0.948588
361	Capn11	0.0053761	0.016763	0.948588
362	Vmn2r9	0.0053926	0.016809	0.948588
363	Zfp191	0.0053948	0.016812	0.948588
364	D430042O09Rik	0.0053962	0.016814	0.948588
365	Slc38a4	0.0053988	0.015197	0.948588
366	4930480E11Rik	0.0054148	0.016863	0.948588
367	NonTargetingControlGuideForMouse_0279	0.0054555	0.0053934	0.948588
368	Tlx1	0.005481	0.015389	0.948588
369	Il1b	0.0055137	0.017105	0.948588
370	4933412E24Rik	0.0055602	0.017203	0.948588
371	mmu-mir-6546	0.0055857	0.015274	0.948588
372	AI429214	0.0056086	0.017304	0.948588
373	Slamf8	0.0056144	0.017318	0.948588
374	Ripply2	0.0056294	0.017358	0.948588
375	Trpd52l3	0.0056571	0.017428	0.948588
376	Antxrl	0.0056669	0.017449	0.948588
377	Nop16	0.0056695	0.017457	0.948588
378	Nsmce4a	0.0056965	0.01753	0.948588
379	Lrrc30	0.0057055	0.017557	0.948588
380	Jund	0.005719	0.017587	0.948588
381	mmu-mir-341	0.0057237	0.015623	0.948588
382	Bag4	0.0057397	0.017631	0.948588
383	Tmem81	0.0057502	0.017654	0.948588
384	Ppp1r3c	0.0057539	0.017668	0.948588
385	Cyp2c65	0.0057912	0.017757	0.948588
386	Hist2h2ac	0.0058024	0.01778	0.948588
387	Tmem239	0.0058093	0.017799	0.948588
388	Lingo1	0.0058207	0.017822	0.948588
389	Ttn	0.005838	0.017861	0.948588
390	Apoa1bp	0.0058508	0.017892	0.948588
391	4933411K20Rik	0.0058547	0.017906	0.948588
392	Khdc1b	0.00589	0.012949	0.948588
393	Olfr159	0.0058992	0.018023	0.948588
394	Ankrd12	0.0059054	0.018039	0.948588
395	Fam132b	0.0059369	0.018108	0.948588
396	Ppp5c	0.0059961	0.018256	0.948588
397	Zfx	0.0060103	0.018293	0.948588
398	Dse	0.0060445	0.018371	0.948588
399	Msn	0.0060484	0.018381	0.948588
400	Ocrl	0.0060751	0.018443	0.948588
401	Ksr2	0.0060895	0.016923	0.948588
402	Gm11565	0.006093	0.018486	0.948588
403	Mylk2	0.0061025	0.018514	0.948588
404	mmu-mir-5124a	0.0061026	0.0166	0.948588
405	Ccdc42	0.0061169	0.018547	0.948588
406	Dixdc1	0.0061262	0.018577	0.948588
407	Camkmt	0.0061401	0.018608	0.948588
408	Tmeff1	0.0061414	0.01861	0.948588
409	Zfp618	0.006146	0.01862	0.948588
410	Soat1	0.0061539	0.018642	0.948588
411	Zfp518b	0.0061898	0.018724	0.948588
412	Axl	0.0061937	0.018734	0.948588
413	Olfr1260	0.0062315	0.018826	0.948588
414	mmu-mir-7050	0.0062318	0.016922	0.948588
415	Olfr1277	0.0062382	0.018844	0.948588
416	Kptn	0.0062617	0.018892	0.948588
417	Ctdsp1	0.0063351	0.019064	0.948588
418	Slc7a4	0.0063986	0.019226	0.948588
419	Tmub2	0.0064081	0.019251	0.948588
420	Zfp941	0.0064722	0.019414	0.948588
421	NonTargetingControlGuideForMouse_0939	0.0064776	0.0064345	0.948588
422	Cblc	0.0065049	0.019505	0.948588
423	Pygm	0.0065193	0.019545	0.948588
424	Cenpo	0.0065287	0.019566	0.948588
425	Olfr1252	0.0065358	0.019584	0.948588
426	Folh1	0.0065706	0.019658	0.948588
427	Tmem213	0.0065771	0.019675	0.948588
428	Tceal1	0.0065812	0.019682	0.948588
429	Wnt7a	0.0065874	0.019696	0.948588
430	Mmp15	0.0066255	0.019787	0.948588
431	Tmem68	0.0066739	0.019899	0.948588
432	Gm14391	0.0067084	0.01285	0.948588
433	mmu-mir-106a	0.0067162	0.018185	0.948588
434	Bsph2	0.0067223	0.020008	0.948588
435	Olfr558	0.0067495	0.020072	0.948588
436	Gjb6	0.0067531	0.020079	0.948588
437	Ocel1	0.0067592	0.020095	0.948588
438	Cdc73	0.006769	0.020112	0.948588
439	Pls1	0.0067707	0.020117	0.948588
440	Bag5	0.0067787	0.020138	0.948588
441	Hyal2	0.0068191	0.020237	0.948588
442	Tspyl3	0.0068261	0.018767	0.948588
443	Gabrq	0.00683	0.02026	0.948588
444	NonTargetingControlGuideForMouse_0471	0.0068345	0.0067894	0.948588
445	2010109I03Rik	0.0068597	0.020327	0.948588
446	Idi2	0.0068937	0.020411	0.948588
447	Leng8	0.0069107	0.020451	0.948588
448	Psmd13	0.0069643	0.020568	0.948588
449	Pola2	0.0069701	0.020579	0.948588
450	mmu-mir-465c-1	0.0069723	0.01882	0.948588
451	Cytip	0.0070127	0.020677	0.948588
452	2410012M07Rik	0.0070221	0.0207	0.948588
453	Olfr769	0.0070307	0.020717	0.948588
454	Pkp2	0.0070611	0.020803	0.948588
455	Ticrr	0.0070892	0.020862	0.948588
456	Zfp286	0.0070999	0.020889	0.948588
457	Wdr6	0.0071095	0.02091	0.948588
458	Slc11a1	0.0072062	0.021123	0.948588
459	9130011E15Rik	0.0072131	0.021136	0.948588
460	Rbm6	0.0072546	0.021237	0.948588
461	mmu-mir-361	0.0072972	0.019638	0.948588
462	Klhl41	0.0073199	0.021394	0.948588
463	Fads3	0.0073514	0.021468	0.948588
464	Fbxl6	0.0073639	0.020071	0.948588
465	Wdr18	0.0073706	0.021514	0.948588
466	Mttp	0.0073807	0.021539	0.948588
467	Cpne6	0.0073998	0.021584	0.948588
468	Olfr804	0.0074118	0.021607	0.948588
469	Aars2	0.0074481	0.021687	0.948588
470	Paqr9	0.0074508	0.021693	0.948588
471	Vmn1r207-ps	0.0074647	0.021726	0.948588
472	Eif4a2	0.0075449	0.021934	0.948588
473	Pnn	0.0075593	0.021973	0.948588
474	Tctn3	0.0075645	0.021984	0.948588
475	Gpsm2	0.0075665	0.02057	0.948588
476	Pon3	0.0075932	0.022051	0.948588
477	Tinagl1	0.0076274	0.022129	0.948588
478	Snx14	0.0076416	0.022168	0.948588
479	Dcps	0.00769	0.022272	0.948588
480	Cysltr1	0.0076985	0.022293	0.948588
481	Pnpla6	0.0077383	0.022382	0.948588
482	Hrasls	0.0077481	0.022403	0.948588
483	Ndufa2	0.0077584	0.022431	0.948588
484	Pmaip1	0.0077867	0.022507	0.948588
485	Atg13	0.0078032	0.022551	0.948588
486	mmu-mir-195a	0.0078133	0.020922	0.948588
487	Tgfa	0.007835	0.022625	0.948588
488	Knop1	0.0078492	0.022652	0.948588
489	Pcdha4-g	0.0078517	0.021024	0.948588
490	Dcun1d2	0.0078518	0.022658	0.948588
491	Tmem222	0.0078597	0.022676	0.948588
492	Nmd3	0.0078675	0.022694	0.948588
493	Caprin2	0.0078834	0.022735	0.948588
494	Dnttip1	0.0079054	0.0214	0.948588
495	Mup6	0.0079068	0.022787	0.948588
496	Nlrp4b	0.0079317	0.022834	0.948588
497	Lxn	0.0079435	0.022858	0.948588
498	Ctsl	0.0079645	0.022906	0.948588
499	Plxnc1	0.0079721	0.022919	0.948588
500	Hgsnat	0.007975	0.022927	0.948588
501	Chtop	0.0080119	0.023006	0.948588
502	Enthd2	0.0080284	0.023044	0.948588
503	Hmox1	0.0080492	0.023087	0.948588
504	Atp2a3	0.0080632	0.023112	0.948588
505	Lix1	0.0080768	0.023148	0.948588
506	Dbx1	0.0080806	0.023152	0.948588
507	D630023F18Rik	0.0081251	0.023262	0.948588
508	Leng9	0.0081708	0.023365	0.948588
509	Scube3	0.0081735	0.023371	0.948588
510	Dcaf10	0.0081868	0.023398	0.948588
511	Rgs13	0.0081913	0.022142	0.948588
512	Tmf1	0.008196	0.022151	0.948588
513	Kcnh8	0.0082218	0.023484	0.948588
514	Pld3	0.008227	0.02223	0.948588
515	mmu-mir-103-1	0.0082285	0.021983	0.948588
516	mmu-mir-7219	0.0082628	0.022073	0.948588
517	Dbndd1	0.0082668	0.023589	0.948588
518	Tcp10a	0.0082673	0.022327	0.948588
519	Brs3	0.0082701	0.023598	0.948588
520	Ly6f	0.008315	0.0237	0.948588
521	Olfr609	0.0083185	0.023707	0.948588
522	Cdh22	0.0083214	0.023712	0.948588
523	Cep152	0.0083262	0.023721	0.948588
524	mmu-mir-199b	0.0083848	0.017297	0.948588
525	Zik1	0.0083849	0.023849	0.948588
526	Cldn17	0.0084247	0.023943	0.948588
527	Ereg	0.0084335	0.023955	0.948588
528	Slc12a4	0.0084497	0.023997	0.948588
529	Acbd3	0.0084635	0.024036	0.948588
530	Megf10	0.0085118	0.024144	0.948588
531	Zranb3	0.0085798	0.024308	0.948588
532	Wnt16	0.0085895	0.024334	0.948588
533	Hes3	0.0086085	0.024383	0.948588
534	Caap1	0.0086384	0.024465	0.948588
535	Sdr9c7	0.0086409	0.024471	0.948588
536	Gm6086	0.0086568	0.024505	0.948588
537	Tmem234	0.0086701	0.023306	0.948588
538	Hs1bp3	0.0086726	0.024548	0.948588
539	Tsen15	0.0086776	0.023321	0.948588
540	Ap1ar	0.0087051	0.024629	0.948588
541	Gsdmc3	0.0087108	0.023042	0.948588
542	NonTargetingControlGuideForMouse_0946	0.0087247	0.0086921	0.948588
543	Gm648	0.0087534	0.024741	0.948588
544	Gm20854	0.0087603	0.023511	0.948588
545	Ccdc86	0.0087768	0.024803	0.948588
546	Grk1	0.0087988	0.024857	0.948588
547	Ctps	0.0088017	0.024862	0.948588
548	C1qc	0.0088209	0.024909	0.948588
549	Pdgfra	0.0088501	0.024975	0.948588
550	Zkscan7	0.0088984	0.025098	0.948588
551	Cpm	0.0089038	0.025113	0.948588
552	Asb1	0.0089467	0.025212	0.948588
553	Nefl	0.0089678	0.025265	0.948588
554	Ppme1	0.0089703	0.025272	0.948588
555	Cyp8b1	0.008995	0.025327	0.948588
556	Gm11236	0.0089994	0.024085	0.948588
557	Usp40	0.0090433	0.02544	0.948588
558	Tmem39b	0.0090916	0.025558	0.948588
559	mmu-mir-6237	0.0091031	0.023655	0.948588
560	Homer2	0.0091658	0.025723	0.948588
561	Shbg	0.009167	0.025725	0.948588
562	Cdk5	0.0091696	0.025732	0.948588
563	Hbb-bh1	0.0091882	0.025772	0.948588
564	Cep290	0.0091936	0.02454	0.948588
565	Trim75	0.0092108	0.025825	0.948588
566	Slit3	0.0092256	0.02586	0.948588
567	Adamts18	0.0092558	0.025933	0.948588
568	Olfr878	0.0092615	0.025945	0.948588
569	Phf20l1	0.0092848	0.026003	0.948588
570	Ccdc154	0.0092971	0.026027	0.948588
571	Psme2	0.0093484	0.026155	0.948588
572	Ntn3	0.0093814	0.026236	0.948588
573	Fes	0.0093916	0.026264	0.948588
574	Spcs1	0.0094297	0.026347	0.948588
575	Crygd	0.0094484	0.02639	0.948588
576	Olfr1370	0.009462	0.026419	0.948588
577	Gm4944	0.0094775	0.026459	0.948588
578	Tnnc1	0.009478	0.02646	0.948588
579	Setd4	0.009519	0.026558	0.948588
580	Zfp64	0.0095263	0.026573	0.948588
581	Yae1d1	0.0095745	0.026677	0.948588
582	Sprr2d	0.0095962	0.025542	0.948588
583	Lmo2	0.0096285	0.026812	0.948588
584	Cacul1	0.0096495	0.02686	0.948588
585	Hao2	0.0096601	0.026879	0.948588
586	Mpp2	0.0096711	0.026905	0.948588
587	Ccnl2	0.0096915	0.026952	0.948588
588	Kansl1l	0.0097194	0.027023	0.948588
589	Crybb2	0.0097293	0.027047	0.948588
590	Zfp39	0.0097363	0.027068	0.948588
591	Gm12887	0.0097459	0.025898	0.948588
592	Mab21l2	0.0097677	0.02714	0.948588
593	Olfr643	0.0098102	0.027245	0.948588
594	Bola2	0.0098142	0.027253	0.948588
595	Thra	0.0098159	0.027256	0.948588
596	Sohlh2	0.009834	0.0261	0.948588
597	Scgb2b19	0.0098505	0.02614	0.948588
598	Mrpl24	0.0098553	0.02615	0.948588
599	Olfr686	0.0098633	0.027377	0.948588
600	Ccdc71l	0.0098792	0.027415	0.948588
601	Slc7a12	0.0098798	0.027416	0.948588
602	Dido1	0.0098952	0.027447	0.948588
603	Ccndbp1	0.0099608	0.027582	0.948588
604	Spsb3	0.0099645	0.02759	0.948588
605	mmu-mir-6900	0.0099729	0.025123	0.948588
606	Defb2	0.0099861	0.025142	0.948588
607	Krt8	0.0099982	0.02649	0.948588
608	Phf14	0.010009	0.027696	0.948588
609	Plin4	0.010017	0.027717	0.948588
610	mmu-mir-6387	0.010029	0.020166	0.948588
611	Ets2	0.010037	0.027762	0.948588
612	Alox5ap	0.010075	0.02785	0.948588
613	Hnrnpa1	0.010137	0.027983	0.948588
614	Ikbkg	0.010154	0.028023	0.948588
615	NonTargetingControlGuideForMouse_0707	0.010225	0.010154	0.948588
616	Plod1	0.01024	0.027065	0.948588
617	Tmem261	0.01025	0.028245	0.948588
618	Thap11	0.010276	0.028298	0.948588
619	Asb10	0.01029	0.028333	0.948588
620	4930428D18Rik	0.010296	0.028347	0.948588
621	Dio3	0.010299	0.028354	0.948588
622	Snx16	0.010335	0.028441	0.948588
623	Napa	0.010347	0.028471	0.948588
624	Tmem237	0.010351	0.028483	0.948588
625	Dennd6b	0.010353	0.028486	0.948588
626	Rbp1	0.010362	0.027356	0.948588
627	Brsk2	0.010392	0.028593	0.948588
628	Defb30	0.010406	0.027471	0.948588
629	Oscar	0.010439	0.028698	0.948588
630	Hivep3	0.010443	0.028707	0.948588
631	Rictor	0.010474	0.027643	0.948588
632	Ecsit	0.010481	0.028803	0.948588
633	Rars	0.010492	0.028834	0.948588
634	Ift52	0.010494	0.02884	0.948588
635	Tnn	0.010529	0.028917	0.948588
636	Sigirr	0.010529	0.028917	0.948588
637	Scp2	0.01054	0.028941	0.948588
638	Map10	0.010562	0.027858	0.948588
639	NonTargetingControlGuideForMouse_0373	0.010574	0.010504	0.948588
640	Zbtb3	0.010577	0.029034	0.948588
641	Ldlr	0.010588	0.029056	0.948588
642	Aldoa	0.010636	0.029159	0.948588
643	Gzmf	0.01068	0.029244	0.948588
644	Abhd15	0.010685	0.029254	0.948588
645	Kremen1	0.010691	0.029267	0.948588
646	NonTargetingControlGuideForMouse_0301	0.010712	0.010636	0.948588
647	Nol4	0.010733	0.029359	0.948588
648	Dis3l	0.01075	0.029396	0.948588
649	mmu-mir-6417	0.010753	0.02641	0.948588
650	Hnrnpc	0.010773	0.029442	0.948588
651	Kcnk12	0.010781	0.029464	0.948588
652	Snx32	0.010812	0.029534	0.948588
653	Coro7	0.01082	0.029546	0.948588
654	Cntn2	0.010825	0.028488	0.948588
655	Vmn1r202	0.010829	0.029572	0.948588
656	Zfp74	0.010856	0.028556	0.948588
657	H6pd	0.010874	0.029679	0.948588
658	Ppp2r2b	0.010896	0.029719	0.948588
659	Orai2	0.010902	0.029732	0.948588
660	Dusp6	0.010907	0.028686	0.948588
661	Capn9	0.010915	0.02976	0.948588
662	Traf2	0.010922	0.029778	0.948588
663	Olfr1116-ps	0.010927	0.028734	0.948588
664	Gcn1l1	0.010945	0.029829	0.948588
665	4933426M11Rik	0.010974	0.029895	0.948588
666	Luc7l3	0.011	0.02996	0.948588
667	C1galt1	0.011012	0.029987	0.948588
668	Aqp12	0.011037	0.03005	0.948588
669	Aim2	0.011043	0.030064	0.948588
670	Pramel3	0.011069	0.022042	0.948588
671	Osbpl6	0.01107	0.030132	0.948588
672	Tom1l2	0.011087	0.030162	0.948588
673	Galnt11	0.011089	0.02913	0.948588
674	Lrrc26	0.01111	0.03022	0.948588
675	Rgs6	0.011119	0.030241	0.948588
676	Tmem120b	0.011144	0.030291	0.948588
677	Acd	0.011167	0.030355	0.948588
678	Olfr527	0.011178	0.030378	0.948588
679	Arrdc2	0.011181	0.030384	0.948588
680	NonTargetingControlGuideForMouse_0804	0.011191	0.01112	0.948588
681	Arr3	0.011215	0.030458	0.948588
682	Sema6d	0.011263	0.030578	0.948588
683	Abcg4	0.011273	0.030596	0.948588
684	Olfr885	0.011295	0.030645	0.948588
685	Cep57	0.011351	0.030767	0.948588
686	Ttll13	0.011366	0.030802	0.948588
687	Dcaf6	0.011375	0.030823	0.948588
688	1700017B05Rik	0.011386	0.030842	0.948588
689	Clec2d	0.011408	0.030898	0.948588
690	Mre11a	0.011456	0.030999	0.948588
691	Rac2	0.011537	0.031172	0.948588
692	Zfp738	0.011538	0.03019	0.948588
693	Rai2	0.011542	0.031187	0.948588
694	Ankrd36	0.011543	0.03119	0.948588
695	Olfr347	0.011553	0.031212	0.948588
696	Scamp1	0.011555	0.031219	0.948588
697	mmu-mir-29a	0.011582	0.027749	0.948588
698	NonTargetingControlGuideForMouse_0376	0.011645	0.011581	0.948588
699	Narf	0.011649	0.031435	0.948588
700	Hoxb4	0.011656	0.031451	0.948588
701	Cbx5	0.011681	0.031502	0.948588
702	Txnl4a	0.011684	0.031511	0.948588
703	Tmco2	0.011687	0.030535	0.948588
704	1700016K19Rik	0.011697	0.031543	0.948588
705	Vmn1r36	0.011775	0.031724	0.948588
706	Tnrc18	0.011789	0.030779	0.948588
707	Spats1	0.011842	0.031883	0.948588
708	Pcyt1b	0.011845	0.031892	0.948588
709	Rnf182	0.011865	0.031936	0.948588
710	Mbd6	0.01188	0.031963	0.948588
711	Ndst2	0.011883	0.031971	0.948588
712	Laptm4b	0.01189	0.031989	0.948588
713	Klk1	0.011898	0.032007	0.948588
714	Sirt2	0.011901	0.031055	0.948588
715	Adck3	0.011908	0.032029	0.948588
716	Sumf1	0.011957	0.032148	0.948588
717	Pcdh1	0.011986	0.032226	0.948588
718	Col16a1	0.012009	0.031306	0.948588
719	Olfr1385	0.012071	0.032412	0.948588
720	Recql4	0.012086	0.032448	0.948588
721	Prl3d2	0.012089	0.031509	0.948588
722	Piwil1	0.012128	0.032545	0.948588
723	Hbb-y	0.012129	0.031596	0.948588
724	Olfr1197	0.012131	0.032555	0.948588
725	Cyp4a12a	0.012143	0.032577	0.948588
726	Olfr520	0.012156	0.032605	0.948588
727	2410137M14Rik	0.012174	0.031691	0.948588
728	Ntm	0.012179	0.032661	0.948588
729	Cdrt4	0.012195	0.032691	0.948588
730	Rag1	0.012198	0.032698	0.948588
731	Mafb	0.012214	0.032736	0.948588
732	Pak1	0.012227	0.032772	0.948588
733	Mfsd9	0.012246	0.031862	0.948588
734	March8	0.012297	0.032928	0.948588
735	Acbd5	0.012324	0.032994	0.948588
736	Rab30	0.012365	0.0331	0.948588
737	Lrrc47	0.01237	0.032153	0.948588
738	Gm20831	0.012372	0.033115	0.948588
739	Car5a	0.01239	0.033162	0.948588
740	NonTargetingControlGuideForMouse_0087	0.012391	0.012314	0.948588
741	Dynlt3	0.01245	0.029158	0.948588
742	Pcdhb19	0.012463	0.033331	0.948588
743	Cyb561	0.012468	0.033343	0.948588
744	Itgb2	0.012471	0.033351	0.948588
745	Fpr-rs3	0.012474	0.033356	0.948588
746	Impdh2	0.012484	0.033383	0.948588
747	Olfr550	0.012516	0.033462	0.948588
748	Anks6	0.012521	0.033471	0.948588
749	Gm129	0.012552	0.033538	0.948588
750	Dpp4	0.012562	0.033561	0.948588
751	Olfr995	0.012564	0.033568	0.948588
752	Pced1a	0.012601	0.033652	0.948766
753	Itgb5	0.012613	0.033675	0.948766
754	Klra18	0.012675	0.029532	0.948588
755	Dstyk	0.012685	0.033829	0.950429
756	NonTargetingControlGuideForMouse_0914	0.012708	0.012629	0.948588
757	Bcam	0.012709	0.033881	0.950429
758	Rpl7l1	0.012757	0.034008	0.950429
759	Ap1m1	0.012775	0.034048	0.950429
760	Atp6v1e2	0.012791	0.03408	0.950429
761	Nhsl2	0.012805	0.034108	0.950429
762	Cyp2b9	0.012853	0.034234	0.950429
763	Ptger4	0.012862	0.034248	0.950429
764	Fanca	0.012878	0.034279	0.950429
765	NonTargetingControlGuideForMouse_0767	0.012886	0.012801	0.948588
766	Ripply1	0.012892	0.033333	0.948588
767	Pdlim4	0.012921	0.034383	0.950429
768	Nr1h4	0.012947	0.034445	0.950429
769	Gls2	0.01295	0.034451	0.950429
770	Slc26a1	0.012969	0.034494	0.950429
771	Pcnx	0.012974	0.034507	0.950429
772	Fam228a	0.01298	0.034525	0.950429
773	Ufl1	0.012998	0.034564	0.950429
774	Pnma3	0.01301	0.034589	0.950429
775	Pcca	0.013046	0.034677	0.950429
776	Ucn2	0.013057	0.034703	0.950429
777	Hdac3	0.013094	0.034787	0.950429
778	Acmsd	0.013133	0.033907	0.950429
779	4931440F15Rik	0.013142	0.034905	0.950437
780	Fcer1a	0.013163	0.034953	0.950437
781	Traf4	0.013213	0.034098	0.950429
782	Ankrd22	0.013239	0.035121	0.950437
783	Mansc4	0.01326	0.035164	0.950437
784	Trp53inp2	0.013287	0.03523	0.950437
785	mmu-mir-3964	0.013298	0.030552	0.948588
786	Chchd4	0.013335	0.035348	0.950437
787	Defa21	0.013365	0.025205	0.948588
788	Amtn	0.013383	0.035451	0.950437
789	Def6	0.013426	0.035557	0.950437
790	Cdh4	0.013452	0.035612	0.950437
791	Zfp30	0.013458	0.035626	0.950437
792	Nop58	0.013479	0.03568	0.950437
793	Ifne	0.013494	0.034747	0.950429
794	Pole	0.013527	0.03579	0.950437
795	Rnd1	0.013575	0.035895	0.950437
796	Klhdc9	0.013579	0.035907	0.950437
797	Aldh7a1	0.013587	0.035929	0.950437
798	Tmem132d	0.013613	0.03502	0.950437
799	Cd302	0.013616	0.035986	0.950437
800	Wdpcp	0.013645	0.03605	0.950437
801	Cstf1	0.013658	0.036083	0.950437
802	4933402E13Rik	0.013672	0.036119	0.950437
803	Tfip11	0.013678	0.036134	0.950437
804	Pcp4l1	0.013687	0.036156	0.950437
805	Plekhg1	0.01372	0.036225	0.950437
806	Mterfd1	0.013756	0.036305	0.950437
807	Dram1	0.013768	0.036333	0.950437
808	Hgd	0.013772	0.03542	0.950437
809	Usp47	0.013775	0.036354	0.950437
810	mmu-mir-5133	0.0138	0.031353	0.948588
811	Gpr132	0.013815	0.035525	0.950437
812	Rad51ap1	0.013816	0.03645	0.950437
813	Wfikkn1	0.013841	0.036512	0.950437
814	Spink4	0.013864	0.036563	0.950437
815	Mrps22	0.013873	0.035665	0.950437
816	Gm5549	0.013895	0.035717	0.950437
817	Rabgef1	0.013912	0.03668	0.950437
818	Lcn2	0.013926	0.036718	0.950437
819	Camp	0.013934	0.035797	0.950437
820	Olfr1218	0.01396	0.036792	0.950437
821	Frzb	0.013972	0.036812	0.950437
822	Tbl1xr1	0.013998	0.036876	0.950437
823	Ctla4	0.013999	0.03688	0.950437
824	L3mbtl3	0.014051	0.037003	0.950437
825	Gm8787	0.014057	0.037014	0.950437
826	4933417A18Rik	0.014108	0.037123	0.950437
827	Nupr1	0.014116	0.036232	0.950437
828	Wnt7b	0.014129	0.037169	0.950437
829	Bcl2l1	0.014153	0.037223	0.950437
830	Mpv17l	0.014153	0.037225	0.950437
831	Ankrd1	0.014163	0.037248	0.950437
832	Ccdc146	0.014201	0.037333	0.950437
833	Itih5	0.014232	0.037398	0.950437
834	Wnt2b	0.014238	0.037414	0.950437
835	Tex19.2	0.014297	0.037553	0.950437
836	Pnoc	0.014303	0.037571	0.950437
837	Mageb2	0.014323	0.032203	0.948588
838	Serinc1	0.014345	0.03767	0.950437
839	NonTargetingControlGuideForMouse_0170	0.014355	0.014259	0.948588
840	Kdelr3	0.014393	0.037795	0.950437
841	Olfr426	0.014422	0.036963	0.950437
842	Olfr1508	0.01443	0.037877	0.950437
843	Tmed11	0.014441	0.037907	0.950437
844	Olfr356	0.014445	0.037914	0.950437
845	Msc	0.014544	0.038133	0.950437
846	Metap1d	0.014586	0.038207	0.950437
847	NonTargetingControlGuideForMouse_0543	0.01459	0.014487	0.948588
848	Ift140	0.014595	0.038226	0.950437
849	Reps1	0.014618	0.038274	0.950437
850	Asb6	0.014634	0.038309	0.950437
851	mmu-mir-7044	0.014635	0.032744	0.948588
852	Rad18	0.014654	0.03835	0.950437
853	Gucy2f	0.014657	0.037517	0.950437
854	Nlrp2	0.014682	0.038419	0.950437
855	mmu-mir-5106	0.014698	0.032848	0.948588
856	Smim5	0.01473	0.038521	0.950437
857	Rac1	0.014734	0.038529	0.950437
858	Ppp2r2c	0.014778	0.038619	0.950437
859	N6amt2	0.014786	0.038634	0.950437
860	Tmprss11bnl	0.014805	0.038673	0.950437
861	Srxn1	0.014808	0.038681	0.950437
862	NonTargetingControlGuideForMouse_0771	0.014841	0.014755	0.948588
863	Cdkn1a	0.014842	0.038759	0.950437
864	Flrt3	0.014874	0.038834	0.950437
865	Cox5b	0.014898	0.038112	0.950437
866	Rab24	0.014904	0.0389	0.950437
867	4930513O06Rik	0.014921	0.038934	0.950437
868	Olfr787	0.014955	0.039004	0.950437
869	Olfr1437	0.014972	0.039042	0.950437
870	Ube4b	0.014975	0.039045	0.950437
871	Gnat2	0.014979	0.039052	0.950437
872	Bach1	0.014993	0.039092	0.950437
873	Plat	0.015005	0.039124	0.950437
874	Stk10	0.015018	0.039152	0.950437
875	Pcdhb1	0.015027	0.038427	0.950437
876	Dux	0.015049	0.028953	0.948588
877	Sort1	0.015058	0.038501	0.950437
878	Galr1	0.015059	0.03924	0.950437
879	Bbs1	0.015073	0.039267	0.950437
880	Ppm1h	0.015114	0.039365	0.950437
881	Cyp26b1	0.015127	0.039394	0.950437
882	1700001K19Rik	0.015151	0.039461	0.950437
883	Hspa1b	0.015153	0.03873	0.950437
884	Tmem66	0.015162	0.039485	0.950437
885	Cd86	0.015178	0.038796	0.950437
886	Tap2	0.015186	0.039537	0.950437
887	Kctd5	0.0152	0.039564	0.950437
888	Katnal1	0.015208	0.039586	0.950437
889	Id3	0.01521	0.039591	0.950437
890	Fcgr2b	0.015217	0.039603	0.950437
891	Nphs1	0.01525	0.039677	0.951099
892	Prss8	0.015254	0.03898	0.950437
893	Gnai1	0.015307	0.039806	0.951099
894	Nup210l	0.015321	0.039837	0.951099
895	Cdkn2d	0.015325	0.039842	0.951099
896	Gm13078	0.015335	0.039179	0.950437
897	Zfp143	0.015355	0.039917	0.951885
898	Ehmt2	0.015403	0.040038	0.952845
899	Skiv2l	0.015405	0.040042	0.952845
900	Ascc2	0.01545	0.039471	0.950437
901	Slc5a5	0.015485	0.040216	0.954271
902	Kcnip2	0.015499	0.040256	0.954271
903	Unc45b	0.015547	0.040373	0.954271
904	Sfrp4	0.015563	0.040406	0.954271
905	Gm5901	0.015572	0.039745	0.951099
906	Lipa	0.015581	0.040452	0.954271
907	Erp27	0.015642	0.040589	0.954271
908	Tmem171	0.015643	0.040589	0.954271
909	Fibp	0.015691	0.040691	0.954271
910	H2-Oa	0.015771	0.040879	0.954271
911	Sgk3	0.015787	0.040917	0.954271
912	Pbld2	0.015862	0.041082	0.954271
913	Enpp4	0.015877	0.04045	0.954271
914	Dyx1c1	0.015883	0.04113	0.954271
915	mmu-mir-6368	0.015886	0.03479	0.950429
916	Vps51	0.015931	0.041244	0.954271
917	Tmco4	0.015979	0.041363	0.954271
918	Spint1	0.016003	0.041417	0.954271
919	Rln1	0.016027	0.041477	0.954271
920	Lhfpl4	0.016053	0.041524	0.954271
921	Dmrtb1	0.016058	0.041534	0.954271
922	Anxa5	0.016075	0.041572	0.954271
923	Snta1	0.016087	0.041596	0.954271
924	Lypd6	0.016123	0.041674	0.954271
925	1700037H04Rik	0.016155	0.041739	0.954271
926	Ywhag	0.016166	0.041769	0.954271
927	Angpt1	0.01618	0.041172	0.954271
928	Lrrc3b	0.016191	0.041821	0.954271
929	Plscr5	0.01626	0.041368	0.954271
930	Foxa2	0.016267	0.041988	0.954271
931	Tbc1d2b	0.016315	0.042097	0.954271
932	mmu-mir-1264	0.016334	0.035539	0.950437
933	Vip	0.016346	0.04217	0.954271
934	Mon2	0.016363	0.042211	0.954271
935	Glt1d1	0.016374	0.042237	0.954271
936	Arfip2	0.016402	0.042299	0.954271
937	Sdf4	0.016403	0.0423	0.954271
938	Clptm1	0.016414	0.042329	0.954271
939	Olfr455	0.01642	0.041745	0.954271
940	Vmn2r68	0.016425	0.04235	0.954271
941	Tmem117	0.016462	0.042439	0.954271
942	Pcdhga9	0.016472	0.030858	0.948588
943	Lrrc61	0.016483	0.042491	0.954271
944	4930578C19Rik	0.016498	0.042521	0.954271
945	Cdc5l	0.0165	0.041944	0.954271
946	Calb1	0.016507	0.042538	0.954271
947	Tmem100	0.016554	0.042644	0.954271
948	Rffl	0.016603	0.042749	0.954271
949	NonTargetingControlGuideForMouse_0580	0.016618	0.016573	0.948588
950	Tex261	0.016623	0.042796	0.954271
951	Vmn1r21	0.016743	0.043073	0.954271
952	Nubp1	0.016747	0.043085	0.954271
953	Olfr767	0.016756	0.0431	0.954271
954	Rnls	0.016795	0.043187	0.954271
955	Pate4	0.01682	0.042707	0.954271
956	Nol12	0.0169	0.042885	0.954271
957	Zfp870	0.016911	0.036468	0.950437
958	Pla2g2e	0.016915	0.043451	0.954271
959	Paxip1	0.01693	0.043477	0.954271
960	Lamp2	0.016938	0.043494	0.954271
961	Ncaph2	0.016987	0.043603	0.954271
962	Ikzf3	0.017023	0.043694	0.954271
963	D17H6S53E	0.017035	0.043715	0.954271
964	Tax1bp1	0.017038	0.04372	0.954271
965	Ano8	0.017049	0.043746	0.954271
966	Rcn1	0.017063	0.043778	0.954271
967	Krtap4-6	0.017083	0.043817	0.954271
968	Col6a4	0.017083	0.043818	0.954271
969	Tbl2	0.017105	0.04386	0.954271
970	Ryr2	0.017131	0.04392	0.954271
971	Acvr2a	0.01714	0.043429	0.954271
972	Usp35	0.017157	0.043981	0.954271
973	H2-M9	0.01718	0.044025	0.954271
974	Cacybp	0.01718	0.043531	0.954271
975	Hist1h2ah	0.017192	0.032631	0.948588
976	Erf	0.017247	0.044172	0.954271
977	NonTargetingControlGuideForMouse_0099	0.017251	0.017223	0.948588
978	Tnmd	0.01726	0.043713	0.954271
979	Sulf2	0.017275	0.044233	0.954271
980	NonTargetingControlGuideForMouse_0007	0.017283	0.017254	0.948588
981	Lias	0.017344	0.044389	0.954271
982	mmu-let-7f-2	0.017364	0.03723	0.950437
983	Zfp354a	0.017371	0.044457	0.954271
984	Hic1	0.01739	0.04449	0.954271
985	Clk3	0.017399	0.044511	0.954271
986	Ctu1	0.017405	0.04452	0.954271
987	Ifna13	0.017412	0.044532	0.954271
988	Tacc1	0.017419	0.044545	0.954271
989	Utp14b	0.017444	0.044605	0.954271
990	Gdf5	0.017467	0.044668	0.954271
991	Epha2	0.01758	0.044472	0.954271
992	Slc6a19	0.017593	0.044967	0.954271
993	Olfr1282	0.017608	0.044994	0.954271
994	Ccdc170	0.01762	0.044563	0.954271
995	Xylb	0.017669	0.045138	0.954271
996	Dpysl4	0.017671	0.045141	0.954271
997	Satl1	0.017707	0.045232	0.954271
998	Msi2	0.017722	0.045263	0.954271
999	Syk	0.017735	0.045296	0.954271
1000	Chst4	0.017755	0.045333	0.954271
1001	Nup93	0.017767	0.045373	0.954271
1002	Rnf41	0.017777	0.045392	0.954271
1003	Ppt2	0.017803	0.045446	0.954271
1004	Pcsk1n	0.017805	0.045455	0.954271
1005	Zfp334	0.017849	0.045546	0.954271
1006	Ppp1r14a	0.017866	0.045586	0.954271
1007	Gm2a	0.017876	0.045611	0.954271
1008	St6galnac2	0.017881	0.045623	0.954271
1009	Tas2r121	0.017898	0.045657	0.954271
1010	Zfp825	0.017946	0.045758	0.954271
1011	4732456N10Rik	0.017954	0.045783	0.954271
1012	Agps	0.017973	0.045816	0.954271
1013	2810006K23Rik	0.01798	0.045835	0.954271
1014	Lgi1	0.017994	0.045867	0.954271
1015	Slc37a3	0.01805	0.046	0.954271
1016	Cdkn1b	0.018072	0.046052	0.954271
1017	Pus1	0.018083	0.046078	0.954271
1018	Ccdc85b	0.01809	0.046096	0.954271
1019	Kctd6	0.018091	0.046097	0.954271
1020	Dpp3	0.018114	0.046153	0.954271
1021	Olfr1109	0.018133	0.046195	0.954271
1022	Zfp770	0.018138	0.046201	0.954271
1023	Camk2g	0.018162	0.046253	0.954271
1024	Taf3	0.018179	0.046287	0.954271
1025	Rfx3	0.018191	0.046315	0.954271
1026	Fbxo38	0.018234	0.046415	0.954271
1027	Ankrd33	0.018241	0.046429	0.954271
1028	Tmco3	0.018256	0.046468	0.954271
1029	E2f2	0.018287	0.046118	0.954271
1030	Mrps34	0.018295	0.046553	0.954271
1031	Inpp5e	0.01833	0.046637	0.954271
1032	Cacna1g	0.018364	0.046716	0.954271
1033	D630045J12Rik	0.018365	0.046719	0.954271
1034	Agr2	0.018378	0.046748	0.954271
1035	Ccnjl	0.018387	0.046766	0.954271
1036	Rab42	0.018411	0.04682	0.954271
1037	mmu-mir-5104	0.018416	0.038916	0.950437
1038	Arfip1	0.018426	0.046857	0.954271
1039	Zfp955a	0.01844	0.046891	0.954271
1040	Slc25a41	0.01845	0.046915	0.954271
1041	Ubxn1	0.018456	0.046926	0.954271
1042	Clcn1	0.018474	0.046963	0.954271
1043	Mtmr2	0.018478	0.04659	0.954271
1044	Crybb3	0.018495	0.047005	0.954271
1045	Tm6sf1	0.01851	0.047037	0.954271
1046	Fam196a	0.018522	0.047064	0.954271
1047	Ccdc12	0.018523	0.046699	0.954271
1048	mmu-mir-1949	0.018544	0.039127	0.950437
1049	Rnf165	0.018607	0.047259	0.954271
1050	Cenpk	0.018665	0.047389	0.954271
1051	Gorasp1	0.018713	0.047493	0.954271
1052	Ptpn6	0.018735	0.047541	0.954271
1053	Mrps14	0.01877	0.047623	0.954271
1054	NonTargetingControlGuideForMouse_0620	0.018857	0.018802	0.948588
1055	Zwint	0.018857	0.047823	0.954271
1056	Rpl5	0.018905	0.047939	0.954271
1057	Vamp5	0.018912	0.047958	0.954271
1058	Sema5b	0.018924	0.047985	0.954271
1059	AA414768	0.018953	0.048055	0.954271
1060	Them4	0.018976	0.047736	0.954271
1061	Kcnd1	0.018977	0.04811	0.954271
1062	Adam32	0.019001	0.048155	0.954271
1063	Gm904	0.019003	0.048162	0.954271
1064	Mst1	0.019031	0.048233	0.954271
1065	Sdhb	0.019049	0.048275	0.954271
1066	Siglec15	0.01907	0.048328	0.954271
1067	5830418K08Rik	0.019097	0.048388	0.954271
1068	Tubb3	0.01912	0.048429	0.954271
1069	Cd163	0.019144	0.048476	0.954271
1070	Arf5	0.019157	0.048504	0.954271
1071	C1qa	0.019164	0.048518	0.954271
1072	Larp6	0.019192	0.048583	0.954271
1073	Ifna11	0.019251	0.048715	0.954271
1074	Lifr	0.019288	0.048804	0.954271
1075	Eef2k	0.019317	0.048864	0.954271
1076	Asxl1	0.019321	0.048871	0.954271
1077	Brdt	0.019336	0.04891	0.954271
1078	Gpr62	0.019355	0.048955	0.954271
1079	Gabrb3	0.019355	0.048955	0.954271
1080	Art5	0.019403	0.04852	0.954271
1081	Arl15	0.019432	0.049128	0.954271
1082	Rft1	0.019458	0.0486	0.954271
1083	Prpf19	0.019489	0.049254	0.954271
1084	Six2	0.019503	0.049278	0.954271
1085	Ttbk2	0.019506	0.049284	0.954271
1086	Ttf2	0.019511	0.049294	0.954271
1087	Sppl2a	0.019514	0.049298	0.954271
1088	Pet2	0.019518	0.049309	0.954271
1089	Vmn1r223	0.019559	0.049404	0.954271
1090	Oas1a	0.019575	0.049439	0.954271
1091	Rpia	0.019614	0.049522	0.954271
1092	Smcr8	0.019618	0.049527	0.954271
1093	Edaradd	0.019622	0.049536	0.954271
1094	March1	0.019623	0.049537	0.954271
1095	Ociad1	0.019658	0.048907	0.954271
1096	Tbx22	0.019659	0.049616	0.954271
1097	Klhl10	0.019707	0.049728	0.954271
1098	Cyp2c40	0.019719	0.04976	0.954271
1099	Tmem134	0.019727	0.049777	0.954271
1100	Ufsp1	0.019777	0.049096	0.954271
1101	Sys1	0.019789	0.049917	0.954271
1102	Slc38a8	0.019815	0.049974	0.954271
1103	Tap1	0.019817	0.049978	0.954271
1104	Vstm2l	0.019841	0.050034	0.954271
1105	Prss12	0.019861	0.05008	0.954271
1106	Lrsam1	0.019863	0.050084	0.954271
1107	Gc	0.019901	0.050162	0.954271
1108	Mapre2	0.01991	0.050183	0.954271
1109	Pfkm	0.019914	0.050191	0.954271
1110	Phkb	0.019964	0.050319	0.955229
1111	Stk36	0.019996	0.050392	0.955229
1112	Ppp4r1	0.020017	0.049436	0.954271
1113	Ncaph	0.020028	0.050479	0.955229
1114	Snx19	0.020028	0.05048	0.955229
1115	Kazald1	0.020032	0.050491	0.955229
1116	Tagln	0.020054	0.050539	0.955229
1117	Mrps33	0.020057	0.049492	0.954271
1118	1110032F04Rik	0.020093	0.050626	0.955661
1119	Smyd3	0.020102	0.050647	0.955661
1120	Gm7168	0.020198	0.050861	0.958899
1121	Amn	0.020262	0.051003	0.959978
1122	Acot2	0.020283	0.049839	0.954271
1123	Samd7	0.020341	0.051182	0.961739
1124	Grm4	0.02039	0.051294	0.962232
1125	mmu-mir-6922	0.020398	0.042069	0.954271
1126	Urah	0.02041	0.051339	0.962272
1127	Atxn7	0.020456	0.050095	0.954271
1128	Nucks1	0.020485	0.051492	0.962715
1129	Gm11487	0.02058	0.051707	0.962715
1130	Lman2l	0.020617	0.051787	0.962715
1131	Ermard	0.020633	0.051824	0.962715
1132	Zbtb11	0.020667	0.051905	0.962715
1133	Osgin2	0.0207	0.051971	0.962715
1134	Lrrc72	0.020722	0.050506	0.955229
1135	Yif1b	0.020724	0.052029	0.962715
1136	Eci1	0.020753	0.052087	0.962715
1137	Myo5c	0.02082	0.052237	0.962715
1138	Btg3	0.020863	0.052332	0.962715
1139	Ccdc89	0.020867	0.052346	0.962715
1140	Gstp1	0.020915	0.052452	0.962715
1141	mmu-mir-717	0.020956	0.042962	0.954271
1142	Vwc2	0.020963	0.052552	0.962715
1143	Nlrp14	0.020983	0.0526	0.962715
1144	Vill	0.020991	0.052618	0.962715
1145	Fbln2	0.021011	0.052667	0.962715
1146	Ppef2	0.021014	0.050935	0.959505
1147	Stfa2	0.021037	0.043085	0.954271
1148	Mrpl23	0.02104	0.052735	0.962715
1149	NonTargetingControlGuideForMouse_0404	0.021128	0.021061	0.948588
1150	Nckipsd	0.021154	0.053007	0.962715
1151	Etohi1	0.021159	0.051155	0.961739
1152	Tab3	0.021196	0.05309	0.962715
1153	Hist1h2bb	0.021202	0.053103	0.962715
1154	Cenpq	0.02122	0.051246	0.962134
1155	Usp12	0.021245	0.053194	0.962715
1156	Nos1ap	0.02125	0.053205	0.962715
1157	Zfp78	0.021261	0.053231	0.962715
1158	Trf	0.021265	0.053238	0.962715
1159	Retnlg	0.021319	0.053362	0.962715
1160	NonTargetingControlGuideForMouse_0843	0.021323	0.021262	0.948588
1161	Wbp4	0.021331	0.053387	0.962715
1162	Azin1	0.021382	0.053508	0.962715
1163	Mgat4a	0.021393	0.053538	0.962715
1164	Abhd12b	0.02141	0.053575	0.962715
1165	Tmod2	0.021489	0.053758	0.962715
1166	mmu-mir-222	0.02152	0.043874	0.954271
1167	Mroh7	0.021537	0.05386	0.962715
1168	4930433I11Rik	0.021543	0.053876	0.962715
1169	Sybu	0.021569	0.053936	0.962715
1170	Lrrc1	0.021578	0.053955	0.962715
1171	Insr	0.021585	0.053971	0.962715
1172	Zfp213	0.021599	0.054003	0.962715
1173	Abcg1	0.0216	0.054006	0.962715
1174	Palb2	0.021616	0.054038	0.962715
1175	Dnajc18	0.021632	0.054082	0.962715
1176	Mff	0.021642	0.054104	0.962715
1177	Galnt5	0.02168	0.054186	0.962715
1178	mmu-mir-6959	0.021691	0.044159	0.954271
1179	Irak3	0.021728	0.054296	0.962715
1180	Gpr179	0.021765	0.054378	0.962715
1181	NonTargetingControlGuideForMouse_0863	0.021802	0.021741	0.948588
1182	Timm8a1	0.021824	0.054501	0.962715
1183	Cenpm	0.021882	0.054626	0.962715
1184	Hbb-b2	0.021887	0.040769	0.954271
1185	Samd4b	0.021919	0.054702	0.962715
1186	Tead1	0.021967	0.054799	0.962715
1187	Gp2	0.022057	0.054998	0.962715
1188	Fbrs	0.022062	0.055011	0.962715
1189	Heg1	0.022082	0.055054	0.962715
1190	Slc6a14	0.02211	0.055114	0.962715
1191	Zbtb4	0.022158	0.055229	0.962715
1192	Aatf	0.022206	0.055329	0.962715
1193	Cel	0.022207	0.055332	0.962715
1194	F830045P16Rik	0.022254	0.055431	0.962715
1195	Trim69	0.022266	0.055464	0.962715
1196	NonTargetingControlGuideForMouse_0957	0.022272	0.022209	0.948588
1197	Olfr453	0.02229	0.052816	0.962715
1198	Casc5	0.022301	0.055548	0.962715
1199	Gm3604	0.02233	0.052885	0.962715
1200	Papd5	0.022349	0.055662	0.962715
1201	Neto2	0.022397	0.055767	0.962715
1202	Kcns3	0.022409	0.055796	0.962715
1203	Tram1	0.022445	0.055882	0.962715
1204	Tbc1d8b	0.022463	0.055923	0.962715
1205	Nbn	0.022476	0.05595	0.962715
1206	Cdk2ap2	0.022492	0.055989	0.962715
1207	Nptx2	0.022531	0.056082	0.962715
1208	Cdk5rap2	0.02254	0.056102	0.962715
1209	Dcp1a	0.022542	0.056107	0.962715
1210	Olfr996	0.022588	0.056216	0.962715
1211	Arhgap11a	0.022625	0.0563	0.962715
1212	Ttc21a	0.022625	0.0563	0.962715
1213	Dpf2	0.022636	0.056323	0.962715
1214	Cdc123	0.022683	0.056422	0.962715
1215	Parp6	0.022704	0.056468	0.962715
1216	Ugt2b37	0.022711	0.053448	0.962715
1217	Nyap1	0.022731	0.056524	0.962715
1218	Irx2	0.022755	0.056575	0.962715
1219	Foxg1	0.022779	0.056629	0.962715
1220	Edn2	0.022779	0.05663	0.962715
1221	Pcgf1	0.022801	0.056683	0.962715
1222	Chrna5	0.022802	0.056683	0.962715
1223	Ddx42	0.022827	0.056741	0.962715
1224	Brinp3	0.02284	0.056772	0.962715
1225	Astn1	0.022845	0.056788	0.962715
1226	Klk14	0.022857	0.056809	0.962715
1227	Thumpd1	0.022874	0.056855	0.962715
1228	Hist1h2bc	0.022894	0.056895	0.962715
1229	mmu-mir-1950	0.02292	0.046115	0.954271
1230	Hapln4	0.022922	0.05696	0.962715
1231	Sugp1	0.022967	0.057061	0.962715
1232	Rpf2	0.022993	0.057115	0.962715
1233	Serpina3f	0.023018	0.057176	0.962715
1234	Trim60	0.023031	0.057213	0.962715
1235	Taf1c	0.023035	0.057223	0.962715
1236	Pappa	0.023076	0.057302	0.962715
1237	Fert2	0.023091	0.057339	0.962715
1238	mmu-mir-1952	0.023093	0.046381	0.954271
1239	mmu-mir-101a	0.023093	0.046381	0.954271
1240	Nxnl1	0.023113	0.057397	0.962715
1241	Pfkfb4	0.023114	0.057397	0.962715
1242	Rps19	0.023161	0.057501	0.962715
1243	Tspan11	0.023191	0.057573	0.962715
1244	Tfdp1	0.023209	0.057606	0.962715
1245	Arhgef33	0.023214	0.057622	0.962715
1246	Cep135	0.023223	0.057642	0.962715
1247	Soga3	0.023231	0.057666	0.962715
1248	mmu-mir-1953	0.023242	0.046639	0.954271
1249	Msh3	0.023256	0.057717	0.962715
1250	Entpd5	0.023257	0.057719	0.962715
1251	mmu-mir-30d	0.023258	0.04666	0.954271
1252	Bcl2l14	0.023278	0.054322	0.962715
1253	Efcab1	0.023303	0.05782	0.962715
1254	mmu-mir-1907	0.023317	0.046755	0.954271
1255	Nrp1	0.023357	0.057935	0.962715
1256	Raet1a	0.023366	0.057954	0.962715
1257	Zdhhc12	0.023384	0.057993	0.962715
1258	Ahcy	0.023394	0.058011	0.962715
1259	Vpreb3	0.023399	0.058027	0.962715
1260	mmu-mir-493	0.023411	0.046911	0.954271
1261	Cnot7	0.023435	0.058116	0.962715
1262	Zranb2	0.023447	0.058147	0.962715
1263	Gdap2	0.023495	0.058245	0.962715
1264	Lipg	0.023501	0.054667	0.962715
1265	Fzd3	0.023505	0.058269	0.962715
1266	Ankrd17	0.02359	0.058457	0.962715
1267	Depdc1b	0.023604	0.05481	0.962715
1268	Rgs5	0.023639	0.058555	0.962715
1269	Hmx3	0.023639	0.054861	0.962715
1270	Atp8b5	0.023653	0.058586	0.962715
1271	Rabl6	0.02366	0.058601	0.962715
1272	Pdgfrb	0.023689	0.058668	0.962715
1273	Llph	0.023729	0.058751	0.962715
1274	Ube2w	0.023781	0.058857	0.962715
1275	Wdfy4	0.023788	0.05508	0.962715
1276	Ppig	0.023798	0.058894	0.962715
1277	Elp4	0.023807	0.058915	0.962715
1278	Hist1h2bg	0.023815	0.044048	0.954271
1279	Llgl1	0.02382	0.058947	0.962715
1280	Slc48a1	0.023877	0.059072	0.962715
1281	Gm4871	0.023891	0.047677	0.954271
1282	Ehbp1l1	0.023911	0.059141	0.962715
1283	Alx4	0.023915	0.059157	0.962715
1284	5730507C01Rik	0.023924	0.059173	0.962715
1285	Eno4	0.023937	0.059196	0.962715
1286	Olfr934	0.023989	0.059319	0.962715
1287	Tmem161b	0.02402	0.059395	0.962715
1288	Stx2	0.024023	0.059404	0.962715
1289	mmu-mir-344e	0.024042	0.047925	0.954271
1290	Snapc1	0.024088	0.05552	0.962715
1291	Tfap2b	0.024115	0.059613	0.962715
1292	Plek	0.024145	0.059684	0.962715
1293	Psg20	0.024163	0.059732	0.962715
1294	Abcg8	0.02417	0.059748	0.962715
1295	Plcd3	0.024171	0.059749	0.962715
1296	NonTargetingControlGuideForMouse_0012	0.024178	0.024063	0.948588
1297	Psca	0.024197	0.05981	0.962715
1298	Klri2	0.02421	0.059839	0.962715
1299	Aoc2	0.02421	0.059839	0.962715
1300	mmu-mir-1912	0.024224	0.044755	0.954271
1301	mmu-mir-6955	0.024227	0.048225	0.954271
1302	NonTargetingControlGuideForMouse_0113	0.024227	0.024112	0.948588
1303	5031410I06Rik	0.02425	0.059922	0.962715
1304	Cdh15	0.024258	0.059939	0.962715
1305	Rbm4	0.024274	0.055797	0.962715
1306	Srgap3	0.024306	0.060042	0.962715
1307	Ankrd63	0.02431	0.060055	0.962715
1308	Prkar2b	0.024328	0.060091	0.962715
1309	Pam	0.024335	0.060108	0.962715
1310	Bloc1s5	0.024371	0.060186	0.962715
1311	Elmsan1	0.024393	0.055971	0.962715
1312	Pinlyp	0.024404	0.060268	0.962715
1313	Rbms2	0.024431	0.060331	0.962715
1314	Prkcb	0.024439	0.056028	0.962715
1315	Atf6b	0.024449	0.060363	0.962715
1316	Creb3	0.024454	0.060374	0.962715
1317	1810062G17Rik	0.024502	0.060483	0.962715
1318	Cox15	0.024509	0.060503	0.962715
1319	Ccdc90b	0.024511	0.060506	0.962715
1320	Krt79	0.02452	0.060522	0.962715
1321	Crtam	0.024544	0.060579	0.962715
1322	Emb	0.024555	0.060598	0.962715
1323	Ppp1r15b	0.024572	0.060638	0.962715
1324	mmu-mir-6899	0.024573	0.048775	0.954271
1325	Il10	0.024611	0.060716	0.962715
1326	Sox4	0.024616	0.060726	0.962715
1327	Ankrd44	0.02464	0.060779	0.962715
1328	Stk16	0.024676	0.060873	0.962715
1329	Olfr951	0.024677	0.060877	0.962715
1330	Rnf113a1	0.024735	0.060999	0.962715
1331	mmu-mir-149	0.024737	0.049042	0.954271
1332	4921506M07Rik	0.024782	0.061106	0.962715
1333	Gm5150	0.024806	0.061152	0.962715
1334	Secisbp2	0.024814	0.061164	0.962715
1335	Tlr2	0.024856	0.061256	0.962715
1336	Catsperd	0.024865	0.061276	0.962715
1337	Zfp433	0.024878	0.061303	0.962715
1338	Ick	0.024921	0.061403	0.962715
1339	Thg1l	0.024966	0.049417	0.954271
1340	Mrgpre	0.024968	0.061506	0.962715
1341	Prdm13	0.024968	0.061506	0.962715
1342	Vkorc1	0.024973	0.061519	0.962715
1343	Serpinb1c	0.024985	0.061543	0.962715
1344	Mien1	0.024994	0.061561	0.962715
1345	Wars	0.025021	0.06162	0.962715
1346	Hnrnpf	0.025029	0.061642	0.962715
1347	Nrk	0.025035	0.056923	0.962715
1348	Syncrip	0.025113	0.057031	0.962715
1349	Plscr3	0.025116	0.061823	0.962715
1350	Tirap	0.025143	0.057063	0.962715
1351	BC061237	0.025155	0.057076	0.962715
1352	Dnmt1	0.025171	0.061941	0.962715
1353	mmu-mir-329	0.025246	0.049856	0.954271
1354	Dclre1c	0.025253	0.062119	0.962715
1355	NonTargetingControlGuideForMouse_0670	0.025298	0.025178	0.948588
1356	Pon1	0.025304	0.062228	0.962715
1357	Fam65c	0.025307	0.062233	0.962715
1358	Ubc	0.025321	0.062269	0.962715
1359	Fam71d	0.025354	0.062342	0.962715
1360	Fstl5	0.025356	0.062344	0.962715
1361	Ermap	0.025366	0.062365	0.962715
1362	Ing1	0.025402	0.062454	0.962715
1363	mmu-mir-143	0.025405	0.050119	0.954271
1364	Zbtb37	0.025433	0.062522	0.962715
1365	mmu-mir-342	0.025437	0.050175	0.954271
1366	Pcbd1	0.02545	0.062558	0.962715
1367	Myo5a	0.025472	0.057563	0.962715
1368	Mxi1	0.025497	0.062654	0.962715
1369	Mapk15	0.025511	0.062693	0.962715
1370	Slc10a7	0.025523	0.057635	0.962715
1371	Ager	0.025526	0.062731	0.962715
1372	Arhgef11	0.025545	0.062771	0.962715
1373	Htr5b	0.025552	0.057677	0.962715
1374	Krt26	0.025593	0.062885	0.962715
1375	Ube2d1	0.025629	0.062973	0.962715
1376	Casp14	0.02564	0.062993	0.962715
1377	4932429P05Rik	0.025642	0.062998	0.962715
1378	Neurl3	0.025735	0.063198	0.962715
1379	Hectd3	0.025757	0.063235	0.962715
1380	Hist1h2bf	0.025758	0.047357	0.954271
1381	Rfpl4	0.025776	0.063281	0.962715
1382	Isca1	0.025785	0.063301	0.962715
1383	Gm5134	0.025814	0.063376	0.962715
1384	Nip7	0.025831	0.063411	0.962715
1385	Slc38a10	0.025842	0.063433	0.962715
1386	Epo	0.025847	0.063447	0.962715
1387	Mkrn3	0.025878	0.063509	0.962715
1388	Wdr4	0.025883	0.06352	0.962715
1389	Mapk12	0.025919	0.063605	0.962715
1390	Dusp18	0.025926	0.063618	0.962715
1391	Apob	0.025974	0.063711	0.962715
1392	Fam126a	0.02598	0.063724	0.962715
1393	Il1rap	0.026021	0.063815	0.962715
1394	Sln	0.026032	0.058353	0.962715
1395	Ubxn8	0.026042	0.063861	0.962715
1396	Mrgprx1	0.026061	0.06391	0.962715
1397	Tmed8	0.026069	0.063925	0.962715
1398	Tti2	0.026116	0.064031	0.962715
1399	Lgr4	0.026116	0.064031	0.962715
1400	Cnfn	0.026123	0.064046	0.962715
1401	NonTargetingControlGuideForMouse_0588	0.026125	0.026007	0.948588
1402	Msl3l2	0.026128	0.064056	0.962715
1403	Glce	0.026133	0.064069	0.962715
1404	Ppp1cb	0.026212	0.064244	0.962715
1405	Ifi204	0.026297	0.064436	0.962715
1406	Clk1	0.026354	0.064567	0.962715
1407	Dhrs4	0.02636	0.064581	0.962715
1408	Mios	0.026402	0.06467	0.962715
1409	Gm1661	0.026416	0.064701	0.962715
1410	Olfr1253	0.026449	0.064771	0.962715
1411	Aldh1l1	0.02645	0.064771	0.962715
1412	Ptchd3	0.026497	0.064887	0.962715
1413	Pdgfc	0.026504	0.0649	0.962715
1414	Hexb	0.026522	0.064937	0.962715
1415	Olfr1009	0.026545	0.06498	0.962715
1416	Cfhr1	0.026592	0.065079	0.962715
1417	Arl16	0.026595	0.065084	0.962715
1418	Msh5	0.026659	0.065227	0.962715
1419	mmu-mir-184	0.026663	0.052151	0.962715
1420	Basp1	0.026713	0.065359	0.962715
1421	Figf	0.026766	0.065481	0.962715
1422	Cyp2a12	0.026783	0.065522	0.962715
1423	Tex40	0.026786	0.065526	0.962715
1424	Cdca5	0.026849	0.065665	0.962715
1425	Tmem44	0.026856	0.065684	0.962715
1426	Tmem128	0.026878	0.065742	0.962715
1427	Pdk3	0.026895	0.065781	0.962715
1428	Krt13	0.026904	0.065802	0.962715
1429	Cd209b	0.026924	0.06584	0.962715
1430	Rps9	0.026949	0.065904	0.962715
1431	Rassf2	0.026968	0.065949	0.962715
1432	Ccnc	0.027021	0.06606	0.962715
1433	Hdgfrp3	0.027041	0.066103	0.962715
1434	Pde8b	0.027065	0.066155	0.962715
1435	Atp5c1	0.027068	0.066166	0.962715
1436	Dcun1d3	0.027077	0.059915	0.962715
1437	4930564D02Rik	0.027114	0.066266	0.962715
1438	Olfr837	0.027116	0.066271	0.962715
1439	Rad9a	0.027123	0.066286	0.962715
1440	Ube2m	0.027141	0.066326	0.962715
1441	Syt8	0.02716	0.060035	0.962715
1442	Cd82	0.027163	0.066374	0.962715
1443	Eif4e	0.02718	0.060063	0.962715
1444	Msantd2	0.027183	0.060072	0.962715
1445	Ngly1	0.027211	0.066483	0.962715
1446	Gm14308	0.027212	0.027107	0.948588
1447	Snx7	0.027251	0.066573	0.962715
1448	Dtwd1	0.027259	0.066593	0.962715
1449	Slc44a1	0.027275	0.06663	0.962715
1450	Pold2	0.02728	0.066642	0.962715
1451	Gpt2	0.0273	0.066673	0.962715
1452	Txndc17	0.027306	0.066684	0.962715
1453	Prss28	0.027324	0.066722	0.962715
1454	Nhlrc4	0.027343	0.066766	0.962715
1455	Robo3	0.027354	0.066792	0.962715
1456	Kctd3	0.027364	0.066813	0.962715
1457	Prickle1	0.027403	0.066901	0.962715
1458	Camsap3	0.027442	0.066992	0.962715
1459	Pqlc2	0.027447	0.067002	0.962715
1460	Pfdn2	0.027449	0.067005	0.962715
1461	Gpr116	0.027457	0.060458	0.962715
1462	Olfr963	0.02747	0.060472	0.962715
1463	H2-M11	0.027471	0.067056	0.962715
1464	mmu-mir-93	0.027472	0.053453	0.962715
1465	Itpk1	0.027482	0.067078	0.962715
1466	Vgll2	0.027496	0.067111	0.962715
1467	Tbx5	0.027572	0.067269	0.962715
1468	Slc10a6	0.027591	0.067317	0.962715
1469	NonTargetingControlGuideForMouse_0051	0.02761	0.027504	0.948588
1470	Deptor	0.027615	0.067371	0.962715
1471	Dusp13	0.027669	0.067484	0.962715
1472	Cnga1	0.027734	0.067632	0.962715
1473	Krt77	0.027734	0.067633	0.962715
1474	Spag5	0.027748	0.067662	0.962715
1475	Lpar2	0.027768	0.067705	0.962715
1476	NonTargetingControlGuideForMouse_0563	0.027772	0.027665	0.948588
1477	Acot7	0.027838	0.067851	0.962715
1478	Clcc1	0.027868	0.067909	0.962715
1479	Dlx5	0.027877	0.067929	0.962715
1480	Trdmt1	0.027923	0.068024	0.962715
1481	Il1r2	0.027924	0.068025	0.962715
1482	Smgc	0.027957	0.068092	0.962715
1483	Myom2	0.027977	0.068133	0.962715
1484	Epha10	0.027996	0.068177	0.962715
1485	Fam50b	0.027997	0.068179	0.962715
1486	Sergef	0.028041	0.068269	0.962715
1487	Evx2	0.028067	0.068329	0.962715
1488	Nudt14	0.028076	0.068347	0.962715
1489	Gnb3	0.028096	0.068396	0.962715
1490	Cltc	0.028114	0.068442	0.962715
1491	Gipc3	0.028127	0.06847	0.962715
1492	Mta3	0.028162	0.068545	0.962715
1493	Ypel2	0.028192	0.06861	0.962715
1494	Cyp1a1	0.028209	0.068648	0.962715
1495	BC051665	0.028248	0.068739	0.962715
1496	Akr1d1	0.028266	0.06878	0.962715
1497	Slit1	0.028304	0.068867	0.962715
1498	Mki67	0.028313	0.068888	0.962715
1499	9130023H24Rik	0.028369	0.069033	0.962715
1500	Creb5	0.028386	0.069067	0.962715
1501	Sprr2i	0.028409	0.061852	0.962715
1502	Olfr474	0.028447	0.069209	0.962715
1503	Olfr781	0.028481	0.069275	0.962715
1504	Ptgs2	0.028495	0.069301	0.962715
1505	Pja2	0.028542	0.069389	0.962715
1506	Olfr247	0.028574	0.069464	0.962715
1507	Ptms	0.02859	0.069495	0.962715
1508	Dna2	0.028593	0.069505	0.962715
1509	Csnk2a1	0.028637	0.069615	0.962715
1510	Cdk11b	0.028643	0.06963	0.962715
1511	Eya3	0.028685	0.069726	0.962715
1512	Lipe	0.028686	0.062277	0.962715
1513	Myf5	0.028732	0.069835	0.962715
1514	Pigq	0.02879	0.069959	0.962715
1515	NonTargetingControlGuideForMouse_0493	0.028794	0.028654	0.948588
1516	Lrrc38	0.028799	0.069981	0.962715
1517	mmu-mir-654	0.028806	0.055595	0.962715
1518	Nkd2	0.028827	0.070039	0.962715
1519	Sin3a	0.028836	0.070057	0.962715
1520	mmu-mir-344i	0.028838	0.055647	0.962715
1521	Gpr98	0.02885	0.070087	0.962715
1522	Spice1	0.028875	0.070134	0.962715
1523	Ttk	0.028883	0.070153	0.962715
1524	Vmn2r42	0.028892	0.028754	0.948588
1525	NonTargetingControlGuideForMouse_0613	0.028908	0.028773	0.948588
1526	Ubn2	0.028922	0.070232	0.962715
1527	Gnaz	0.02894	0.070273	0.962715
1528	Olfr1373	0.028952	0.070299	0.962715
1529	Abhd2	0.028957	0.070308	0.962715
1530	1700092M07Rik	0.02897	0.070335	0.962715
1531	Ninj1	0.029025	0.070451	0.962715
1532	Olfr1474	0.029066	0.070537	0.962715
1533	mmu-mir-3473c	0.029076	0.056008	0.962715
1534	Padi1	0.029079	0.070563	0.962715
1535	Pthlh	0.029112	0.070635	0.962715
1536	Pgm2	0.029119	0.070649	0.962715
1537	Tbcel	0.029156	0.070736	0.962715
1538	Daw1	0.02916	0.07074	0.962715
1539	Vmn1r177	0.029221	0.070872	0.962715
1540	Gm19402	0.029298	0.071031	0.962715
1541	Iyd	0.029302	0.071038	0.962715
1542	Gm15881	0.029303	0.071041	0.962715
1543	Espn	0.029316	0.071076	0.962715
1544	Otof	0.029316	0.071076	0.962715
1545	2210408I21Rik	0.029317	0.071078	0.962715
1546	NonTargetingControlGuideForMouse_0880	0.02933	0.029218	0.948588
1547	Cbr2	0.029339	0.071128	0.962715
1548	Mettl10	0.02935	0.071148	0.962715
1549	Supt4a	0.029392	0.071238	0.962715
1550	B630005N14Rik	0.029397	0.071248	0.962715
1551	Fibin	0.029402	0.071257	0.962715
1552	Gtf3c5	0.029441	0.071339	0.962715
1553	Cpne3	0.029444	0.071343	0.962715
1554	Vmn1r39	0.029452	0.063401	0.962715
1555	Zfp383	0.029492	0.071438	0.962715
1556	L3hypdh	0.029503	0.071464	0.962715
1557	Lrrc55	0.029513	0.071485	0.962715
1558	9030617O03Rik	0.029539	0.071549	0.962715
1559	Cdkl3	0.029581	0.063586	0.962715
1560	Zscan18	0.029598	0.06361	0.962715
1561	Gpr137c	0.029606	0.071678	0.962715
1562	Cst3	0.029619	0.071707	0.962715
1563	Cdyl	0.029634	0.071735	0.962715
1564	Dnajb12	0.029682	0.07184	0.962715
1565	Nol8	0.029686	0.071848	0.962715
1566	Med1	0.029729	0.071942	0.962715
1567	NonTargetingControlGuideForMouse_0360	0.029743	0.029646	0.948588
1568	Ass1	0.02975	0.071981	0.962715
1569	Tspan1	0.029777	0.072044	0.962715
1570	Tysnd1	0.029824	0.072145	0.962715
1571	Ep300	0.029858	0.072215	0.962715
1572	Drd5	0.029884	0.072271	0.962715
1573	Pik3r2	0.029896	0.072297	0.962715
1574	Tmem33	0.029919	0.072349	0.962715
1575	Zfp712	0.029972	0.072466	0.962715
1576	Zfp52	0.030014	0.072568	0.962715
1577	Vmn2r12	0.030019	0.072575	0.962715
1578	Smim1	0.030024	0.072587	0.962715
1579	Exoc8	0.030062	0.072672	0.962715
1580	Tfap2c	0.030087	0.072726	0.962715
1581	Ankrd6	0.030154	0.072864	0.962715
1582	Lcn4	0.030204	0.072962	0.962715
1583	NonTargetingControlGuideForMouse_0852	0.030238	0.03011	0.948588
1584	Mcfd2	0.030251	0.073069	0.962715
1585	NonTargetingControlGuideForMouse_0477	0.030295	0.030161	0.948588
1586	Epn3	0.030307	0.073201	0.962715
1587	Olfr902	0.030335	0.073247	0.962715
1588	AI597468	0.03035	0.06474	0.962715
1589	Syne4	0.030352	0.07329	0.962715
1590	Lcn12	0.030383	0.073363	0.962715
1591	Glcci1	0.030461	0.073527	0.962715
1592	Usp48	0.03047	0.073546	0.962715
1593	Zfp846	0.030518	0.073654	0.962715
1594	mmu-mir-6392	0.030519	0.058234	0.962715
1595	Crebzf	0.030532	0.073683	0.962715
1596	Slc25a10	0.030536	0.073688	0.962715
1597	Ppp1r3e	0.030571	0.07376	0.962715
1598	B230118H07Rik	0.030585	0.073797	0.962715
1599	Hdac9	0.030595	0.073814	0.962715
1600	Tomm20l	0.030631	0.073885	0.962715
1601	Olfr65	0.030662	0.073962	0.962715
1602	Ucp1	0.030671	0.073981	0.962715
1603	Gm13103	0.030678	0.073997	0.962715
1604	Kank3	0.030681	0.074001	0.962715
1605	Rasl10a	0.030726	0.074105	0.962715
1606	Mknk1	0.030771	0.074219	0.962715
1607	Mcm6	0.030778	0.074233	0.962715
1608	Mybphl	0.030807	0.074287	0.962715
1609	Gm1966	0.030865	0.074429	0.962715
1610	Atrn	0.030868	0.074436	0.962715
1611	mmu-mir-206	0.030878	0.058808	0.962715
1612	Bcas2	0.030886	0.074479	0.962715
1613	Hspa12b	0.030902	0.074519	0.962715
1614	Fam189a2	0.030962	0.07464	0.962715
1615	Emp3	0.03101	0.074764	0.962715
1616	Krtap20-2	0.031058	0.074857	0.962715
1617	Sphkap	0.031058	0.074859	0.962715
1618	mmu-mir-669j	0.031067	0.059114	0.962715
1619	Tbc1d9b	0.031079	0.074904	0.962715
1620	NonTargetingControlGuideForMouse_0208	0.031122	0.030982	0.948588
1621	Sntg2	0.031124	0.075008	0.962715
1622	Slc22a17	0.031129	0.075021	0.962715
1623	Cdk5rap1	0.031136	0.075034	0.962715
1624	Tsg101	0.031193	0.075161	0.962715
1625	Uchl1	0.0312	0.075179	0.962715
1626	Cpb2	0.031247	0.075286	0.962715
1627	Pcsk9	0.031295	0.075377	0.962715
1628	Olfr1232	0.031299	0.066115	0.962715
1629	Tspyl1	0.031305	0.075394	0.962715
1630	Fam46c	0.031315	0.075423	0.962715
1631	Sec24c	0.031342	0.075485	0.962715
1632	Col22a1	0.031359	0.075519	0.962715
1633	Arpc1b	0.031369	0.075539	0.962715
1634	Afp	0.031379	0.075556	0.962715
1635	Nyap2	0.031389	0.07558	0.962715
1636	2900026A02Rik	0.0314	0.075603	0.962715
1637	NonTargetingControlGuideForMouse_0505	0.031447	0.031318	0.948588
1638	mmu-mir-5118	0.031484	0.056942	0.962715
1639	Ndufa1	0.031486	0.075794	0.962715
1640	Taar4	0.031497	0.066418	0.962715
1641	Nkpd1	0.031532	0.075899	0.962715
1642	Klhl26	0.031622	0.076095	0.962715
1643	Usp45	0.031646	0.076143	0.962715
1644	Ushbp1	0.031674	0.076202	0.962715
1645	Dok1	0.031721	0.076307	0.962715
1646	Olfr215	0.031737	0.07634	0.962715
1647	Slc39a3	0.031758	0.076387	0.962715
1648	Tshz1	0.031784	0.076433	0.962715
1649	Spr	0.031785	0.076435	0.962715
1650	Plet1	0.03179	0.076447	0.962715
1651	H2-Aa	0.031798	0.076467	0.962715
1652	Slc47a1	0.031808	0.076489	0.962715
1653	Sgcb	0.031816	0.076505	0.962715
1654	Kcnab2	0.031817	0.076506	0.962715
1655	Cchcr1	0.031823	0.076512	0.962715
1656	Kat2b	0.031847	0.076567	0.962715
1657	Calml4	0.031897	0.067025	0.962715
1658	Oit1	0.031911	0.076695	0.962715
1659	NonTargetingControlGuideForMouse_0183	0.031942	0.031834	0.948588
1660	Rhoh	0.032004	0.076908	0.962715
1661	AI118078	0.032005	0.076912	0.962715
1662	Lyzl6	0.032053	0.077015	0.962715
1663	Lamtor4	0.032069	0.077055	0.962715
1664	Pik3r1	0.03208	0.077086	0.962715
1665	Tbc1d2	0.03209	0.067293	0.962715
1666	Lactb	0.0321	0.077134	0.962715
1667	Eri3	0.032107	0.077148	0.962715
1668	Bub1b	0.032147	0.077235	0.962715
1669	Arid1a	0.032151	0.077242	0.962715
1670	Vmn1r184	0.032188	0.077333	0.962715
1671	Tm4sf1	0.03221	0.077384	0.962715
1672	Kcng4	0.032215	0.077393	0.962715
1673	Gna15	0.032237	0.077444	0.962715
1674	Gbas	0.032242	0.077458	0.962715
1675	Tenm2	0.032269	0.07751	0.962715
1676	Atraid	0.032299	0.077571	0.962715
1677	4930503E14Rik	0.032327	0.067634	0.962715
1678	Btbd17	0.032337	0.077658	0.962715
1679	Slco5a1	0.032358	0.077706	0.962715
1680	Klrc2	0.032378	0.077741	0.962715
1681	1700003M02Rik	0.032384	0.077756	0.962715
1682	Ebf4	0.032432	0.077861	0.962715
1683	Mynn	0.032479	0.077968	0.962715
1684	4933434I20Rik	0.032491	0.077988	0.962715
1685	Olfr586	0.032497	0.077999	0.962715
1686	4933427D06Rik	0.032526	0.078067	0.962715
1687	Atl2	0.032574	0.078177	0.962715
1688	Otoa	0.032575	0.078182	0.962715
1689	Ifih1	0.032589	0.078212	0.962715
1690	Dnajc24	0.032616	0.078259	0.962715
1691	Cflar	0.032652	0.078332	0.962715
1692	Camsap2	0.032668	0.078379	0.962715
1693	Mta2	0.032668	0.07838	0.962715
1694	Iqcb1	0.032682	0.078412	0.962715
1695	Gm11562	0.032719	0.078498	0.962715
1696	Snx31	0.032731	0.078523	0.962715
1697	Calcrl	0.032752	0.078571	0.962715
1698	Xpo4	0.032763	0.078599	0.962715
1699	Olfr815	0.032783	0.078646	0.962715
1700	Cpxm2	0.03281	0.078709	0.962715
1701	Ppic	0.032813	0.078719	0.962715
1702	NonTargetingControlGuideForMouse_0148	0.032818	0.032727	0.948588
1703	Gm3404	0.032826	0.032736	0.948588
1704	Cd300c	0.032833	0.078761	0.962715
1705	Trp53i13	0.032864	0.078831	0.962715
1706	Ctag2	0.032902	0.078917	0.962715
1707	Dock5	0.032905	0.078924	0.962715
1708	Olfr1311	0.032952	0.079034	0.962715
1709	Akap11	0.032972	0.079086	0.962715
1710	Tex12	0.032982	0.07911	0.962715
1711	Net1	0.032998	0.079142	0.962715
1712	Chrna10	0.033	0.07915	0.962715
1713	Nprl3	0.033015	0.079185	0.962715
1714	A230046K03Rik	0.033047	0.079258	0.962715
1715	H2-Ab1	0.033059	0.079281	0.962715
1716	Skint7	0.033131	0.079431	0.962715
1717	Ppp1r27	0.033142	0.079453	0.962715
1718	Slc28a2	0.033151	0.079473	0.962715
1719	Serpina3c	0.033189	0.079544	0.962715
1720	Gss	0.033191	0.079549	0.962715
1721	Ugt2b35	0.033275	0.069031	0.962715
1722	Vmn1r1	0.0333	0.079768	0.962715
1723	Mns1	0.033314	0.069089	0.962715
1724	Gltp	0.033331	0.07984	0.962715
1725	NonTargetingControlGuideForMouse_0025	0.033378	0.033273	0.948588
1726	Fcer2a	0.033397	0.079992	0.962715
1727	Gusb	0.033426	0.080049	0.962715
1728	Gm13043	0.033454	0.046939	0.954271
1729	Hsf2	0.033473	0.08015	0.962715
1730	Tgds	0.033515	0.080243	0.962715
1731	Ccdc155	0.033521	0.080256	0.962715
1732	mmu-mir-7079	0.033528	0.063034	0.962715
1733	C8b	0.033549	0.080316	0.962715
1734	NonTargetingControlGuideForMouse_0312	0.03358	0.033484	0.948588
1735	Slc25a37	0.033601	0.080436	0.962715
1736	Tmem242	0.033615	0.080471	0.962715
1737	Chac2	0.03363	0.080508	0.962715
1738	Zfp445	0.03366	0.080571	0.962715
1739	Hist1h2ai	0.033661	0.047109	0.954271
1740	S100pbp	0.03367	0.080601	0.962715
1741	mmu-mir-3078	0.033686	0.063271	0.962715
1742	NonTargetingControlGuideForMouse_0206	0.033686	0.033585	0.948588
1743	Tcf7l2	0.033709	0.080687	0.962715
1744	Cd209e	0.033757	0.080779	0.962715
1745	mmu-mir-1942	0.033781	0.063418	0.962715
1746	Kcnq4	0.033804	0.080884	0.962715
1747	Tlr7	0.033826	0.080931	0.962715
1748	Tmem165	0.033837	0.080957	0.962715
1749	Olfr1281	0.033851	0.080997	0.962715
1750	Nova1	0.033881	0.069917	0.962715
1751	Zfp512	0.033899	0.081099	0.962715
1752	Cyba	0.033911	0.081127	0.962715
1753	Patl1	0.033931	0.081172	0.962715
1754	Arhgap28	0.033946	0.081202	0.962715
1755	mmu-mir-7014	0.033953	0.06369	0.962715
1756	Ssna1	0.033965	0.081235	0.962715
1757	Gm15056	0.033993	0.081298	0.962715
1758	Retnla	0.034012	0.081347	0.962715
1759	Nova2	0.034012	0.081347	0.962715
1760	mmu-mir-7677	0.034031	0.063823	0.962715
1761	Olfr194	0.034041	0.081411	0.962715
1762	Odf3l2	0.034088	0.081525	0.962715
1763	Cyp2c70	0.034135	0.08162	0.962715
1764	Hmga1	0.034182	0.070368	0.962715
1765	Kif1b	0.03423	0.081816	0.962715
1766	Cd81	0.034249	0.081859	0.962715
1767	Slc6a20b	0.034261	0.070482	0.962715
1768	Nvl	0.034266	0.081895	0.962715
1769	Olfr1102	0.034277	0.081918	0.962715
1770	Aplp2	0.034277	0.081919	0.962715
1771	Slc4a4	0.034313	0.070558	0.962715
1772	Fahd1	0.03434	0.070591	0.962715
1773	Psme1	0.034372	0.082138	0.962715
1774	Ptplb	0.034406	0.082217	0.962715
1775	Gtf2ird1	0.034419	0.082247	0.962715
1776	Slc25a19	0.034436	0.082283	0.962715
1777	Fam117a	0.034446	0.082301	0.962715
1778	Klhl17	0.034466	0.082349	0.962715
1779	Tenm3	0.034474	0.082369	0.962715
1780	Rabif	0.034487	0.082395	0.962715
1781	NonTargetingControlGuideForMouse_0313	0.034489	0.034378	0.950429
1782	Anks3	0.034513	0.082463	0.962715
1783	Nfkbie	0.034561	0.082558	0.962715
1784	Pcmt1	0.034575	0.082591	0.962715
1785	Areg	0.034589	0.070982	0.962715
1786	Klhl29	0.034608	0.082663	0.962715
1787	Acnat2	0.034649	0.082717	0.962715
1788	Helt	0.03475	0.082867	0.962715
1789	Slc35f1	0.03476	0.082885	0.962715
1790	Mtmr7	0.034781	0.082914	0.962715
1791	Mustn1	0.034816	0.082962	0.962715
1792	Zcchc13	0.034844	0.08301	0.962715
1793	Gm10439	0.034847	0.062571	0.962715
1794	Nkx2-1	0.034891	0.083082	0.962715
1795	Rab11a	0.034939	0.083138	0.962715
1796	Fv1	0.034969	0.083178	0.962715
1797	Olfr589	0.034971	0.071545	0.962715
1798	mmu-mir-7024	0.034982	0.065309	0.962715
1799	Olfr1307	0.034986	0.083202	0.962715
1800	Gem	0.035025	0.083259	0.962715
1801	H2afz	0.035033	0.083265	0.962715
1802	Pcolce	0.03505	0.07165	0.962715
1803	Gm13718	0.03508	0.083345	0.962715
1804	Gpx1	0.035128	0.083416	0.962715
1805	Ttc30a1	0.035175	0.083475	0.962715
1806	Strip2	0.035207	0.071895	0.962715
1807	Chmp5	0.035222	0.083551	0.962715
1808	Fam20b	0.035247	0.071957	0.962715
1809	Epg5	0.035269	0.083624	0.962715
1810	Ccdc91	0.035317	0.083692	0.962715
1811	Mr1	0.035321	0.083697	0.962715
1812	Adam23	0.035364	0.08376	0.962715
1813	Wdr73	0.035458	0.083886	0.962715
1814	Nms	0.035506	0.08395	0.962715
1815	Ccdc147	0.035553	0.084015	0.962715
1816	Sirt1	0.035588	0.084063	0.962715
1817	Arcn1	0.0356	0.084076	0.962715
1818	Arfgap3	0.035608	0.084087	0.962715
1819	Igf2	0.035647	0.084133	0.962715
1820	Fads6	0.035659	0.084151	0.962715
1821	Olfr1446	0.03567	0.084167	0.962715
1822	Lct	0.035742	0.084269	0.962715
1823	Abhd16a	0.035742	0.084269	0.962715
1824	mmu-mir-7664	0.035835	0.066653	0.962715
1825	Prpf3	0.035836	0.084399	0.962715
1826	1700042B14Rik	0.035844	0.084412	0.962715
1827	Vmn2r4	0.035883	0.084462	0.962715
1828	Pde10a	0.035896	0.084476	0.962715
1829	Arpc5	0.035978	0.084592	0.962715
1830	Olfr270	0.036072	0.084725	0.962715
1831	Ccnb2	0.036082	0.084738	0.962715
1832	C1qtnf3	0.036167	0.084854	0.962715
1833	4930415F15Rik	0.036185	0.084883	0.962715
1834	Wnt4	0.036271	0.07348	0.962715
1835	Adcy8	0.036389	0.073656	0.962715
1836	Rbm12	0.036403	0.085181	0.962715
1837	Smim15	0.036423	0.085215	0.962715
1838	Fam129b	0.03645	0.085253	0.962715
1839	Supt16	0.036497	0.085315	0.962715
1840	Slc44a3	0.036506	0.085326	0.962715
1841	Acta2	0.036544	0.085381	0.962715
1842	Taz	0.036589	0.085443	0.962715
1843	Tti1	0.036591	0.085448	0.962715
1844	C2cd4d	0.036615	0.073994	0.962715
1845	Gpr151	0.036639	0.085504	0.962715
1846	Abhd10	0.036686	0.085573	0.962715
1847	Ppan	0.036693	0.085582	0.962715
1848	NonTargetingControlGuideForMouse_0503	0.036696	0.036572	0.950437
1849	Bambi	0.036724	0.085619	0.962715
1850	Galnt1	0.036733	0.085633	0.962715
1851	Supt20	0.036786	0.085715	0.962715
1852	Vmn1r132	0.036842	0.036715	0.950437
1853	1700013F07Rik	0.036849	0.085794	0.962715
1854	Ano7	0.036869	0.085824	0.962715
1855	Slc2a2	0.036922	0.085895	0.962715
1856	Cmtm2b	0.036942	0.074479	0.962715
1857	Haus6	0.036969	0.08596	0.962715
1858	Atf6	0.037015	0.086027	0.962715
1859	Tas1r2	0.037016	0.086028	0.962715
1860	Ier2	0.037054	0.074624	0.962715
1861	Rbbp7	0.037063	0.086101	0.962715
1862	Srprb	0.03711	0.08616	0.962715
1863	Pcdhb8	0.037137	0.074747	0.962715
1864	1810055G02Rik	0.037157	0.086217	0.962715
1865	mmu-mir-6997	0.037188	0.068819	0.962715
1866	Gdf15	0.037193	0.086261	0.962715
1867	Rap1gap	0.037205	0.086275	0.962715
1868	Lysmd4	0.037216	0.074875	0.962715
1869	Lypla1	0.037252	0.086346	0.962715
1870	NonTargetingControlGuideForMouse_0336	0.0373	0.037195	0.950437
1871	Esrrb	0.037329	0.086447	0.962715
1872	P2rx2	0.037346	0.086475	0.962715
1873	Iqca	0.037374	0.075114	0.962715
1874	Zfp947	0.037412	0.069172	0.962715
1875	mmu-mir-181b-2	0.037439	0.06693	0.962715
1876	Polr2a	0.037487	0.086672	0.962715
1877	Myg1	0.037491	0.075299	0.962715
1878	Ddo	0.037582	0.086798	0.962715
1879	Tbc1d17	0.037654	0.086901	0.962715
1880	Gm266	0.037675	0.08693	0.962715
1881	Caps2	0.037688	0.075587	0.962715
1882	Lrp2bp	0.037696	0.086954	0.962715
1883	Csf1	0.037723	0.086995	0.962715
1884	Psg16	0.037743	0.087019	0.962715
1885	Pltp	0.037864	0.08718	0.962715
1886	Kmt2d	0.037928	0.087262	0.962715
1887	Bend6	0.037959	0.08731	0.962715
1888	mmu-mir-7022	0.037964	0.070053	0.962715
1889	E2f1	0.038006	0.087378	0.962715
1890	Ppapdc2	0.038033	0.087416	0.962715
1891	U2af1l4	0.038053	0.087437	0.962715
1892	Deb1	0.038065	0.087457	0.962715
1893	Mroh1	0.0381	0.087508	0.962715
1894	Zmat2	0.038147	0.087586	0.962715
1895	NonTargetingControlGuideForMouse_0405	0.038172	0.038063	0.950437
1896	Spink12	0.038194	0.087651	0.962715
1897	Tmtc1	0.038223	0.087685	0.962715
1898	Rab17	0.038289	0.087783	0.962715
1899	Zfp830	0.03835	0.08787	0.962715
1900	C1ql2	0.038356	0.076543	0.962715
1901	Dennd2a	0.038382	0.087907	0.962715
1902	Evpl	0.038414	0.087945	0.962715
1903	Islr	0.038424	0.087961	0.962715
1904	Fen1	0.03843	0.087968	0.962715
1905	Cep97	0.038435	0.076679	0.962715
1906	Uggt1	0.038445	0.087989	0.962715
1907	Gmppb	0.038477	0.088035	0.962715
1908	Nrgn	0.038524	0.088099	0.962715
1909	Galnt18	0.038537	0.076809	0.962715
1910	Ranbp3l	0.038571	0.088157	0.962715
1911	mmu-mir-504	0.038604	0.071065	0.962715
1912	Kcnip3	0.038721	0.088338	0.962715
1913	Phgr1	0.03876	0.088386	0.962715
1914	Stat3	0.038775	0.088401	0.962715
1915	Cpsf6	0.038817	0.088462	0.962715
1916	Kif12	0.038828	0.088476	0.962715
1917	Arhgap22	0.038854	0.088512	0.962715
1918	Rhov	0.038901	0.088576	0.962715
1919	Arxes1	0.038948	0.08864	0.962715
1920	Smad4	0.038972	0.077445	0.962715
1921	Olfr847	0.038995	0.088715	0.962715
1922	Zfp120	0.03903	0.088761	0.962715
1923	AU018829	0.039033	0.077529	0.962715
1924	Olfr1433	0.039042	0.08878	0.962715
1925	H2-DMa	0.039062	0.08881	0.962715
1926	Hnrnpr	0.039136	0.088911	0.962715
1927	Ankle1	0.039158	0.088941	0.962715
1928	Rrnad1	0.039231	0.089041	0.962715
1929	mmu-mir-429	0.03924	0.072042	0.962715
1930	Dhps	0.039254	0.08907	0.962715
1931	Abcb9	0.03926	0.077859	0.962715
1932	Olfr517	0.039278	0.0891	0.962715
1933	Ffar2	0.039325	0.089166	0.962715
1934	Olfr663	0.03934	0.089184	0.962715
1935	Drap1	0.039415	0.089289	0.962715
1936	NonTargetingControlGuideForMouse_0690	0.039429	0.039323	0.950437
1937	Sh2d1b2	0.039458	0.078137	0.962715
1938	Gnaq	0.039466	0.089356	0.962715
1939	Olfr57	0.039513	0.089421	0.962715
1940	Zc3h12d	0.03956	0.08949	0.962715
1941	Zbtb8a	0.039565	0.089495	0.962715
1942	Eif2ak4	0.039607	0.089549	0.962715
1943	mmu-mir-6907	0.039618	0.072649	0.962715
1944	NonTargetingControlGuideForMouse_0254	0.039632	0.039514	0.950437
1945	6330403A02Rik	0.039635	0.078412	0.962715
1946	Spryd3	0.039654	0.089607	0.962715
1947	S100a2	0.039692	0.078497	0.962715
1948	Mis18bp1	0.039701	0.089671	0.962715
1949	Aen	0.03979	0.089787	0.962715
1950	Eif3g	0.039801	0.089808	0.962715
1951	Nkapl	0.039876	0.089907	0.962715
1952	Bdkrb1	0.03989	0.089929	0.962715
1953	Fos	0.039893	0.078773	0.962715
1954	Tmem248	0.039937	0.089999	0.962715
1955	Upk1b	0.039952	0.090023	0.962715
1956	Get4	0.039963	0.090035	0.962715
1957	Olfr204	0.039984	0.090056	0.962715
1958	Cspp1	0.039995	0.090074	0.962715
1959	Pipox	0.040006	0.090089	0.962715
1960	Akip1	0.040027	0.090119	0.962715
1961	Klc2	0.040031	0.090122	0.962715
1962	Pi15	0.040035	0.078981	0.962715
1963	mmu-mir-18b	0.040078	0.073379	0.962715
1964	Smok2b	0.040078	0.090197	0.962715
1965	Anxa1	0.040081	0.090203	0.962715
1966	Fkbp11	0.040103	0.090222	0.962715
1967	Uba1	0.040125	0.090254	0.962715
1968	Diablo	0.040172	0.090319	0.962715
1969	Chchd5	0.040189	0.090342	0.962715
1970	Zfp541	0.040219	0.090379	0.962715
1971	P2rx3	0.040265	0.090445	0.962715
1972	Gabra1	0.040266	0.090446	0.962715
1973	Kif17	0.04032	0.079407	0.962715
1974	Olfr1033	0.040321	0.079407	0.962715
1975	mmu-mir-6974	0.040342	0.073789	0.962715
1976	Pnmt	0.04036	0.090582	0.962715
1977	Cwh43	0.040394	0.090635	0.962715
1978	Zscan21	0.040401	0.079511	0.962715
1979	Ufsp2	0.040407	0.090653	0.962715
1980	Prss2	0.040427	0.090681	0.962715
1981	Pdcd4	0.040438	0.07956	0.962715
1982	Stc1	0.040446	0.07957	0.962715
1983	Irs2	0.040454	0.090711	0.962715
1984	Ctbs	0.040502	0.090778	0.962715
1985	Tinf2	0.040548	0.09084	0.962715
1986	Pcdh11x	0.040595	0.090906	0.962715
1987	Gm572	0.040595	0.079787	0.962715
1988	Ttll7	0.040642	0.09097	0.962715
1989	Snx22	0.040689	0.091039	0.962715
1990	Ltf	0.04073	0.091096	0.962715
1991	Mief2	0.040736	0.091106	0.962715
1992	Fbxl8	0.040783	0.091173	0.962715
1993	Smc2	0.040806	0.091193	0.962715
1994	Zfp429	0.040813	0.080104	0.962715
1995	Olfr485	0.04083	0.091225	0.962715
1996	Zcchc17	0.04085	0.091255	0.962715
1997	Adipor1	0.040926	0.091351	0.962715
1998	Prkab2	0.040969	0.09141	0.962715
1999	1700016C15Rik	0.041018	0.091475	0.962715
[truncated: 20,512 more rows]
