# Supplementary material for: The glycolytic enzyme ALDOA and the exon junction complex protein RBM8A are regulators of ribosomal biogenesis
Source: Front Cell Dev Biol. 2022 Sep 14;10:954358. doi: 10.3389/fcell.2022.954358 (PMC9515781; doi:10.3389/fcell.2022.954358)
Supplement: Supplementary file 6 [file Table6.XLSX]

## Sheet: Fig. 1F
Fig. 1F: postitive control sgRNAs	mean fluorescence intensity of treatment as % of control	95% lower bound conf. int.	95% upper bound conf. int.
control = 3d sg1 Ctrl, treatment = 3d sg1 GFP	50.742	49.2696	52.2144		GFP
control = 5d sg1 Ctrl, treatment = 5d sg1 GFP	42.1907	40.6209	43.7605
Fig. 1F: postitive control sgRNAs	mean fluorescence intensity of treatment as % of control	95% lower bound conf. int.	95% upper bound conf. int.
control = 3d sg1 Ctrl, treatment = 3d sg1 RFP	82.3312	79.8307	84.8318		RFP
control = 5d sg1 Ctrl, treatment = 5d sg1 RFP	67.8983	65.6313	70.1653

## Sheet: Fig. 4A
Fig. 4A: sgAldoa	mean fluorescence intensity of treatment as % of control	95% lower bound conf. int.	95% upper bound conf. int.
control = sg1 Ctrl, treatment = sg1 Aldoa	50.5071	49.1524	51.8619		GFP
control = sg1 Ctrl, treatment = sg3 Aldoa	50.6187	49.2556	51.9819
Fig. 4A: sgAldoa	mean fluorescence intensity of treatment as % of control	95% lower bound conf. int.	95% upper bound conf. int.
control = sg1 Ctrl, treatment = sg1 Aldoa	66.6102	64.4274	68.7929		RFP
control = sg1 Ctrl, treatment = sg3 Aldoa	69.7122	67.4556	71.9688

## Sheet: Fig. 4C
Fig. 4C: siAldoa	mean fluorescence intensity of treatment as % of control	95% lower bound conf. int.	95% upper bound conf. int.
control = siCtrl R1, treatment = siAldoa R1	63.3489	61.8146	64.8832
control = siCtrl R1, treatment = siAldoa R2	58.9368	57.4519	60.4217
control = siCtrl R1, treatment = siAldoa R3	58.3221	56.8462	59.798
control = siCtrl R2, treatment = siAldoa R1	64.3445	62.7918	65.8972
control = siCtrl R2, treatment = siAldoa R2	59.8631	58.3608	61.3654		GFP
control = siCtrl R2, treatment = siAldoa R3	59.2387	57.7456	60.7319
control = siCtrl R3, treatment = siAldoa R1	64.2388	62.7083	65.7693
control = siCtrl R3, treatment = siAldoa R2	59.7647	58.2852	61.2442
control = siCtrl R3, treatment = siAldoa R3	59.1414	57.6711	60.6116
Fig. 4C: siAldoa	mean fluorescence intensity of treatment as % of control	95% lower bound conf. int.	95% upper bound conf. int.
control = siCtrl R1, treatment = siAldoa R1	70.8927	68.7369	73.0485
control = siCtrl R1, treatment = siAldoa R2	73.9391	71.7022	76.176
control = siCtrl R1, treatment = siAldoa R3	72.0856	69.8911	74.2801
control = siCtrl R2, treatment = siAldoa R1	72.5565	70.3508	74.7622
control = siCtrl R2, treatment = siAldoa R2	75.6744	73.3856	77.9631		RFP
control = siCtrl R2, treatment = siAldoa R3	73.7774	71.5321	76.0228
control = siCtrl R3, treatment = siAldoa R1	75.7516	73.5475	77.9558
control = siCtrl R3, treatment = siAldoa R2	79.0068	76.7122	81.3014
control = siCtrl R3, treatment = siAldoa R3	77.0264	74.779	79.2737

## Sheet: Fig. 5A
Fig. 5A: sgRbm8a	mean fluorescence intensity of treatment as % of control	95% lower bound conf. int.	95% upper bound conf. int.
control = sg1 Ctrl, treatment = sg1 Rbm8a	74.7762	73.2136	76.3388		GFP
control = sg1 Ctrl, treatment = sg2 Rbm8a	59.6521	58.2163	61.088
Fig. 5A: sgRbm8a	mean fluorescence intensity of treatment as % of control	95% lower bound conf. int.	95% upper bound conf. int.
control = sg1 Ctrl, treatment = sg1 Rbm8a	82.1399	79.834	84.4459		RFP
control = sg1 Ctrl, treatment = sg2 Rbm8a	69.8292	67.6627	71.9956

## Sheet: Fig. S2B and S2C
Fig. S2B and S2C: Aldoa rescue	mean fluorescence intensity of treatment as % of control	95% lower bound conf. int.	95% upper bound conf. int.
control = control, treatment = shAldoa	54.9269	53.5296	56.3243
control = control, treatment = shAldoa + ALDOAwt	89.3045	87.832	90.777		GFP
control = control, treatment = shAldoa + ALDOAD34S	44.9944	43.6978	46.291
control = control, treatment = shAldoa + ALDOAK147Q	50.5734	49.2262	51.9206
Fig. S2B and S2C: Aldoa rescue	mean fluorescence intensity of treatment as % of control	95% lower bound conf. int.	95% upper bound conf. int.
control = control, treatment = shAldoa	75.6819	73.1724	78.1915
control = control, treatment = shAldoa + ALDOAwt	111.179	108.299	114.059		RFP
control = control, treatment = shAldoa + ALDOAD34S	73.6902	71.1631	76.2173
control = control, treatment = shAldoa + ALDOAK147Q	87.7702	85.096	90.4445
