# Supplementary material for: The glycolytic enzyme ALDOA and the exon junction complex protein RBM8A are regulators of ribosomal biogenesis
Source: Front Cell Dev Biol. 2022 Sep 14;10:954358. doi: 10.3389/fcell.2022.954358 (PMC9515781; doi:10.3389/fcell.2022.954358)
Supplement: Supplementary file 7 [file Table4.XLSX]

## Sheet: introns_only_analysis
gene	logFC	padj	median_introns
A1BG	-0.00406223	1	4
A1CF	1.85609	5.03134e-08	12
A2M	0.442772	0.604661	3
A2ML1	-0.162663	0.86746	4
A2ML1-AS1	0.15023	0.891702	1
A2MP1	-0.0108966	1	7
AAAS	-0.402619	0.35652	11
AACS	-0.252079	0.499145	5
AADAT	0.445013	0.275786	9
AAGAB	0.102419	0.863034	6
AAK1	-0.0668716	0.921488	3
AAMP	-0.594078	0.365014	6
AANAT	0.558257	0.49732	3
AARSD1	-0.232458	0.617304	3
AASDH	0.0749354	0.94065	11
AASDHPPT	0.0204837	1	4
AASS	-0.228403	0.763142	11
AATF	0.0470499	0.957794	6
AATK	0.158065	0.917777	5
ABAT	0.087659	0.905061	5
ABCA1	-0.157227	0.827174	7
ABCA10	0.785547	0.197049	7
ABCA12	0.351245	0.558349	44
ABCA13	0.245509	0.652405	23
ABCA17P	0.285149	0.622805	3
ABCA2	-0.0799464	0.96686	6
ABCA3	-0.0511937	0.978805	12
ABCA4	-0.288247	0.677142	5
ABCA5	0.309065	0.617877	4
ABCA7	0.0654982	1	4
ABCA9	0.369638	0.69176	4
ABCB1	0.104758	0.949854	5
ABCB10	0.100329	0.877469	3
ABCB10P3	0.282553	0.694449	0
ABCB4	-0.209098	0.837441	11
ABCB5	0.14193	0.859418	6
ABCB7	0.250523	0.549027	14
ABCB8	0.413442	0.463393	4
ABCB9	0.116142	0.861084	6
ABCC1	-0.137359	0.773378	11
ABCC10	-0.189681	0.750053	2
ABCC11	-0.465205	0.489501	10
ABCC2	0.393667	0.359048	6
ABCC3	-0.389396	0.197639	4
ABCC4	-0.0994374	0.871356	18
ABCC5	-0.0335491	0.979234	5
ABCC6	0.275043	0.634159	9
ABCC6P1	0.288363	0.667086	8
ABCD1	0.39292	0.513481	5
ABCD1P3	0.36274	0.704626	3
ABCD3	0.520631	0.0511542	8
ABCD4	-0.0457438	0.977625	6
ABCE1	0.207187	0.771604	4
ABCF1	-0.0540579	0.955212	10
ABCF2	-0.0390492	0.985967	5
ABCG2	-0.274096	0.511003	15
ABHD1	0.465281	0.528159	6
ABHD10	0.167233	0.825288	3
ABHD12	-0.00149889	1	8
ABHD13	0.419535	0.608978	1
ABHD2	-0.0745946	0.909308	4
ABHD3	0.197821	0.699475	4
ABHD4	-0.0968266	0.88588	4
ABHD5	-0.0395494	0.976558	5
ABHD6	0.0220813	1	4
ABHD8	0.027079	1	2
ABI1	0.0368181	0.973349	9
ABI2	0.224295	0.606479	4
ABI3	-0.582001	0.289127	5
ABI3BP	0.762936	0.0100588	7
ABL1	0.0103326	1	10
ABL2	-0.0485651	0.955983	9
ABLIM1	-0.0391984	0.967943	15
ABLIM2	-0.290423	0.458235	14
ABLIM3	-0.675503	0.307432	13
ABR	-0.231575	0.549202	4
ABRACL	-0.504897	0.524169	2
ABTB2	0.310925	0.407109	10
ACAA1	-0.381947	0.262752	7
ACAA2	0.109908	0.892542	4
ACACA	0.234272	0.526993	4
ACACB	0.219524	0.682231	3
ACAD10	0.0392217	0.978498	4
ACAD8	0.102717	0.94011	4
ACAD9	0.0559862	0.945902	16
ACADM	0.0902552	0.897014	10
ACADS	-0.276972	0.706018	9
ACADSB	0.125042	0.877936	6
ACADVL	-0.40875	0.341308	4
ACAN	0.122218	0.878627	16
ACAP1	0.147079	0.828741	3
ACAP2	0.087836	0.886693	4
ACAP3	-0.105889	0.908679	5
ACAT1	0.261518	0.595418	6
ACAT2	0.705027	0.0176735	4
ACBD4	0.0330779	1	8
ACBD5	-0.0415765	0.977779	12
ACBD6	0.134759	0.783367	6
ACCS	-0.0525114	0.994074	4
ACER1	-0.101179	0.948618	5
ACER2	0.708718	0.0287302	5
ACER3	0.043767	0.971199	9
ACIN1	0.0410731	0.967977	4
ACLY	-0.150318	0.746204	12
ACO1	0.315361	0.367257	21
ACO2	0.0403175	0.967209	17
ACOT11	-0.094848	0.900997	14
ACOT12	0.530869	0.350533	4
ACOT13	0.240968	0.681376	2
ACOT2	-0.321432	0.507799	2
ACOT7	-0.086251	0.88928	8
ACOT8	0.283128	0.541145	3
ACOT9	-0.177525	0.722933	12
ACOX1	-0.0550234	0.96175	3
ACOX2	0.0112816	1	4
ACOX3	-0.304098	0.382721	8
ACOXL	0.096596	0.924084	5
ACP1	0.291687	0.552165	4
ACP2	0.385987	0.424609	8
ACP6	-0.439898	0.378853	5
ACRV1	0.524613	0.440878	4
ACSBG1	-0.024357	1	4
ACSBG2	-0.529305	0.205229	5
ACSF2	0.0843708	0.906946	3
ACSF3	-0.417479	0.154243	4
ACSL1	0.183572	0.731856	19
ACSL3	0.24645	0.525575	14
ACSL4	0.00752272	1	14
ACSL5	-0.0400501	1	18
ACSM3	1.00492	0.00314902	4
ACSS2	0.237878	0.639176	4
ACSS3	-0.0874685	0.94498	2
ACTB	-1.00402	2.03364e-06	4
ACTBP1	0.178896	0.744833	0
ACTBP11	0.115466	0.825013	0
ACTBP8	0.245037	0.597615	0
ACTG1	-1.13009	1.17049e-05	5
ACTG1P11	-0.0474958	0.955212	0
ACTG1P2	0.0299164	0.984165	0
ACTG1P9	0.0119255	1	0
ACTL6A	0.113202	0.863024	4
ACTN1	-0.515214	0.0377037	19
ACTN2	0.19718	0.768683	17
ACTN4	-0.398	0.159359	6
ACTR1A	-0.138608	0.791359	5
ACTR1B	-0.611825	0.0246934	6
ACTR2	0.2166	0.618601	6
ACTR3	-0.0125719	1	4
ACTR3B	0.07799	0.926977	9
ACTR3C	-0.13059	0.90878	4
ACTR3P2	0.300712	0.550143	0
ACTR5	0.0135744	1	8
ACTR8	-0.145928	0.844613	6
ACVR1	-0.156354	0.754481	10
ACVR1B	-0.218951	0.629912	7
ACVR1C	0.471119	0.497112	8
ACVR2A	0.325869	0.395269	4
ACVR2B	-0.467209	0.171995	9
ACYP1	-0.272597	0.584766	2
ACYP2	-0.0447623	0.977959	4
ADA	-0.166982	0.795744	9
ADAL	0.144224	0.88394	8
ADAM10	0.120174	0.826184	3
ADAM11	0.590081	0.19661	26
ADAM12	-0.341485	0.281597	3
ADAM15	0.274683	0.695997	8
ADAM17	0.116161	0.847846	14
ADAM18	0.360664	0.65244	6
ADAM19	-0.384738	0.188061	21
ADAM22	-0.0120267	1	26
ADAM23	0.189043	0.754438	25
ADAM29	-0.0256329	1	3
ADAM32	1.04134	3.11785e-06	6
ADAM9	0.0762079	0.905467	20
ADAMTS10	0.225436	0.672757	6
ADAMTS12	0.0418055	0.963954	2
ADAMTS13	-0.0713782	0.977475	19
ADAMTS14	0.823687	0.111818	21
ADAMTS15	-0.112824	0.895374	7
ADAMTS16	-0.363362	0.346123	14
ADAMTS17	-0.179746	0.700612	3
ADAMTS18	-0.349979	0.641892	2
ADAMTS2	-0.115364	0.845186	10
ADAMTS20	-0.0585918	0.978805	28
ADAMTS3	0.217363	0.616639	13
ADAMTS6	-0.205685	0.620619	11
ADAMTS7	0.0526691	0.98639	11
ADAMTS9	0.449129	0.461222	14
ADAMTS9-AS2	0.0756044	0.945428	4
ADAMTSL1	-0.506307	0.0691779	6
ADAMTSL3	-0.230316	0.567648	6
ADAMTSL5	-0.225452	0.837441	6
ADAP2	0.182886	0.871081	5
ADAR	0.13247	0.797121	14
ADARB1	0.168811	0.746625	10
ADARB2	0.202907	0.774779	2
ADAT1	-0.155983	0.766596	5
ADAT2	-0.0550904	0.967977	5
ADCK1	-0.275794	0.479979	6
ADCK2	-0.5099	0.37184	7
ADCK5	-0.0443024	0.971199	6
ADCY1	-0.0545495	0.965727	8
ADCY10	-0.325428	0.466296	29
ADCY2	-0.105921	0.905061	4
ADCY3	0.235316	0.531495	4
ADCY5	-0.445702	0.188999	20
ADCY6	-0.156914	0.847971	6
ADCY7	-0.121992	0.818714	4
ADCY8	-0.283879	0.507963	14
ADCY9	0.036961	0.97404	4
ADD1	-0.00124878	1	4
ADD2	0.00974977	1	7
ADD3	0.310814	0.367315	3
ADGB	0.116098	0.822854	9
ADH5	0.246937	0.58195	5
ADH5P2	-0.362135	0.407826	0
ADH5P4	-0.288182	0.550518	0
ADHFE1	0.0310953	0.993158	8
ADI1	0.177957	0.855398	2
ADIPOR1	-0.292914	0.488374	6
ADIPOR2	0.189288	0.657447	2
ADK	0.166305	0.705074	10
ADNP	0.199619	0.626094	3
ADNP2	0.274185	0.442912	3
ADORA1	-0.0529139	0.986619	2
ADORA2B	-0.282576	0.424282	0
ADORA3	-0.209284	0.833139	1
ADPGK	-0.28646	0.433907	3
ADPRHL1	0.313221	0.53606	6
ADRA1B	-0.436392	0.185231	1
ADRM1	-0.536265	0.0980638	8
ADSL	-0.119119	0.834563	9
ADTRP	-0.566902	0.0490378	4
AEBP2	0.340244	0.286191	7
AEN	0.111742	0.833267	1
AFAP1	-0.269918	0.471702	6
AFAP1L1	-0.488794	0.12209	8
AFAP1L2	-0.335818	0.604661	8
AFF1	-0.0847782	0.88931	7
AFF2	0.435734	0.246369	17
AFF3	0.055864	0.949258	4
AFF4	0.102076	0.853361	6
AFG3L1P	-0.296796	0.414794	8
AFG3L2	-0.00384735	1	14
AFG3L2P1	0.0590846	0.96251	0
AFMID	-0.154986	0.77298	4
AFTPH	0.174631	0.723553	8
AGA	-0.636696	0.302973	4
AGAP1	-0.226305	0.54669	16
AGAP11	-0.0958894	0.915526	3
AGAP3	-0.0421034	0.972415	4
AGAP4	-0.125846	0.866028	6
AGAP6	-0.164228	0.782922	6
AGAP9	0.188719	0.671007	7
AGBL1	0.106163	0.879337	8
AGBL2	0.336038	0.516148	4
AGBL3	0.22879	0.729695	4
AGBL4	0.10257	0.861661	6
AGBL5	0.039205	0.969846	5
AGFG1	0.0960993	0.883287	12
AGFG2	-0.028766	0.993158	7
AGGF1	0.154299	0.821912	4
AGK	-0.0294551	0.986619	12
AGL	0.402208	0.343426	33
AGMO	-0.0913631	0.962606	2
AGPAT1	-0.280756	0.704626	6
AGPAT2	-0.193707	0.74329	4
AGPAT4	0.0101129	1	4
AGPAT5	0.0822971	0.934576	3
AGPS	0.228456	0.562129	19
AGRN	-0.0015117	1	2
AGTPBP1	0.0234532	0.995253	16
AGTRAP	-0.0461702	0.974402	4
AHCTF1	0.32463	0.336849	25
AHCY	-0.0929543	0.878955	6
AHCYL1	0.151924	0.754438	11
AHCYL2	0.102828	0.870109	4
AHDC1	-0.463411	0.10095	4
AHI1	0.352065	0.288158	24
AHNAK	0.242535	0.529798	4
AHNAK2	-0.132198	0.828741	4
AHRR	0.920592	0.00211497	3
AHSA1	-0.096109	0.894292	3
AIDA	0.0265544	1	8
AIF1L	-0.0790314	0.98639	5
AIFM1	0.110481	0.875478	15
AIFM2	-0.238727	0.563449	8
AIG1	-0.0128106	1	4
AIMP1	0.292523	0.509215	6
AIMP2	-0.144655	0.772376	2
AIP	-0.515368	0.197049	4
AK2	-0.0353355	0.986764	5
AK3	-0.0357302	0.991069	4
AK4	-0.121882	0.828785	4
AK4P3	0.118015	0.88394	1
AK5	-0.0585068	0.945902	2
AK7	-0.101672	0.923706	2
AK8	-0.130072	0.865175	11
AKAP1	-0.286519	0.446508	5
AKAP10	0.170594	0.705831	3
AKAP11	0.36604	0.318788	12
AKAP12	-0.24702	0.562129	2
AKAP13	-0.0299023	0.980343	3
AKAP14	-0.0771606	0.986156	4
AKAP6	0.165196	0.763142	2
AKAP7	-0.00194585	1	4
AKAP8	-0.11736	0.847694	12
AKAP8L	-0.0720239	0.923572	13
AKAP9	0.211983	0.638758	42
AKIP1	-0.595349	0.0363722	4
AKIRIN1	0.0817557	0.903354	3
AKIRIN2	0.0197185	1	2
AKNA	-0.181805	0.778709	10
AKNAD1	-0.253896	0.758857	8
AKR1A1	-0.274409	0.479967	4
AKR1B1	-0.427906	0.200041	4
AKR1B1P2	-0.380182	0.321653	0
AKR1C1	-0.0199057	1	6
AKR1C3	0.36179	0.514648	5
AKR1D1	-0.0652579	0.956487	7
AKR1E2	-0.344147	0.612985	5
AKR7A2	-0.0452364	0.984192	4
AKT1	-0.0173082	1	12
AKT1S1	-0.342175	0.350546	4
AKT2	-0.272234	0.458518	4
AKT3	0.0834612	0.894459	5
AKTIP	-0.348692	0.599898	4
ALAD	-0.297421	0.716056	2
ALAS1	0.0768922	0.940767	10
ALAS2	0.78512	0.177674	5
ALCAM	-0.0429859	0.96305	9
ALDH16A1	-0.376955	0.364952	14
ALDH18A1	-0.0879825	0.88862	4
ALDH1A1	0.18509	0.90878	6
ALDH1A2	0.439947	0.228273	4
ALDH1B1	-0.760408	0.00673176	2
ALDH1L1	-0.190386	0.699775	5
ALDH1L2	0.422811	0.424584	18
ALDH2	-0.0929103	0.947988	11
ALDH3A2	-0.0666264	0.95398	6
ALDH3B1	-0.216431	0.630965	8
ALDH5A1	0.242994	0.672765	6
ALDH7A1	-0.07021	0.919695	10
ALDH8A1	1.77158	4.17489e-08	5
ALDH9A1	-0.125104	0.848189	3
ALDOA	-0.254067	0.534246	5
ALDOAP1	-0.165629	0.718788	2
ALG1	-0.394893	0.327104	11
ALG11	0.317208	0.462222	2
ALG12	0.0689483	0.941434	5
ALG13	0.31631	0.435871	3
ALG14	0.224352	0.704626	3
ALG1L	-0.22187	0.738236	5
ALG2	-0.380241	0.550143	1
ALG5	0.301627	0.41084	8
ALG6	0.116144	0.86746	8
ALG8	0.0184454	1	12
ALK	0.619405	0.0158142	10
ALKBH1	0.0135773	1	4
ALKBH2	-0.024117	1	2
ALKBH3	-0.226713	0.63615	5
ALKBH4	0.0314853	1	2
ALKBH5	-0.0992624	0.871921	3
ALKBH8	0.174767	0.773378	8
ALLC	0.0383324	1	5
ALMS1	0.17117	0.703633	14
ALOX5	0.262565	0.575649	2
ALPK1	0.124276	0.854147	3
ALPK2	-0.108451	0.848189	1
ALPK3	1.16107	0.0010175	8
ALPL	-0.682606	0.192884	9
ALS2	0.296353	0.461214	22
ALS2CL	-0.446065	0.318728	21
ALX4	0.927594	0.00363376	3
ALYREF	-0.217198	0.70281	2
AMBRA1	-0.0392973	0.967977	3
AMD1	0.059536	0.94498	6
AMFR	0.100597	0.872068	2
AMIGO1	-0.334068	0.604661	1
AMIGO2	-0.568654	0.0755123	2
AMMECR1	0.292582	0.506159	4
AMMECR1L	0.0390939	0.973412	8
AMN	1.14024	0.0380961	3
AMN1	-0.0671546	0.951312	5
AMOT	-0.159016	0.848232	10
AMOTL1	0.0432	0.965373	4
AMOTL2	-0.498678	0.0488595	2
AMPD2	0.178274	0.729695	15
AMPD3	-0.193956	0.746204	4
AMPH	0.147568	0.774974	4
AMT	-0.160278	0.908679	6
AMY2B	1.45775	0.00426589	8
AMZ1	0.215596	0.649504	4
AMZ2	0.309117	0.54819	5
AMZ2P1	0.364414	0.522395	4
ANAPC1	0.305365	0.36677	4
ANAPC10	0.17094	0.729524	4
ANAPC11	-0.108741	0.86902	2
ANAPC13	-0.384452	0.364645	2
ANAPC16	0.00584814	1	2
ANAPC2	-0.383102	0.29171	2
ANAPC4	0.0681471	0.969072	7
ANAPC5	-0.0188451	1	5
ANAPC7	0.306599	0.47248	3
ANGEL1	-0.469413	0.234513	3
ANGEL2	0.181395	0.7561	3
ANGPT1	0.122821	0.929552	5
ANGPT4	-0.450152	0.512702	8
ANGPTL4	0.502904	0.47248	4
ANK1	0.118728	0.855884	6
ANK2	0.109263	0.867609	40
ANK3	0.055623	0.957214	4
ANKAR	0.148539	0.837441	11
ANKDD1A	0.566706	0.190786	7
ANKDD1B	1.45528	5.74567e-06	6
ANKFN1	-0.433688	0.246587	9
ANKFY1	0.120909	0.828146	3
ANKH	0.0119956	1	1
ANKIB1	0.118402	0.828741	4
ANKMY1	0.459362	0.212904	4
ANKMY2	0.0714253	0.942211	6
ANKRA2	1.48489	0.00126257	2
ANKRD1	-1.00536	8.30303e-07	8
ANKRD10	0.361032	0.315725	3
ANKRD11	-0.124941	0.799724	4
ANKRD12	0.298736	0.402675	4
ANKRD13A	-0.185643	0.729495	4
ANKRD13B	-0.526597	0.197148	13
ANKRD13C	0.336098	0.319124	4
ANKRD13D	0.353684	0.402742	4
ANKRD16	0.520527	0.17222	6
ANKRD17	0.335372	0.285425	15
ANKRD18A	0.149434	0.791359	7
ANKRD18B	0.0321788	0.992445	6
ANKRD18CP	-0.104936	0.947988	15
ANKRD19P	0.503586	0.251595	6
ANKRD20A1	-0.302874	0.475404	6
ANKRD20A11P	0.0656727	0.956487	6
ANKRD20A5P	-0.0630202	0.94065	3
ANKRD20A7P	0.0737192	0.949198	6
ANKRD20A8P	-0.0727108	0.919087	11
ANKRD20A9P	-0.0672899	0.936881	20
ANKRD24	-0.111619	0.94065	17
ANKRD26	0.534144	0.0577529	12
ANKRD26P1	0.563327	0.189278	6
ANKRD27	-0.171181	0.706018	6
ANKRD28	-0.0577561	0.935778	5
ANKRD29	0.263423	0.657447	4
ANKRD30B	0.344856	0.512819	32
ANKRD30BL	-0.271572	0.58195	4
ANKRD30BP1	0.400989	0.555296	17
ANKRD31	0.241297	0.682853	22
ANKRD33B	0.145397	0.768594	4
ANKRD36	0.276639	0.424282	44
ANKRD36B	0.241593	0.547808	14
ANKRD36BP2	0.201005	0.824148	2
ANKRD36C	0.298775	0.382066	28
ANKRD40	-0.207166	0.660377	1
ANKRD42	0.508642	0.206502	5
ANKRD44	-0.0328551	0.982587	8
ANKRD45	0.073806	0.909308	3
ANKRD46	0.0530497	0.96354	3
ANKRD50	0.0803247	0.937055	4
ANKRD52	0.0269235	0.992098	2
ANKRD54	-0.26564	0.583251	5
ANKRD55	-0.253909	0.66867	6
ANKRD6	0.146045	0.832991	4
ANKS1A	-0.0933076	0.873932	12
ANKS1B	-0.0262433	0.992731	5
ANKS3	-0.275851	0.49329	6
ANKS6	0.156613	0.759695	8
ANKUB1	0.304406	0.611395	2
ANLN	0.0209708	0.994435	4
ANO1	-0.086006	0.967977	11
ANO10	0.0523896	0.951663	4
ANO2	-0.334471	0.288158	4
ANO3	0.027774	0.98639	23
ANO4	0.203882	0.687885	4
ANO5	-0.0585308	0.978805	12
ANO6	0.0185089	0.997524	19
ANO8	0.411169	0.568653	14
ANP32A	-0.206541	0.607434	2
ANP32AP1	1.10724	0.0375272	0
ANP32B	-0.0493348	0.95398	4
ANP32BP1	0.15875	0.747243	0
ANP32E	0.0818529	0.924932	4
ANTXR1	-0.0606098	0.931939	12
ANTXR2	-0.0475332	0.968957	16
ANXA1	-0.174214	0.728971	6
ANXA10	0.00300661	1	6
ANXA11	-0.253913	0.496948	4
ANXA13	0.936675	0.120912	3
ANXA2	-0.176353	0.672757	10
ANXA3	-0.842215	0.00302176	5
ANXA4	0.452346	0.20335	6
ANXA5	-0.320529	0.335341	5
ANXA6	-0.0895785	0.881041	6
ANXA7	0.20413	0.644128	7
AOAH	0.125558	0.903433	4
AOC2	0.787677	0.047342	3
AOX1	-0.268031	0.58152	6
AP1AR	-0.268265	0.550143	4
AP1B1	-0.166273	0.71521	12
AP1G1	-0.0795688	0.90111	4
AP1M1	0.0115503	1	4
AP1M2	-0.34611	0.417179	4
AP1S1	-0.134131	0.895896	4
AP1S2	0.140766	0.88394	5
AP1S3	-0.0731392	0.935886	4
AP2A1	0.130493	0.811746	6
AP2A2	-0.13379	0.795744	4
AP2B1	-0.041685	0.967116	8
AP2S1	-0.0155274	1	3
AP3B1	0.193537	0.655515	24
AP3B2	-0.250077	0.832058	22
AP3D1	-0.0727137	0.914227	6
AP3M1	0.171455	0.727934	4
AP3M2	0.170941	0.758867	3
AP3S1	0.432979	0.173069	3
AP4B1	-0.189545	0.807228	4
AP4E1	0.231446	0.609567	19
AP4M1	-0.515706	0.485513	9
AP4S1	-0.0277604	1	5
AP5B1	0.0497713	1	1
AP5M1	0.34743	0.514449	2
AP5Z1	-0.119555	0.850138	6
APAF1	0.642225	0.0290615	7
APBA1	0.210979	0.68664	2
APBA2	-0.109954	0.849049	5
APBA3	-0.390442	0.397387	3
APBB1	-0.0961603	0.912929	10
APBB1IP	-0.29221	0.661126	4
APBB2	-0.0513628	0.947814	5
APBB3	-0.0122715	1	8
APC	0.162952	0.733704	10
APC2	-0.431113	0.144501	13
APCDD1L	0.31376	0.461369	3
APEH	0.0643127	0.945902	7
APEX1	-0.047038	1	3
APEX2	-0.268559	0.600649	4
APH1A	-0.33771	0.514449	4
APH1B	-0.339317	0.663196	4
API5	0.239796	0.593081	7
API5P1	0.134943	0.837441	0
APIP	-0.0358845	0.977959	6
APLF	-0.0859948	0.917009	8
APLP2	-0.13198	0.807384	3
APOBEC3B	-0.094954	0.919909	6
APOBEC3D	0.202352	0.71521	3
APOL1	-0.0413811	0.977959	5
APOL2	0.0225752	1	4
APOL6	-0.343767	0.637822	2
APOM	-0.288569	0.640743	5
APOO	0.263825	0.541862	5
APOOL	0.26881	0.519678	8
APP	0.171559	0.690001	10
APPBP2	0.094325	0.87149	5
APPL1	0.226527	0.668067	5
APPL2	-0.109979	0.855982	5
APRT	-0.338741	0.508474	3
APTX	0.0780266	0.90265	6
AQR	0.17197	0.712222	4
AR	0.111907	0.883125	4
ARAF	0.257537	0.80433	3
ARAP1	-0.346199	0.300541	7
ARAP2	0.232049	0.575008	2
ARAP3	0.154115	0.797635	25
ARCN1	-0.142149	0.802729	8
ARF1	-0.109118	0.844681	4
ARF4	0.0614872	0.94012	3
ARF4P2	-0.415669	0.487352	1
ARFGAP1	-0.497319	0.0691779	5
ARFGAP2	0.122022	0.837441	6
ARFGAP3	-0.0404683	0.973349	6
ARFGEF1	0.147013	0.76317	5
ARFGEF2	0.155937	0.73273	36
ARFIP1	0.0418642	0.969305	4
ARFIP2	-0.442296	0.269904	6
ARFRP1	-0.0617574	0.967977	6
ARG2	0.063339	0.9588	4
ARGLU1	0.226968	0.675712	3
ARHGAP1	-0.389347	0.255366	6
ARHGAP10	-0.09095	0.87901	8
ARHGAP11A	0.241859	0.564853	11
ARHGAP11B	0.298092	0.367315	7
ARHGAP12	-0.0161965	1	12
ARHGAP15	0.477357	0.450699	3
ARHGAP17	-0.0405277	0.967977	4
ARHGAP19	0.0941117	0.878465	10
ARHGAP20	0.253472	0.672757	14
ARHGAP21	0.10479	0.854975	6
ARHGAP22	0.30071	0.435654	4
ARHGAP23	-0.262105	0.464415	4
ARHGAP24	-0.00836292	1	4
ARHGAP25	-0.0471278	1	5
ARHGAP26	-0.477235	0.0968974	5
ARHGAP27	0.295216	0.570928	4
ARHGAP28	0.24591	0.557599	4
ARHGAP29	0.138142	0.773977	10
ARHGAP30	0.440383	0.511003	9
ARHGAP31	-0.148372	0.760601	8
ARHGAP32	0.0384011	0.972415	11
ARHGAP33	-0.29764	0.691367	4
ARHGAP35	-0.194172	0.656164	2
ARHGAP39	0.250076	0.6935	9
ARHGAP4	-0.52305	0.242479	6
ARHGAP42	-0.136751	0.779323	5
ARHGAP44	-0.183211	0.716355	6
ARHGAP5	0.53841	0.056307	4
ARHGAP6	0.216878	0.641892	12
ARHGDIA	-1.00262	0.0049884	4
ARHGEF1	-0.1339	0.833267	6
ARHGEF10L	-0.315498	0.348021	15
ARHGEF11	0.000652255	1	9
ARHGEF12	0.0689168	0.927066	4
ARHGEF16	-0.35881	0.647247	7
ARHGEF17	0.00299137	1	2
ARHGEF19	0.254656	0.658854	4
ARHGEF2	-0.259146	0.511003	5
ARHGEF26	0.165065	0.732582	14
ARHGEF26-AS1	0.311441	0.759695	2
ARHGEF3	-0.120476	0.828741	7
ARHGEF33	0.612316	0.259814	3
ARHGEF37	0.00224316	1	2
ARHGEF4	0.195444	0.6864	4
ARHGEF40	0.267752	0.526718	11
ARHGEF6	0.0820591	0.973021	20
ARHGEF7	0.148058	0.769827	13
ARHGEF9	-0.158356	0.754481	9
ARID1A	-0.0520247	0.948018	4
ARID1B	0.152811	0.732332	4
ARID2	0.353993	0.265809	5
ARID3A	-0.185259	0.69176	1
ARID3B	-0.420845	0.236548	2
ARID4A	0.32855	0.389129	9
ARID4B	0.209784	0.606375	15
ARID5A	-0.435598	0.151785	5
ARID5B	-0.203081	0.6088	6
ARIH1	0.328277	0.313329	3
ARIH2	0.144218	0.763142	4
ARL1	0.11789	0.90265	4
ARL10	-0.208945	0.640743	1
ARL13A	0.466461	0.382066	6
ARL13B	0.368269	0.328137	8
ARL15	0.062058	0.931918	4
ARL17A	-0.0732322	0.917777	3
ARL17B	0.0641487	0.929669	4
ARL3	-0.00472937	1	5
ARL5A	0.456835	0.168492	5
ARL5B	0.0892762	0.906946	5
ARL6	0.772757	0.112221	8
ARL6IP5	-0.00502035	1	2
ARL6IP6	0.49138	0.131209	3
ARL8A	-0.0850332	0.94065	4
ARL8B	0.115687	0.830333	4
ARL9	1.39493	2.46611e-06	3
ARMC1	-0.151025	0.778951	4
ARMC10	0.18632	0.735573	3
ARMC10P1	-0.117386	0.884193	0
ARMC2	-0.035801	1	4
ARMC3	-0.158935	0.90265	6
ARMC6	-0.10452	0.872585	4
ARMC7	-0.350363	0.354217	2
ARMC8	0.0300396	0.981492	10
ARMC9	-0.0228478	0.994787	19
ARMCX4	0.199877	0.674128	8
ARMCX5	0.397245	0.315725	2
ARNT	0.0125264	1	6
ARNT2	-0.255005	0.528159	4
ARNTL	-0.145793	0.772376	9
ARNTL2	-0.534247	0.0748532	14
ARPC1A	0.0787185	0.905257	3
ARPC1B	-0.0493389	0.977959	5
ARPC2	-0.241656	0.534782	4
ARPC3	-0.679794	0.0617845	2
ARPC3P2	-0.420127	0.616564	0
ARPC3P5	-0.242758	0.806102	0
ARPC5	0.105814	0.922407	3
ARPC5L	-0.2037	0.649401	3
ARPP19	0.126944	0.847846	2
ARR3	0.29833	0.69438	11
ARRB1	-0.0210717	1	6
ARRB2	-0.178005	0.841417	8
ARRDC1	0.0708246	0.953274	4
ARRDC2	-0.0747463	0.948618	4
ARRDC3	-0.691766	0.0336151	3
ARRDC5	-0.380677	0.602706	2
ARSB	0.0949438	0.895896	3
ARSF	0.281554	0.728262	10
ARSG	-0.194627	0.695063	6
ARSI	-0.416459	0.644564	1
ARSJ	-0.498728	0.0730044	2
ARSK	0.324316	0.681376	7
ART3	-0.458074	0.224269	7
ARV1	0.197108	0.790068	5
ARVCF	-0.170715	0.726794	3
AS3MT	0.216339	0.729598	10
ASAH1	-0.186341	0.857985	8
ASAH2	0.335482	0.44284	18
ASAH2B	0.316191	0.422549	5
ASAP1	0.0778005	0.897905	6
ASAP2	-0.406675	0.165362	6
ASAP3	-0.140357	0.813886	7
ASB1	-0.336256	0.54821	3
ASB11	-0.278555	0.793534	6
ASB13	-0.428782	0.270276	4
ASB16	0.366975	0.529798	4
ASB3	0.362526	0.248739	4
ASB6	-0.272687	0.655191	4
ASB7	0.177901	0.71521	4
ASB8	0.0549768	0.967977	4
ASCC1	-0.234293	0.57447	5
ASCC2	-0.356867	0.331477	4
ASCC3	0.620884	0.00931622	3
ASCL3	0.546975	0.193614	1
ASF1B	-0.0325415	0.983499	2
ASH1L	0.183911	0.659339	27
ASH2L	0.078725	0.909248	4
ASIC1	0.0275103	1	9
ASIC2	0.199128	0.687885	6
ASIP	0.187083	0.793534	3
ASL	-0.30655	0.494101	12
ASMTL	-0.327271	0.528191	6
ASNS	-0.286262	0.586189	4
ASNSD1	-0.251999	0.729695	4
ASNSP1	0.18506	0.828741	8
ASNSP4	-0.260162	0.706018	2
ASPH	0.250696	0.484136	6
ASPHD1	-0.118245	0.917916	3
ASPHD2	-0.388905	0.264609	3
ASPM	0.601498	0.0235172	22
ASPSCR1	-0.356947	0.284084	6
ASRGL1	0.204937	0.623977	3
ASTE1	-0.0547369	0.982496	3
ASTN1	0.183329	0.689288	21
ASTN2	0.0842585	0.890586	14
ASXL1	0.0924811	0.87206	4
ASXL2	0.0771345	0.903798	9
ATAD1	0.29004	0.428101	9
ATAD2	0.405253	0.148864	22
ATAD2B	0.362932	0.253783	4
ATAD3A	-0.322983	0.41234	14
ATAD3B	-0.323617	0.36361	11
ATAD5	0.334458	0.325092	14
ATAT1	-0.107414	0.894362	9
ATCAY	-0.0959961	0.872436	8
ATE1	0.0900679	0.882033	9
ATF1	0.00866772	1	5
ATF2	0.175714	0.711815	12
ATF3	0.381103	0.204554	3
ATF4	-0.919276	0.0380961	2
ATF4P1	-0.604225	0.0290926	0
ATF4P4	-0.68866	0.00822519	0
ATF6	0.0285001	0.984543	15
ATF6B	-0.129133	0.873932	6
ATF7	0.0277093	0.983387	4
ATF7IP	0.186518	0.705074	2
ATF7IP2	0.238007	0.587016	5
ATG10	0.0916317	0.883497	3
ATG12	0.460723	0.180013	3
ATG13	0.109651	0.850152	4
ATG14	0.0901282	0.900897	8
ATG16L1	0.157899	0.754815	6
ATG16L2	0.132819	0.819069	6
ATG2A	0.110148	0.924084	4
ATG2B	0.458782	0.263706	2
ATG3	0.269979	0.540533	7
ATG4A	-0.309073	0.774779	9
ATG4B	-0.497259	0.167187	5
ATG4C	0.268587	0.595418	4
ATG4D	0.189762	0.821912	4
ATG5	0.100548	0.865982	6
ATG7	0.0278632	0.981446	4
ATG9A	-0.212112	0.793321	5
ATIC	0.0708381	0.929552	4
ATL1	0.350673	0.460522	5
ATL2	0.134921	0.78817	6
ATL3	-0.0835023	0.906383	8
ATM	0.526797	0.0655877	5
ATMIN	-0.0462329	0.985967	2
ATN1	0.12959	0.83227	6
ATOH8	-0.429743	0.170537	2
ATOX1	-0.355487	0.311833	2
ATP10A	-0.327515	0.449482	8
ATP10B	0.0516038	0.98061	4
ATP10D	0.231607	0.623977	4
ATP11A	-0.0856173	0.891427	3
ATP11B	0.178011	0.700974	6
ATP11C	0.13712	0.801499	20
ATP13A1	-0.31305	0.58195	4
ATP13A2	-0.0194051	1	6
ATP13A3	0.282113	0.405654	12
ATP13A4	0.0850041	0.955212	13
ATP13A5	0.975601	0.0227558	8
ATP1A1	-0.216802	0.622805	4
ATP1A3	0.462175	0.425721	2
ATP1B1	-0.0407383	0.967209	5
ATP1B3	0.115497	0.844629	4
ATP2A1	0.456472	0.285429	3
ATP2A2	0.256519	0.493051	2
ATP2A3	-0.297012	0.727934	4
ATP2B1	-0.125309	0.818411	4
ATP2B2	0.0982263	0.910965	20
ATP2B3	-0.154702	0.876952	20
ATP2B4	-0.18273	0.70129	3
ATP2C1	0.421122	0.1611	26
ATP2C2	0.0987091	0.933146	5
ATP6AP1	-0.0755645	0.963954	8
ATP6AP1L	0.244419	0.754481	6
ATP6AP2	0.311526	0.623505	6
ATP6V0A1	-1.08072	3.67975e-05	4
ATP6V0A2	0.49498	0.141325	7
ATP6V0A4	0.147407	0.851404	11
ATP6V0B	-0.135361	0.90265	5
ATP6V0CP3	-0.0887501	0.96686	0
ATP6V0D1	-0.0101869	1	5
ATP6V0E1	-0.0147277	1	2
ATP6V1A	0.221211	0.626597	5
ATP6V1B1	-0.0336847	0.992098	5
ATP6V1B2	-0.103404	0.903354	6
ATP6V1C1	0.292266	0.42674	10
ATP6V1C2	0.0546805	0.967209	12
ATP6V1D	0.270683	0.528849	4
ATP6V1E1	-0.168639	0.738488	5
ATP6V1E1P1	-0.204548	0.728971	0
ATP6V1E2	-0.0361679	0.984799	3
ATP6V1G1	-0.144767	0.820332	2
ATP6V1H	0.0996266	0.866665	3
ATP7A	-0.0168384	1	6
ATP7B	0.0856263	0.929552	10
ATP8A1	0.0920306	0.904873	4
ATP8A2	0.0340656	0.98123	31
ATP8B1	-0.136015	0.786069	10
ATP8B2	-0.235993	0.636154	12
ATP8B3	0.0958899	0.916364	11
ATP8B4	0.226505	0.67011	4
ATP8B5P	0.60418	0.346123	15
ATP9A	-0.020321	0.996261	22
ATP9B	0.133248	0.788736	2
ATPAF1	-0.0258103	0.999229	6
ATPAF2	-0.0819341	0.918934	4
ATR	0.423539	0.165432	7
ATRIP	-0.00682222	1	11
ATRN	0.257683	0.512003	26
ATRNL1	-0.109439	0.847638	5
ATRX	0.253799	0.494246	4
ATXN1	-0.158081	0.732071	3
ATXN10	0.227848	0.551959	4
ATXN2	0.204317	0.620269	9
ATXN2L	0.00840189	1	5
ATXN3	0.251396	0.570928	7
ATXN7	-0.0260802	0.98639	2
ATXN7L1	-0.47417	0.0847488	3
ATXN7L2	-0.762442	0.00474273	10
ATXN7L3	-0.0617731	0.95398	4
AUH	0.149217	0.769084	5
AUP1	-0.177465	0.833021	6
AURKA	-0.0803775	0.905061	8
AURKAIP1	-0.720621	0.288009	2
AURKB	-0.339231	0.395269	6
AUTS2	0.0916448	0.869558	4
AVEN	0.13926	0.834563	4
AVIL	1.66348	2.41249e-07	4
AVL9	0.0779267	0.903139	2
AVPI1	0.252193	0.651311	2
AXDND1	0.237214	0.645483	5
AXIN1	-0.319127	0.364811	7
AXIN2	-0.259239	0.600649	2
AXL	-0.311159	0.334334	16
AZI2	0.342043	0.392871	4
AZIN1	0.0376057	0.971159	11
B2M	-0.46436	0.248586	3
B3GALNT1	-0.51262	0.251595	5
B3GALNT2	0.218907	0.602969	5
B3GAT1	-0.38884	0.328049	5
B3GAT2	0.692085	0.194339	3
B3GAT3	-0.00228395	1	4
B3GNT2	-0.0495951	0.966249	1
B3GNT3	-0.536585	0.402043	2
B3GNTL1	-0.30582	0.442912	4
B4GALNT1	0.291505	0.702059	5
B4GALNT2	0.081088	0.978805	10
B4GALNT3	0.117641	0.869965	7
B4GALNT4	0.357002	0.612086	2
B4GALT1	-0.0926869	0.875009	4
B4GALT2	0.263824	0.513481	6
B4GALT4	0.352119	0.47248	4
B4GALT4-AS1	0.100327	0.96251	2
B4GALT5	-0.0574855	0.94065	8
B4GALT6	0.181362	0.865179	7
B4GALT7	-0.235164	0.690574	2
B9D1	-0.047882	0.961958	5
BAAT	0.816193	0.115901	3
BABAM1	-0.364022	0.31678	5
BACE1	0.550953	0.112782	7
BACH1	0.177599	0.678121	2
BACH2	-0.21138	0.616564	4
BAG1	0.0984357	0.887736	3
BAG2	0.0674182	0.9466	2
BAG3	0.0563093	0.945205	4
BAG4	0.024482	0.997895	3
BAG6	-0.155859	0.822097	5
BAGE2	0.262366	0.489976	9
BAHCC1	-0.383146	0.311249	2
BAHD1	-0.292153	0.429364	6
BAIAP2	-0.325764	0.306244	6
BAIAP2L1	-0.0238123	0.992098	3
BAIAP2L2	0.496078	0.371952	7
BAK1	-0.286983	0.56181	6
BAK1P1	-0.955038	0.000142845	0
BAMBI	-0.870497	0.034214	2
BANF1	-0.747489	0.179223	2
BANK1	0.19297	0.73003	14
BANP	-0.0868748	0.88588	4
BAP1	-0.0505873	0.977625	4
BARD1	0.203633	0.640743	5
BARHL1	0.51233	0.532488	2
BASP1	-0.441318	0.504286	1
BATF3	-0.303104	0.591599	1
BAX	0.165391	0.742874	4
BAZ1A	0.0539892	0.951355	3
BAZ1B	0.161295	0.718788	18
BAZ2A	-0.0166636	1	3
BAZ2B	0.0332399	0.978805	4
BBC3	0.257323	0.594338	2
BBIP1	0.0359046	0.989699	3
BBS2	-0.0473664	0.971123	14
BBS4	-0.00377921	1	8
BBS7	0.759648	0.00715361	4
BBS9	0.246508	0.562129	20
BBX	-0.065608	0.923397	4
BCAM	0.371147	0.572754	3
BCAN	-0.46933	0.151997	5
BCAP29	0.27292	0.526565	6
BCAP31	-0.142835	0.780321	5
BCAR1	-0.657156	0.00442997	2
BCAR3	-0.444157	0.103096	3
BCAS1	0.091836	0.984012	7
BCAS2	-0.17072	0.789157	6
BCAS2P1	-0.10788	0.927584	3
BCAS2P3	-0.0381512	1	0
BCAS3	0.167399	0.708479	5
BCAS4	-0.270154	0.503006	4
BCAT1	-0.230812	0.553223	8
BCAT2	-0.119715	0.906383	8
BCCIP	0.000527928	1	6
BCDIN3D	-0.710847	0.278951	1
BCKDHB	-0.0256963	0.995331	4
BCL10	-0.425916	0.283023	2
BCL11A	-0.0628934	0.9302	2
BCL11B	-0.384273	0.259814	2
BCL2	-0.0110182	1	1
BCL2L1	0.0461209	0.957409	2
BCL2L11	0.199903	0.668009	3
BCL2L12	-0.301109	0.539036	4
BCL2L13	0.00242497	1	4
BCL2L14	0.258472	0.508182	4
BCL2L2-PABPN1	0.565368	0.165362	8
BCL3	-0.187634	0.77298	2
BCL6	-0.864054	0.00304869	3
BCL7A	-0.291177	0.462222	5
BCL7B	-0.359254	0.299776	4
BCL7C	-0.0650793	0.94065	5
BCL9	-0.0135089	1	8
BCL9L	-0.348835	0.276633	7
BCLAF1	0.037331	0.975622	8
BCOR	-0.328664	0.319124	14
BCORL1	-0.338074	0.397675	5
BCR	-0.658307	0.0614209	4
BCRP3	2.03105	5.74567e-06	4
BDH1	-0.403914	0.216668	4
BDH2	0.48407	0.456204	6
BDP1	0.140116	0.782827	15
BEAN1	0.337266	0.503804	3
BECN1	-0.248773	0.612086	3
BEGAIN	0.210609	0.689288	6
BEND2	-0.100115	0.967977	12
BEND3	0.107508	0.888865	4
BEND6	0.153338	0.855201	4
BEND7	-0.407666	0.191199	6
BET1L	-0.0987821	0.917009	3
BFAR	-0.182115	0.67958	3
BFSP1	-0.225079	0.698355	7
BHLHB9	0.0292455	1	3
BHLHE40	-0.331579	0.360081	3
BICC1	-0.00500833	1	9
BICD1	0.374199	0.207649	1
BICD2	-0.125755	0.812932	6
BID	-0.103942	0.880043	4
BIK	-0.159264	0.851087	4
BIN1	-0.28622	0.438439	14
BIN2	-0.328934	0.674178	7
BIN3	-0.364844	0.294053	6
BIRC2	0.1839	0.798621	3
BIRC5	-0.174417	0.722933	3
BIRC6	0.275832	0.420656	3
BIVM	8.8122e-05	1	8
BLCAP	0.305312	0.405305	1
BLM	0.120758	0.8197	13
BLMH	0.0952799	0.87872	2
BLOC1S2	0.498621	0.139613	3
BLVRA	-0.146005	0.839218	4
BLVRB	-0.170433	0.762505	4
BLZF1	0.138203	0.834156	4
BMF	-0.00646183	1	3
BMI1	-0.180116	0.745068	4
BMP1	-0.0130234	1	15
BMP2	-0.158595	0.893386	2
BMP2K	-0.0449544	0.970377	8
BMP4	-0.568639	0.04107	2
BMP5	0.177985	0.679438	6
BMP6	-0.049404	0.967977	6
BMP7	-0.00901621	1	5
BMP8A	-0.0161451	1	6
BMP8B	-0.146085	0.917777	6
BMPER	-0.0895609	0.945812	12
BMPR1A	-0.0269122	0.98639	12
BMPR1B	0.139477	0.789661	10
BMPR2	0.037137	0.971712	11
BMS1	0.0454255	0.961579	22
BMS1P1	-0.108697	0.890586	8
BMS1P7	-0.014553	1	6
BMX	0.102551	0.889409	18
BNC2	0.0779073	0.903354	4
BNIP1	-0.215796	0.67842	5
BNIP2	0.0664721	0.935945	4
BNIP3	-0.285814	0.549874	4
BNIP3L	-0.324868	0.430078	5
BNIP3P1	-0.239841	0.632697	0
BNIPL	0.214859	0.854954	8
BOC	-0.260985	0.572754	3
BOD1	-0.0413597	0.974218	2
BOK	-0.146966	0.841433	2
BOK-AS1	0.192662	0.877313	1
BOLA1	-0.532097	0.233729	1
BOLA3	-0.135202	0.82152	2
BOP1	-0.278853	0.456924	2
BORA	0.480402	0.221109	10
BPGM	-0.286693	0.694223	2
BPHL	-0.185215	0.845186	6
BPIFC	-0.287153	0.756872	14
BPNT1	-0.098688	0.915889	5
BPTF	0.419781	0.138963	4
BRAF	0.0788182	0.905126	13
BRAFP1	0.455219	0.297182	1
BRAP	0.221247	0.621851	11
BRAT1	0.119034	0.848322	6
BRCA1	0.319468	0.329736	8
BRCA2	0.288541	0.448248	9
BRD1	-0.132094	0.791359	11
BRD2	-0.000767725	1	5
BRD3	-0.236306	0.556978	2
BRD4	-0.136572	0.778431	3
BRD7	0.31502	0.367738	5
BRD7P5	0.36774	0.521641	0
BRD8	-0.155921	0.755411	6
BRD9	-0.130425	0.801549	5
BRDT	0.330455	0.665335	5
BRF1	-0.180216	0.690646	6
BRF2	-0.273474	0.58195	3
BRI3	-0.175542	0.700778	2
BRI3BP	-0.10217	0.868728	2
BRIP1	0.503877	0.0526393	12
BRIX1	0.365726	0.47248	5
BRK1	-0.206619	0.657447	2
BRMS1	-0.501298	0.382836	8
BRMS1L	0.336918	0.45384	7
BROX	0.0914677	0.91841	7
BRPF1	-0.31993	0.381492	11
BRPF3	-0.0475752	0.965373	8
BRSK1	-0.375702	0.37457	8
BRWD3	0.252907	0.532488	7
BSDC1	-0.0680268	0.930274	6
BSG	-0.0517207	0.965727	6
BSN	-0.0540682	0.974402	6
BST1	0.798191	0.149436	6
BTAF1	0.326768	0.319124	13
BTBD10	0.381441	0.257651	5
BTBD11	-0.247883	0.666742	14
BTBD16	-0.105075	0.901631	3
BTBD19	-0.0621829	0.946553	4
BTBD2	0.160285	0.779848	3
BTBD3	0.166569	0.784593	3
BTBD7	0.0799456	0.907408	4
BTBD8	0.279085	0.687154	7
BTBD9	0.293034	0.395269	9
BTD	-0.329189	0.469081	3
BTF3	-0.165638	0.833155	4
BTF3L4	-0.0748587	0.913668	4
BTF3L4P3	-1.06781	0.00537877	0
BTF3P13	-0.12279	0.879105	0
BTF3P2	-0.315817	0.50476	0
BTF3P4	-0.382877	0.288158	0
BTF3P5	-0.41607	0.260737	0
BTF3P7	-0.348485	0.48672	0
BTF3P9	-0.43924	0.229032	0
BTG2	0.825276	0.035723	2
BTG3	0.321753	0.366353	2
BTN2A1	-0.322603	0.442912	7
BTN2A3P	0.176056	0.862237	5
BTNL9	-0.203927	0.781983	3
BTRC	-0.0111267	1	5
BUB1	0.148986	0.773378	8
BUB1B	0.196809	0.641403	4
BUB3	-0.204044	0.657872	5
BUD13	0.0826887	0.910182	9
BUD31	-0.240477	0.631757	3
BYSL	-0.30472	0.414794	5
BZW1	0.0724786	0.948618	5
BZW1P1	0.272161	0.553989	0
BZW2	0.105777	0.857985	10
C10orf67	-0.533443	0.330043	6
C10orf88	0.433696	0.285425	4
C10orf90	0.157681	0.837977	5
C10orf95	-0.306929	0.600649	1
C11orf16	0.0331018	0.980417	4
C11orf24	-0.189549	0.695119	2
C11orf58	0.139391	0.803193	2
C11orf65	-0.051827	0.977625	6
C11orf68	-0.816096	0.00857956	1
C11orf80	-0.129571	0.797635	5
C12orf29	0.458727	0.330558	4
C12orf4	0.283439	0.501186	5
C12orf40	0.209665	0.793321	12
C12orf42	0.0574449	0.977004	5
C12orf43	-0.350096	0.475556	5
C12orf57	-0.365057	0.553223	2
C12orf60	-0.182319	0.851404	1
C12orf73	-0.0865093	0.924084	2
C12orf75	-0.21117	0.640827	4
C12orf76	-0.162037	0.815113	2
C14orf119	-0.464627	0.364811	1
C14orf132	-0.0933444	0.90265	2
C14orf39	0.455075	0.196475	5
C14orf93	-0.189073	0.738488	3
C15orf39	-0.210073	0.698473	2
C15orf61	-0.150602	0.90379	1
C16orf72	0.127743	0.814217	2
C16orf74	0.145116	0.7932	3
C16orf87	0.313218	0.549874	3
C16orf91	-0.583945	0.342769	0
C16orf95	0.0307984	1	4
C16orf96	-0.4649	0.261333	15
C17orf64	-0.478926	0.229032	2
C17orf67	0.320215	0.46653	2
C17orf75	0.0462164	0.992098	5
C17orf80	-0.00792701	1	4
C17orf98	1.92991	7.13542e-06	2
C17orf99	-0.330066	0.461214	2
C18orf21	0.0972631	0.95398	3
C18orf25	0.0169202	1	2
C18orf32	0.0543839	0.990534	2
C18orf54	0.578955	0.29282	7
C19orf12	-0.419503	0.190786	2
C19orf18	0.616542	0.318788	5
C19orf25	-0.436638	0.292177	2
C19orf38	0.405836	0.646602	6
C19orf47	-0.251535	0.565746	6
C19orf48	-0.482961	0.0812179	3
C19orf53	-0.2531	0.661026	2
C19orf54	-0.178187	0.785935	5
C1D	0.00545421	1	4
C1GALT1	0.154452	0.77298	2
C1orf109	-0.16786	0.782464	2
C1orf112	0.358381	0.279513	22
C1orf131	-0.106882	0.885257	5
C1orf146	-0.0983377	0.94065	6
C1orf159	0.121552	0.844613	7
C1orf167	-0.350305	0.679438	8
C1orf174	-0.110033	0.922241	3
C1orf198	-0.27957	0.418901	3
C1orf21	0.102399	0.859418	5
C1orf216	0.390624	0.543505	1
C1orf35	0.0674839	0.990534	5
C1orf43	-0.290833	0.489029	5
C1orf50	0.689913	0.0097595	3
C1orf52	0.165912	0.832058	2
C1orf56	0.307496	0.779848	1
C1QBP	-0.345607	0.445163	2
C1QL1	-0.105562	0.906383	1
C1QTNF1	-0.378457	0.646602	3
C1QTNF2	-0.0455537	1	2
C1QTNF3	0.418619	0.228273	2
C1QTNF6	0.053557	0.967116	3
C1RL	-0.00345803	1	4
C1S	0.686764	0.0454547	4
C2	0.359539	0.409094	7
C20orf27	-0.124562	0.855201	5
C20orf96	-0.0164185	1	10
C21orf58	-0.00533506	1	7
C21orf91-OT1	0.79643	0.031445	3
C22orf23	0.768519	0.0132178	6
C2CD3	0.140471	0.772962	12
C2orf15	0.389543	0.288317	3
C2orf27A	0.585889	0.0224892	5
C2orf42	-0.0130685	1	2
C2orf49	0.0300583	1	4
C2orf69	0.0600509	0.959264	1
C2orf76	0.170662	0.791641	5
C2orf81	-0.182962	0.839539	2
C2orf88	0.178146	0.690001	1
C3	-0.292531	0.722933	4
C3orf18	-0.254444	0.777765	4
C3orf20	1.87576	4.68901e-17	16
C3orf33	0.265418	0.641892	4
C3orf38	-0.0251284	1	2
C3orf49	0.555479	0.219055	4
C3orf52	-0.339105	0.325097	3
C3orf62	-0.0628916	0.966616	2
C3orf70	0.0537555	0.965727	1
C3P1	-0.439534	0.620269	4
C4orf19	0.229312	0.655191	3
C4orf3	-0.565535	0.4405	2
C4orf36	0.0289642	1	4
C4orf45	0.117221	0.892953	3
C4orf51	-0.820938	0.0142628	1
C5	0.448687	0.264154	29
C5AR1	0.601666	0.196941	3
C5orf15	0.0657612	0.948618	2
C5orf22	0.197538	0.694449	3
C5orf46	-0.178385	0.716056	2
C6	0.406375	0.681376	3
C6orf132	-0.557359	0.247036	4
C6orf136	-0.0235187	0.997524	3
C6orf163	0.21011	0.756872	2
C6orf52	-0.376454	0.474794	4
C6orf62	-0.198665	0.645438	4
C7	0.552277	0.400951	3
C7orf31	-0.259846	0.727934	4
C7orf50	-0.284144	0.40376	4
C8orf33	-0.698159	0.131242	4
C8orf34	0.144069	0.828741	6
C8orf76	-0.239403	0.672765	2
C9	0.249219	0.751126	9
C9orf129	-0.0398453	1	3
C9orf153	0.0748094	0.953531	2
C9orf40	-0.347331	0.679438	1
C9orf64	0.156265	0.837817	3
C9orf72	0.270008	0.584339	10
C9orf78	-0.806273	0.10561	4
C9orf85	0.316155	0.377475	3
CA1	-0.0465549	1	5
CA10	0.0623829	0.962799	8
CA12	-0.102392	0.902163	5
CA13	-0.38224	0.385831	3
CA14	0.531376	0.40903	8
CA3	-0.341972	0.616564	3
CA5A	0.266722	0.708603	5
CA5B	0.0323484	0.98639	2
CA5BP1	0.102053	0.910839	3
CA6	0.140233	0.945205	6
CA8	-0.365146	0.595418	6
CAB39	-0.220405	0.579524	5
CAB39L	-0.279038	0.572883	5
CABIN1	-0.0095881	1	2
CABLES1	0.38726	0.634726	3
CABLES2	-0.0688351	0.941311	8
CABYR	0.164664	0.828846	4
CACFD1	-0.191572	0.814627	4
CACHD1	0.0521843	0.951417	26
CACNA1A	-0.117734	0.837441	7
CACNA1B	0.138433	0.844681	45
CACNA1C	0.0989269	0.861661	46
CACNA1D	0.193673	0.697277	8
CACNA1E	0.224275	0.7932	15
CACNA1G	-0.196068	0.809188	34
CACNA1H	-0.138096	0.797635	24
CACNA1I	0.291254	0.731909	35
CACNA1S	0.631713	0.261639	43
CACNA2D1	0.188693	0.66405	4
CACNA2D2	-0.671045	0.0618482	37
CACNA2D3	0.0333261	0.982992	28
CACNA2D4	-0.114882	0.851153	10
CACNB1	-0.295774	0.475613	4
CACNB2	-0.0520491	0.956487	12
CACNB3	0.168174	0.820884	6
CACNB4	0.220551	0.616564	10
CACNG2	-0.092787	0.947129	2
CACNG3	-0.428818	0.528159	3
CACNG4	0.198379	0.86902	3
CACNG6	0.356015	0.754438	2
CACNG7	-0.398667	0.328287	4
CACNG8	-0.286026	0.488206	3
CACYBP	0.259851	0.643039	2
CAD	-0.00518112	1	3
CADM1	0.0500259	0.956487	4
CADM2	0.0529753	0.966392	9
CADM3	-0.629739	0.0213063	8
CADM4	-0.214629	0.694223	5
CADPS	-0.138163	0.855201	5
CADPS2	0.0431608	0.967977	24
CAGE1	0.70791	0.288009	12
CALB2	-0.850843	0.00330372	8
CALCB	-0.00885188	1	4
CALCOCO1	-0.0565635	0.982496	4
CALCOCO2	-0.241542	0.58598	3
CALD1	-0.546557	0.0262922	5
CALHM2	0.800965	0.0111933	2
CALM1	-0.318524	0.512124	4
CALM1P1	0.435041	0.446666	0
CALM1P2	0.129573	0.878955	0
CALM2	-0.330626	0.297182	5
CALM2P3	-0.625737	0.0111935	0
CALM2P4	-0.384849	0.49329	0
CALM3	-0.328732	0.457218	5
CALN1	0.0118359	1	5
CALR	0.265754	0.570269	8
CALR3	-0.370595	0.377475	3
CALR4P	-0.476725	0.499836	6
CALU	0.100839	0.877313	6
CAMK1D	-0.235959	0.545812	9
CAMK2A	0.344414	0.76317	16
CAMK2B	0.793857	0.0880441	17
CAMK2D	-0.125771	0.804215	18
CAMK2G	-0.119697	0.823358	18
CAMK4	0.338246	0.302286	5
CAMKK1	-0.109335	0.866399	15
CAMKK2	-0.313471	0.364645	15
CAMKMT	0.0137981	1	3
CAMLG	-0.162906	0.8197	2
CAMSAP1	0.0772895	0.903354	4
CAMSAP2	0.176673	0.694223	10
CAMTA1	0.0381778	0.969305	6
CAMTA2	0.169083	0.792323	5
CAND1	0.384905	0.242601	2
CAND2	0.127275	0.818196	8
CANT1	-0.21105	0.63718	3
CANX	0.00901638	1	13
CAP1	-0.167441	0.718788	7
CAP1P2	-0.0631041	0.929196	0
CAP2	-0.0258134	0.989377	10
CAPG	0.277417	0.736756	6
CAPN1	-0.0357677	0.996087	4
CAPN10	0.0430604	1	6
CAPN12	0.745516	0.148076	4
CAPN13	1.19551	0.00143416	8
CAPN2	-0.41939	0.131242	4
CAPN5	-0.316166	0.466315	10
CAPN7	0.386492	0.229228	3
CAPN8	-0.17321	0.76631	3
CAPNS1	-0.309033	0.489029	8
CAPRIN1	0.131027	0.793534	4
CAPRIN2	0.20768	0.703988	16
CAPS2	-0.263694	0.67028	6
CAPSL	-0.437122	0.355786	4
CAPZA1	-0.0776785	0.905638	5
CAPZA2	0.185299	0.707607	4
CAPZB	-0.330879	0.287002	7
CARD10	-0.0956467	0.892173	6
CARD11	-0.287102	0.459846	8
CARD6	-0.179903	0.877313	2
CARD8	0.0329583	0.982413	7
CARD9	-0.743981	0.0356388	7
CARHSP1	-0.225678	0.637822	3
CARM1	-0.245793	0.542072	6
CARS2	-0.0162738	1	3
CASC2	0.435257	0.318866	3
CASC3	-0.106278	0.861661	2
CASD1	0.420844	0.305295	4
CASK	0.236931	0.543035	12
CASKIN1	1.1823	0.00988029	2
CASKIN2	0.0653636	0.967209	3
CASP2	-0.090489	0.905697	9
CASP3	-0.0630801	0.960446	6
CASP4	-0.138931	0.88588	3
CASP6	-0.190503	0.834259	3
CASP7	-0.19204	0.680922	6
CASP8	-0.0848051	0.908679	7
CASP8AP2	0.330745	0.357478	6
CASP9	0.0346392	0.998926	6
CASR	0.0989482	0.983298	5
CASS4	2.13202	2.10532e-18	5
CAST	0.0327367	0.98061	17
CASZ1	-0.41898	0.19839	2
CAT	0.307221	0.53145	2
CATSPER1	-0.812544	0.00934882	8
CATSPER2P1	0.220046	0.791359	3
CATSPERB	0.19086	0.784744	4
CATSPERD	-0.20554	0.722933	10
CATSPERG	0.234192	0.769416	5
CAV1	-0.378677	0.212323	2
CAV2	-0.443033	0.393437	5
CAV3	0.0318945	0.995651	2
CBFA2T2	0.128195	0.807384	10
CBFB	0.0718071	0.915526	5
CBL	0.0474672	0.959738	15
CBLB	-0.0735802	0.921918	8
CBLC	-0.330815	0.738236	9
CBLL1	0.325539	0.519077	5
CBR4	0.349637	0.36677	3
CBWD1	0.151815	0.772376	7
CBWD2	0.252563	0.526718	6
CBWD3	0.106323	0.855201	12
CBWD5	0.406215	0.206715	6
CBWD6	0.238077	0.558708	10
CBX1	-0.173617	0.690044	4
CBX1P1	0.429271	0.518845	0
CBX1P3	-0.00362993	1	1
CBX1P4	-0.0105147	1	0
CBX2	-0.541277	0.161459	3
CBX3	-0.100164	0.870279	3
CBX3P9	0.114445	0.86586	0
CBX4	-0.389761	0.534042	3
CBX5	-0.144593	0.803299	3
CBX6	-0.265694	0.514182	4
CBX7	-0.488753	0.12068	2
CBX8	-0.103666	0.955212	4
CBY1	-0.0252564	1	4
CC2D1A	-0.02718	1	15
CC2D1B	-0.0436665	0.974751	18
CC2D2A	0.254827	0.526889	14
CCAR1	0.137875	0.774779	10
CCBE1	-0.151318	0.74329	10
CCDC102A	-0.472137	0.200598	5
CCDC102B	0.206387	0.774779	3
CCDC106	0.241564	0.852164	4
CCDC112	0.184941	0.892953	8
CCDC113	0.175154	0.824044	3
CCDC117	0.04122	0.974218	4
CCDC12	-0.228777	0.546409	3
CCDC122	0.208045	0.766356	3
CCDC124	-0.511514	0.0669164	3
CCDC125	0.00137671	1	9
CCDC126	-0.0134054	1	2
CCDC127	-0.362371	0.462222	2
CCDC13	0.219135	0.856428	4
CCDC134	-0.223791	0.651311	4
CCDC136	0.102462	0.941581	4
CCDC137	-0.494311	0.146312	4
CCDC138	0.214936	0.632333	6
CCDC14	0.241524	0.539036	5
CCDC141	0.0202644	1	11
CCDC142	0.161601	0.837735	3
CCDC144A	0.24441	0.552165	5
CCDC144B	0.508216	0.0696649	10
CCDC144NL	0.0351491	0.974402	3
CCDC146	-0.123499	0.923706	3
CCDC148	0.419805	0.260897	8
CCDC149	-0.0134968	1	6
CCDC15	0.12132	0.884341	9
CCDC150	-0.0676663	0.941886	4
CCDC152	-0.366225	0.512819	7
CCDC158	0.0704713	0.945812	10
CCDC162P	1.17322	0.00308673	4
CCDC167	0.00908703	1	3
CCDC18	0.342147	0.332005	12
CCDC22	0.189347	0.838511	5
CCDC25	0.109458	0.965201	6
CCDC26	-0.169399	0.828785	3
CCDC28A	-0.14766	0.900361	5
CCDC3	0.15405	0.755314	4
CCDC30	-0.201159	0.662467	8
CCDC33	-0.527677	0.276545	5
CCDC34	0.947808	0.00380571	5
CCDC39	0.336301	0.480344	11
CCDC40	0.0153639	1	3
CCDC47	0.0139695	1	8
CCDC50	-0.375605	0.235574	10
CCDC51	-0.53333	0.36682	3
CCDC57	0.0968944	0.866665	3
CCDC59	0.57337	0.176213	1
CCDC6	0.0436535	0.96251	2
CCDC60	0.121212	0.963331	3
CCDC61	-0.128808	0.866399	4
CCDC62	0.621329	0.0118454	10
CCDC63	-0.157308	0.883287	10
CCDC66	0.222301	0.61011	4
CCDC69	-0.372649	0.594129	3
CCDC7	0.0021399	1	16
CCDC71	-0.956814	0.000204298	1
CCDC73	0.698078	0.0254311	10
CCDC74A	-0.555783	0.348021	4
CCDC74B	-0.368196	0.62889	3
CCDC77	-0.0567109	0.951952	6
CCDC80	-0.184699	0.754481	2
CCDC81	0.249114	0.793534	3
CCDC82	0.165432	0.848749	7
CCDC83	0.0558566	0.955993	8
CCDC85A	-0.134405	0.828741	5
CCDC85C	-0.293994	0.377475	4
CCDC88A	0.151405	0.759695	11
CCDC88C	0.313218	0.542072	3
CCDC9	0.0326958	0.985453	3
CCDC90B	0.19432	0.704626	7
CCDC91	0.168873	0.716917	5
CCDC92	0.129087	0.885033	3
CCDC93	-0.273195	0.44094	3
CCDC97	-0.031044	0.988658	1
CCHCR1	0.152487	0.810587	3
CCL28	0.314675	0.726987	2
CCM2	0.0177624	1	6
CCNA2	0.0207644	1	7
CCNB1	-0.214607	0.627198	4
CCNB1IP1	-0.091415	0.885013	4
CCNB2	-0.155674	0.768683	5
CCNB3	0.0160723	1	8
CCNC	0.401561	0.287145	10
CCND1	-0.504985	0.0761608	1
CCND2	-0.399612	0.178234	4
CCND3	-0.0611977	0.942211	2
CCNE1	-0.0748156	0.930274	7
CCNE2	0.38913	0.371993	6
CCNF	-0.262041	0.476745	4
CCNG1	0.352052	0.382271	3
CCNG2	0.450165	0.22328	6
CCNH	0.0912973	0.909308	4
CCNI	0.248514	0.524169	2
CCNJL	-0.518682	0.0473517	5
CCNJP1	0.897257	0.0791486	0
CCNK	0.200214	0.674178	4
CCNL1	0.169136	0.727934	4
CCNL2	-0.282603	0.547808	5
CCNT1	0.122158	0.833139	6
CCNT2	0.217753	0.640743	6
CCNY	0.0608317	0.930274	8
CCNYL1	0.142037	0.831131	7
CCNYL2	0.278383	0.599791	8
CCP110	0.352636	0.424704	2
CCR3	0.524816	0.318788	1
CCS	-0.147426	0.81262	4
CCT2	0.195138	0.716946	4
CCT3	-0.164305	0.722933	6
CCT4	-0.241285	0.618054	8
CCT4P1	-0.618617	0.12209	1
CCT4P2	-0.527939	0.395269	2
CCT5	-0.198514	0.66867	3
CCT5P1	-0.103382	0.868232	0
CCT5P2	-0.0844073	0.895943	0
CCT6A	0.153015	0.766356	3
CCT6B	0.425781	0.62527	12
CCT6P1	0.0195321	1	10
CCT6P2	0.164588	0.725659	0
CCT6P3	-0.015235	1	10
CCT6P4	0.185106	0.74329	0
CCT7	-0.32818	0.325014	4
CCT7P1	-0.210414	0.649456	0
CCT7P2	-0.236795	0.542072	0
CCT8	0.151284	0.766356	6
CCZ1	-0.0286913	0.984012	2
CCZ1B	-0.0683488	0.922502	2
CD109	0.321078	0.408322	31
CD151	-0.118518	0.866028	5
CD160	0.237947	0.690574	2
CD163L1	-0.169098	0.827744	4
CD164	0.181309	0.754481	4
CD226	0.240339	0.716056	4
CD247	0.123373	0.923027	6
CD274	-0.831107	0.0209543	5
CD276	-0.239595	0.597615	3
CD2AP	0.212567	0.603584	2
CD320	0.123555	0.879677	4
CD36	0.414657	0.391225	4
CD38	0.5166	0.362713	5
CD4	-0.186955	0.809666	4
CD40	-0.276336	0.5824	6
CD44	-0.203913	0.608978	4
CD46	0.230649	0.627198	10
CD47	0.0102144	1	6
CD48	0.308531	0.672065	2
CD55	-0.180412	0.828741	8
CD58	-0.247415	0.69307	4
CD59	-0.263425	0.507632	4
CD6	0.00348489	1	4
CD63	0.318299	0.724773	6
CD70	0.00183225	1	3
CD72	-0.288404	0.690001	4
CD74	2.19075	4.3487e-16	6
CD80	0.324799	0.645291	4
CD81	-0.36767	0.277337	6
CD82	0.203886	0.758396	6
CD8B	-0.213199	0.835498	5
CD9	-0.481802	0.0927036	6
CD96	-0.109583	0.886932	7
CD99	-0.381861	0.40265	7
CD99L2	0.0365787	0.980304	8
CD99P1	-0.154475	0.849049	8
CDA	-0.46282	0.330043	2
CDADC1	0.392066	0.297573	4
CDAN1	0.177153	0.757751	8
CDC123	0.0600848	0.94011	7
CDC14A	-0.419001	0.190773	14
CDC14B	-0.156767	0.763142	8
CDC16	0.171058	0.723747	17
CDC20	-0.395879	0.327338	6
CDC20P1	-0.0948776	0.870279	0
CDC23	0.351296	0.369663	3
CDC25A	0.298007	0.396117	7
CDC25B	-0.342569	0.418159	14
CDC25C	0.0587663	0.950102	10
CDC26	-0.197543	0.858271	4
CDC27	0.141156	0.768594	5
CDC27P1	-0.497042	0.0672489	0
CDC27P2	-0.418313	0.141611	0
CDC34	-0.475607	0.162373	3
CDC37	-0.414792	0.284364	4
CDC37L1	-0.0705976	0.94065	6
CDC40	0.495089	0.139613	14
CDC42	0.0256819	0.990026	5
CDC42BPA	0.114304	0.832664	15
CDC42BPB	0.0898418	0.881673	2
CDC42BPG	0.3324	0.758867	2
CDC42EP1	-0.575591	0.0272018	2
CDC42EP2	-0.206193	0.759547	1
CDC42EP3	-0.512605	0.0542887	1
CDC42EP4	-0.204618	0.635317	1
CDC42SE1	-0.398277	0.244366	4
CDC42SE2	0.0453926	0.961791	2
CDC45	0.1661	0.715053	8
CDC5L	0.230876	0.57447	15
CDC6	0.331592	0.347592	2
CDC7	0.642917	0.03103	5
CDC73	0.0745661	0.926345	10
CDCA2	0.330922	0.410643	8
CDCA4	-0.386894	0.213995	2
CDCA5	-0.637773	0.0194628	4
CDCA7L	0.129359	0.871921	4
CDCA8	-0.115117	0.843701	10
CDCP1	-1.05112	0.0039681	3
CDH1	-0.114566	0.917916	4
CDH11	-0.0460702	0.964971	2
CDH12	0.164445	0.739911	10
CDH13	0.0514692	0.947129	4
CDH18	0.209542	0.622769	8
CDH2	-0.253283	0.487352	14
CDH20	-0.0511377	0.992098	10
CDH22	-0.28825	0.707561	8
CDH23	0.358084	0.384636	21
CDH24	0.104968	0.920677	11
CDH26	0.967322	0.083014	5
CDH3	-0.177496	0.817545	4
CDH4	-0.119015	0.815345	11
CDH5	-0.736234	0.182736	5
CDH7	-0.347924	0.724307	10
CDH8	-0.0552932	0.952773	2
CDH9	-0.0275342	1	4
CDHR1	-0.0155292	1	5
CDHR2	-0.0778178	0.94065	7
CDHR3	0.0136848	1	3
CDHR5	0.161934	0.830021	9
CDIPT	-0.0950149	0.980304	4
CDK1	0.27685	0.469081	5
CDK10	-0.239335	0.611917	5
CDK11A	-0.216024	0.660448	4
CDK11B	-0.00724388	1	19
CDK12	0.198606	0.628571	4
CDK13	0.256633	0.4915	6
CDK14	0.17869	0.668067	5
CDK15	0.020244	1	12
CDK16	-0.090263	0.95398	4
CDK17	0.277224	0.466315	4
CDK18	0.0421067	0.977772	4
CDK19	0.237712	0.555245	6
CDK20	-0.0764698	0.945902	6
CDK2AP1	0.00998448	1	3
CDK4	-0.478665	0.342769	4
CDK5RAP1	-0.13279	0.809102	6
CDK5RAP2	0.0139342	1	34
CDK5RAP3	-0.428981	0.270586	5
CDK6	-0.158183	0.722933	1
CDK7	0.00713727	1	7
CDK8	0.138578	0.784744	10
CDK9	-0.577183	0.211161	3
CDKAL1	0.177065	0.683019	9
CDKL1	0.171873	0.732071	3
CDKL2	0.887134	0.0259058	8
CDKL3	0.112715	0.85915	8
CDKL4	0.808714	0.0420533	9
CDKL5	0.0658062	0.947129	11
CDKN1B	-0.543145	0.131501	2
CDKN2AIPNL	-0.0137724	1	2
CDKN2B-AS1	-0.167829	0.857985	4
CDKN2C	0.012594	1	2
CDKN3	0.107417	0.8654	6
CDNF	-0.0652187	0.978805	3
CDON	0.352583	0.435029	7
CDR2	-0.13917	0.782804	4
CDR2L	-0.038162	1	4
CDS1	0.98904	0.0193839	8
CDS2	0.0182656	1	8
CDT1	-0.463967	0.278951	4
CDV3	-0.22529	0.57447	4
CDV3P1	0.755874	0.120912	0
CDYL	-0.0449679	0.962962	5
CDYL2	-0.225899	0.590435	6
CEACAM19	0.552984	0.197049	4
CEACAM22P	-0.345835	0.488832	3
CEACAMP10	0.285885	0.716056	4
CEBPG	0.0789452	0.937755	1
CEBPZ	0.336816	0.454365	4
CECR2	0.0794219	0.911532	18
CECR7	-0.196042	0.706018	3
CELF1	0.042421	0.96354	4
CELF2	0.021765	0.998576	13
CELF4	-0.177212	0.835832	6
CELF5	-0.0349444	0.993525	8
CELSR1	0.192824	0.756872	4
CELSR2	-0.179506	0.798621	6
CELSR3	0.304681	0.584766	5
CENPA	0.0216209	0.999515	4
CENPE	0.215283	0.611395	4
CENPF	0.134354	0.791359	2
CENPH	0.0390637	0.980417	6
CENPI	0.367167	0.260737	17
CENPIP1	-0.336345	0.377027	6
CENPJ	0.156965	0.773886	10
CENPK	0.336844	0.326904	7
CENPL	0.229829	0.616655	4
CENPM	0.220798	0.617786	4
CENPO	0.030204	0.981492	4
CENPP	0.350208	0.312437	4
CENPQ	0.0177583	1	8
CENPT	-0.743517	0.0440021	3
CENPV	0.26064	0.670051	2
CEP104	-0.121331	0.882865	20
CEP112	-0.149927	0.747224	4
CEP120	0.458359	0.128634	19
CEP128	0.132868	0.789157	4
CEP135	0.0738842	0.915517	5
CEP152	0.370475	0.297182	3
CEP164	-0.0814434	0.901473	4
CEP170	0.0933525	0.882594	4
CEP170P1	0.186797	0.681376	16
CEP192	0.212048	0.59269	16
CEP250	0.259758	0.541862	4
CEP290	0.428903	0.279841	23
CEP350	0.0495068	0.956631	4
CEP41	0.27354	0.69307	8
CEP44	0.568334	0.13129	7
CEP55	-0.0830508	0.901805	3
CEP57	0.30807	0.466249	5
CEP57L1	-0.0800138	0.934409	7
CEP63	0.313827	0.438071	11
CEP68	0.489477	0.0968974	3
CEP70	0.0593582	0.951145	8
CEP72	0.346898	0.307746	3
CEP76	0.241023	0.583866	4
CEP78	0.410136	0.203046	15
CEP85	-0.108881	0.849562	8
CEP85L	0.39683	0.197512	5
CEP89	-0.241338	0.550943	5
CEP95	0.434829	0.138888	3
CEP97	0.0655713	0.936118	8
CEPT1	0.25651	0.53606	7
CERCAM	0.013393	1	4
CERK	-0.310306	0.380685	7
CERKL	0.0895184	0.978805	10
CERS2	-0.312178	0.460522	6
CERS3	0.0183684	1	7
CERS4	-0.0790861	0.925528	6
CERS5	0.256826	0.699254	3
CERS6	0.148677	0.7561	10
CES1P1	-0.950211	0.0769775	8
CES2	0.30206	0.528849	2
CES5A	0.0235231	1	12
CETN3	-0.0686443	0.969305	4
CFDP1	0.209376	0.607892	2
CFHR2	0.0902856	0.953	3
CFI	0.171676	0.904873	10
CFL1	-0.814477	0.19047	3
CFL1P2	-0.204907	0.638221	0
CFL1P4	-0.205894	0.603584	0
CFLAR	-0.352708	0.350146	4
CFTR	0.2915	0.727934	10
CGB1	-0.405275	0.363474	2
CGB1	-0.405275	0.363474	2
CGB8	-0.405275	0.363474	2
CGB8	-0.405275	0.363474	2
CGGBP1	0.0955975	0.928273	2
CGN	-0.342559	0.513481	2
CGNL1	-0.0875295	0.945428	7
CGREF1	-0.0552109	0.981541	5
CGRRF1	0.291388	0.676585	4
CHAC1	-0.843966	0.146618	2
CHADL	0.750474	0.261441	4
CHAF1A	0.057271	0.94065	2
CHAF1B	0.272002	0.561886	5
CHAMP1	-0.138057	0.813256	2
CHCHD2	-0.333738	0.414466	2
CHCHD2P2	-0.499878	0.156542	0
CHCHD2P6	-0.656412	0.00636314	0
CHCHD2P8	-0.823978	0.127294	0
CHCHD2P9	-0.660748	0.00636447	0
CHCHD3	0.186574	0.659205	6
CHCHD4	-0.392301	0.239092	3
CHCHD5	-0.372095	0.58195	2
CHCHD6	-0.0586297	0.94065	6
CHD1	0.273317	0.484832	4
CHD1L	0.122642	0.82149	21
CHD2	0.348002	0.254962	7
CHD3	-0.0696717	0.947129	5
CHD4	-0.0559958	0.9439	12
CHD5	-0.270729	0.58195	25
CHD6	0.124332	0.807228	4
CHD7	0.0392607	0.967977	2
CHD8	0.10727	0.856907	4
CHD9	0.236806	0.525107	4
CHDH	0.0801462	0.955212	2
CHEK1	0.440172	0.230369	11
CHEK2	0.0823892	0.901805	11
CHEK2P2	0.0583538	1	5
CHFR	-0.611305	0.260897	5
CHGA	0.127243	0.913668	4
CHIC1	0.23058	0.620269	6
CHID1	-0.116619	0.842237	4
CHIT1	0.0650031	0.978805	9
CHKA	0.0385226	0.970377	5
CHKB	-0.126045	0.896764	6
CHL1	0.0560753	1	4
CHM	0.201503	0.646508	2
CHMP1A	-0.0200953	1	6
CHMP2A	-0.182743	0.904873	4
CHMP2B	0.395073	0.400951	4
CHMP3	0.262222	0.608118	4
CHMP4B	-0.0709938	0.922241	4
CHMP4C	-0.591592	0.210645	4
CHMP5	0.00624045	1	6
CHMP6	-0.117839	0.86079	6
CHMP7	-0.0936786	0.965201	5
CHN1	0.27958	0.549874	6
CHN2	0.0648791	0.96251	5
CHODL	-0.122605	0.894292	5
CHORDC1	0.386718	0.240584	5
CHPF2	-0.201321	0.757751	4
CHPT1	0.356219	0.420388	6
CHRAC1	-0.345384	0.463393	1
CHRDL1	-0.320143	0.710589	11
CHRDL2	1.1504	0.000300774	7
CHRFAM7A	-0.291356	0.589621	8
CHRM3	-0.0137082	1	4
CHRM5	0.227041	0.779358	1
CHRNA3	-0.0233174	1	2
CHRNA4	-0.880363	0.0691661	1
CHRNA5	0.0505137	0.967875	4
CHRNA6	0.0425097	0.988999	4
CHRNA7	0.107078	0.866028	7
CHRNG	0.142983	0.880506	10
CHST1	-0.263448	0.669433	2
CHST10	-0.23126	0.631373	4
CHST11	0.19346	0.646578	2
CHST12	-0.176347	0.738236	1
CHST3	-0.169584	0.699475	2
CHST7	-0.102254	0.966142	1
CHST8	-0.156861	0.825385	4
CHST9	0.0948567	0.951417	4
CHSY1	0.0105658	1	2
CHSY3	0.184959	0.683154	2
CHTF18	-0.0221659	1	6
CHTF8	-0.256521	0.553223	2
CHTF8P1	-0.446514	0.129572	0
CHTOP	0.0758125	0.90878	3
CHUK	0.281687	0.461	2
CHURC1-FNTB	-0.0510068	0.98383	8
CIAO1	-0.133774	0.857985	3
CIAPIN1	-0.245007	0.554328	6
CIB1	-0.717164	0.130427	4
CIB2	-0.733411	0.141638	4
CIC	0.0384661	0.973412	12
CIITA	0.402751	0.524169	6
CINP	-0.0371852	0.986764	4
CIR1	0.18737	0.741581	3
CIRBP	-0.943074	0.00169092	5
CISD1	-0.119137	0.850107	2
CISD2	0.179333	0.742683	3
CISD3	-0.634119	0.262752	2
CISH	0.0985901	0.96686	2
CIT	-0.039689	0.967943	18
CITED2	-1.10229	0.00980189	1
CIZ1	-0.0100557	1	6
CKAP2	0.203873	0.654097	5
CKAP2L	0.117222	0.857026	3
CKAP4	-0.388997	0.295116	2
CKAP5	0.162319	0.719894	5
CKS1B	-0.419268	0.318149	2
CKS1BP6	-0.846759	0.0551474	0
CKS2	0.196202	0.707114	2
CLASP1	0.0376529	0.969072	5
CLASP2	0.231655	0.552165	6
CLASRP	-0.276627	0.458235	4
CLCA2	0.631894	0.365293	3
CLCN3	0.176938	0.726794	7
CLCN4	-0.370874	0.358285	12
CLCN5	0.107515	0.893785	11
CLCN6	0.254585	0.513612	10
CLCN7	-0.180155	0.753171	5
CLDN1	-0.578972	0.195665	2
CLDN10	0.243545	0.797635	4
CLDN11	-0.212847	0.660448	2
CLDN12	-0.047236	0.968754	2
CLDN15	0.417847	0.484288	4
CLDN16	-0.233899	0.785303	4
CLDN18	0.684294	0.0386768	4
CLDN4	0.587617	0.217822	1
CLDN5	1.25856	0.0132473	0
CLDND1	0.232099	0.702909	4
CLEC16A	-0.0470537	0.956487	6
CLEC18A	0.825546	0.181675	11
CLEC18B	0.736556	0.138888	8
CLEC2B	-0.178243	0.837977	2
CLEC2D	0.732216	0.0206314	3
CLEC2L	-0.452382	0.204297	3
CLEC4A	0.404144	0.600194	4
CLEC4C	-0.0658192	0.980417	4
CLGN	-0.289112	0.816433	14
CLIC1	-0.892353	0.000531608	6
CLIC1P1	-0.446432	0.103488	0
CLIC2	0.0425638	0.982079	5
CLIC3	-0.406323	0.681376	4
CLIC4	-0.139728	0.771604	5
CLIC5	-0.2313	0.763142	4
CLINT1	0.275222	0.45819	3
CLIP1	-0.1057	0.849944	4
CLIP2	-0.125393	0.814217	2
CLIP3	-0.248963	0.597291	4
CLIP4	-0.0145714	1	14
CLK1	-0.0622974	0.956418	4
CLK2	-0.0337488	0.991655	11
CLK3	-0.412478	0.181615	5
CLK4	0.120742	0.86902	3
CLMN	-0.095184	0.934896	4
CLMP	0.0421399	0.973021	4
CLN6	0.121158	0.925156	4
CLNK	-0.151715	0.87348	12
CLNS1A	0.278141	0.449966	4
CLNS1AP1	-0.339358	0.553223	0
CLOCK	0.298623	0.393788	6
CLP1	0.476831	0.37184	2
CLPB	-0.114748	0.834259	10
CLPP	-0.596785	0.218606	4
CLPTM1	-0.165875	0.727577	4
CLPTM1L	-0.35666	0.238533	6
CLPX	0.257846	0.532488	6
CLRN1-AS1	-0.22333	0.797538	4
CLSPN	0.319514	0.381604	24
CLSTN1	0.0291915	0.98123	15
CLSTN2	0.0374422	0.989993	13
CLSTN3	0.464645	0.265445	3
CLTA	0.0503255	0.952171	5
CLTB	-0.496713	0.139613	3
CLTC	0.0636906	0.926041	29
CLTCL1	-0.274392	0.428101	6
CLU	-0.435997	0.407673	3
CLUAP1	0.179033	0.7774	6
CLUL1	0.349086	0.657447	4
CLVS1	-0.0656949	0.926187	2
CLVS2	0.345939	0.674178	4
CLYBL	-0.128351	0.843701	6
CMAHP	-0.55522	0.194814	5
CMAS	-0.0779717	0.933397	4
CMC1	0.169157	0.729082	3
CMC2	0.190215	0.694584	3
CMIP	-0.12875	0.790226	4
CMPK1	-0.0255994	0.99288	4
CMTM3	-0.733913	0.0136606	4
CMTM4	-0.0664929	0.937138	3
CMTM6	0.187564	0.776711	2
CMTM7	-0.0267068	0.98832	3
CMTM8	0.046429	0.961517	2
CMYA5	0.532994	0.361397	10
CNBD1	0.273913	0.528849	5
CNBP	-0.0173482	1	4
CNDP2	-0.406466	0.238082	4
CNEP1R1	0.170393	0.848749	5
CNGB1	-0.0949091	0.971894	5
CNGB3	0.520433	0.235737	8
CNKSR1	-0.119098	0.937138	8
CNKSR2	0.0251072	0.994702	12
CNKSR3	-0.304614	0.456658	9
CNN2	-0.853837	0.000380661	5
CNN2P12	0.204687	0.807228	0
CNN2P2	0.302403	0.625671	0
CNN2P6	0.0237718	1	0
CNN2P8	0.0758351	0.978805	0
CNN2P9	-0.200901	0.71521	0
CNN3	-0.154689	0.738488	5
CNNM1	0.56869	0.356795	10
CNNM2	0.152288	0.758396	4
CNNM3	0.151668	0.86902	3
CNNM4	-0.250964	0.558113	4
CNOT1	0.250305	0.49732	4
CNOT10	0.1881	0.659076	4
CNOT2	0.240913	0.556092	4
CNOT3	-0.0739764	0.922407	13
CNOT4	0.068156	0.929398	10
CNOT6	0.192803	0.652374	5
CNOT6L	0.188528	0.698473	11
CNOT6LP1	0.179787	0.839919	0
CNOT7	-0.273477	0.683154	3
CNOT8	0.372519	0.290619	4
CNP	-0.347858	0.370113	1
CNPY3	-0.0812254	0.936087	5
CNR2	-0.192459	0.754826	1
CNRIP1	-0.30195	0.483501	2
CNST	0.0919452	0.894292	8
CNTD1	0.433713	0.637822	4
CNTFR	-0.201841	0.81262	8
CNTLN	0.153283	0.757967	5
CNTN1	-0.147342	0.851404	5
CNTN2	0.954851	0.0407517	8
CNTN3	-0.0383041	0.994382	12
[truncated: 9,686 more rows]
