# Supplementary material for: The glycolytic enzyme ALDOA and the exon junction complex protein RBM8A are regulators of ribosomal biogenesis
Source: Front Cell Dev Biol. 2022 Sep 14;10:954358. doi: 10.3389/fcell.2022.954358 (PMC9515781; doi:10.3389/fcell.2022.954358)
Supplement: Supplementary file 8 [file Table1.XLSX]

## Sheet: Antibodies
Target protein	Type	Application	Dilution	Manufacturer	Catalog number
ALDOLASE A	monoclonal	western blot	1:3000	Santa Cruz	sc-390733
MYC-tag (9E10) for detection of TIR1	monoclonal	western blot	1:1000	made in-house	N/A
RBM8A	polyclonal	western blot	1:500	Sigma-Aldrich	HPA018403-100UL
VINCULIN (CLONE*HV IN-1)	monoclonal	western blot	1:2000	Sigma-Aldrich	V9131-.5ML
V5-tag (D3H8Q)	monoclonal	western blot	1:1000	Cell Signaling	13202S
