# Supplementary material for: The glycolytic enzyme ALDOA and the exon junction complex protein RBM8A are regulators of ribosomal biogenesis
Source: Front Cell Dev Biol. 2022 Sep 14;10:954358. doi: 10.3389/fcell.2022.954358 (PMC9515781; doi:10.3389/fcell.2022.954358)
Supplement: Supplementary file 9 [file Table10.XLSX]

## Sheet: RiBi down
Rank	Gene	Score	p-value	FDR
1	Aldoa	1.1915e-15	2.1991e-07	0.000381
2	EGFP	8.3331e-15	2.1991e-07	0.000381
3	Hspa8	2.3324e-13	2.1991e-07	0.000381
4	Bud31	3.0021e-12	2.1991e-07	0.000381
5	Polr2l	1.3724e-09	2.1991e-07	0.000381
6	Polr2e	2.7794e-09	2.1991e-07	0.000381
7	Cdc16	5.3516e-09	2.1991e-07	0.000381
8	Eif4a3	1.4423e-08	2.1991e-07	0.000381
9	Polr2c	2.2839e-08	2.1991e-07	0.000381
10	Polr2h	6.2568e-08	2.1991e-07	0.000381
11	Anapc1	8.8244e-08	2.1991e-07	0.000381
12	Eif4a1	1.6418e-07	2.1991e-07	0.000381
13	Gm21637	2.1266e-07	2.1991e-07	0.000381
14	Sfpq	5.445e-07	1.9792e-06	0.003182
15	Rpa1	1.2323e-06	6.8173e-06	0.01021
16	Plk1	1.4059e-06	7.2572e-06	0.01021
17	Itgav	2.5937e-06	1.1655e-05	0.015434
18	Cpsf3l	2.7927e-06	1.3855e-05	0.017327
19	Ewsr1	3.7882e-06	1.7373e-05	0.019566
20	Uba1	3.7922e-06	1.8253e-05	0.019566
21	Krt19	3.9152e-06	1.8253e-05	0.019566
22	Ssrp1	4.6219e-06	2.529e-05	0.025878
23	Rbm8a	4.9424e-06	2.8369e-05	0.026609
24	Gpn1	6.3704e-06	2.7929e-05	0.026609
25	Rbm22	7.2356e-06	4.4643e-05	0.040198
26	Cdc20	1.9139e-05	0.00011282	0.091054
27	Prkra	1.9309e-05	0.00011326	0.091054
28	Gm10921	2.0776e-05	0.00012161	0.094401
29	Sumo2	2.165e-05	0.00012733	0.095545
30	Polr2f	2.4697e-05	0.00014536	0.10426
31	Snrpd2	2.6277e-05	0.00015108	0.10426
32	Phb	2.666e-05	0.00015284	0.10426
33	Ubl5	3.0732e-05	0.00010622	0.091054
34	Klhl7	3.2156e-05	0.00018847	0.124782
35	Tceb2	3.7826e-05	0.00022057	0.138751
36	Gm5072	3.8115e-05	0.00022189	0.138751
37	Polr2j	4.4062e-05	0.00024916	0.151592
38	Narfl	5.3899e-05	0.00029578	0.170729
39	Mad2l1	5.7537e-05	0.0002606	0.154377
40	Anapc2	7.5329e-05	0.00039123	0.220173
41	Il1f5	8.0262e-05	0.0004163	0.228548
42	Vmn1r194	8.2127e-05	0.00042641	0.228548
43	Brd4	9.0409e-05	0.00046468	0.230988
44	Srp68	9.2194e-05	0.00047304	0.230988
45	Ncbp2	9.7412e-05	0.00050294	0.233684
46	Anapc11	9.7626e-05	0.00044709	0.230988
47	Rac1	9.8447e-05	0.00050866	0.233684
48	Gm10058	0.00010179	0.00046952	0.230988
49	Ttpa	0.00010447	0.00048227	0.230988
50	Vmn1r124	0.00010915	0.00056276	0.244954
51	Dhx8	0.00010959	0.00056452	0.244954
52	Polr2g	0.00011011	0.00056584	0.244954
53	Ube2i	0.00011959	0.00060103	0.251834
54	Rnf113a1	0.00012064	0.00060411	0.251834
55	Las1l	0.00014031	0.00069251	0.283438
56	Rcn2	0.00015145	0.00074529	0.299593
57	Olfr372	0.00016287	0.00079543	0.312789
58	Anapc5	0.00016757	0.00081918	0.312789
59	Efna1	0.00016905	0.00082622	0.312789
60	Ankle2	0.00017029	0.0008337	0.312789
61	Fhod1	0.00018436	0.00089351	0.327693
62	Cep95	0.00019594	0.00093838	0.327693
63	Ppil1	0.00020363	0.0009696	0.327693
64	Hspa5	0.00020429	0.00097312	0.327693
65	Ssu72	0.00020466	0.00097532	0.327693
66	Ubl4	0.00021161	0.0010043	0.332484
67	Spc24	0.00022447	0.0010571	0.344884
68	Skiv2l2	0.00023954	0.0011073	0.356082
69	Gm2913	0.00024756	0.00094761	0.327693
70	Gm20806	0.00025435	0.00096784	0.327693
71	Olfr365	0.00026603	0.0012471	0.384065
72	Ubtf	0.00026708	0.0012537	0.384065
73	Eif3g	0.0002695	0.0012625	0.384065
74	Polr2a	0.00027651	0.0012946	0.388581
75	Rpl13a	0.00028845	0.001343	0.392632
76	Phf5a	0.00030944	0.0014327	0.413493
77	Mtfr1	0.00031623	0.0014618	0.416531
78	Nr2f2	0.00033211	0.0015387	0.425803
79	Chaf1b	0.00033485	0.0015511	0.425803
80	Cdc5l	0.00034585	0.001493	0.420111
81	Fthl17	0.00035418	0.0016346	0.443338
82	Rarb	0.00044239	0.0020111	0.515863
83	Ddx19a	0.00044538	0.0018633	0.499352
84	Tagln	0.00045804	0.0020784	0.515863
85	Cdc23	0.00046602	0.0021096	0.515863
86	Npr2	0.00047047	0.0021281	0.515863
87	Pola1	0.00047124	0.0021312	0.515863
88	4921511M17Rik	0.00047141	0.0021312	0.515863
89	Ercc6l	0.00050504	0.0022873	0.542626
90	Ubap2	0.00050592	0.00229	0.542626
91	Rhox4a	0.00051391	0.0021149	0.515863
92	D1Ertd622e	0.00052284	0.0023669	0.549811
93	Cd97	0.00053115	0.0024065	0.552788
94	mmu-mir-294	0.00054655	0.0020327	0.515863
95	Mpp1	0.00055695	0.0025165	0.564013
96	Cox6a1	0.00055943	0.0025288	0.564013
97	Cct3	0.00058287	0.0026335	0.581198
98	Gm16381	0.00058749	0.0023691	0.549811
99	Slmo2	0.00059688	0.0026871	0.587283
100	Gin1	0.0006202	0.0027863	0.590404
101	BC016579	0.00062235	0.0027896	0.590404
102	Wdr35	0.00062743	0.0028063	0.590404
103	Adamtsl5	0.00064612	0.0028815	0.595997
104	Akap8	0.00066306	0.0029475	0.595997
105	Flrt3	0.00066734	0.0029625	0.595997
106	mmu-mir-16-1	0.00068049	0.0025306	0.564013
107	Galr2	0.00068592	0.0030381	0.595997
108	Tmem74b	0.00068732	0.0030447	0.595997
109	Plcb1	0.0006989	0.0031037	0.602296
110	Uhrf1	0.00071211	0.0027997	0.590404
111	Klhdc9	0.0007436	0.0032862	0.621328
112	Myl3	0.00075203	0.0033121	0.621328
113	Sdhc	0.00076414	0.0029704	0.595997
114	Dnaic1	0.00077813	0.0030104	0.595997
115	Akirin2	0.00078799	0.0030443	0.595997
116	Pla2g3	0.00079731	0.0035057	0.645505
117	Olfr1339	0.00080216	0.0035215	0.645505
118	Gsta3	0.00080798	0.0035474	0.645505
119	Gtf2b	0.00081173	0.0035642	0.645505
120	Ecd	0.0008176	0.0035844	0.645505
121	Rhpn1	0.0008512	0.0037366	0.658841
122	Gm13157	0.00085289	0.0032686	0.621328
123	Dyx1c1	0.00087124	0.0038241	0.667319
124	Sipa1l3	0.00088699	0.0038997	0.669854
125	Klk12	0.00089501	0.0039279	0.669854
126	Crnkl1	0.00094701	0.0041469	0.697466
127	A930009A15Rik	0.00094844	0.0041518	0.697466
128	Zfp532	0.00097907	0.0037075	0.658841
129	Atp2a2	0.00099302	0.0037462	0.658841
130	Gzmk	0.00099623	0.0043488	0.708693
131	Ccnl1	0.0010037	0.0043822	0.708693
132	Prpf19	0.0010178	0.004439	0.708693
133	Klk14	0.0010468	0.0045665	0.7205
134	Sstr4	0.0010493	0.0045775	0.7205
135	Gm14474	0.0010582	0.0039019	0.669854
136	Vcp	0.0010633	0.0046312	0.7205
137	Tardbp	0.0010661	0.0046413	0.7205
138	Rbbp6	0.0011374	0.0049391	0.741498
139	Inpp5d	0.0011438	0.0049668	0.741498
140	Fbxo15	0.0011534	0.0050055	0.741498
141	Vmn1r181	0.0011684	0.0043039	0.708693
142	Cstf3	0.0011934	0.0051365	0.741498
143	Chrd	0.0011961	0.0051467	0.741498
144	mmu-mir-6923	0.0012	0.004417	0.708693
145	Abcb7	0.0012174	0.005214	0.741498
146	Iqcf5	0.0012259	0.0052386	0.741498
147	Shroom2	0.001228	0.0052456	0.741498
148	Upb1	0.0012401	0.0052918	0.741498
149	Cenpm	0.0012437	0.0053032	0.741498
150	NonTargetingControlGuideForMouse_0786	0.001261	0.0012551	0.384065
151	Serinc1	0.0012935	0.0054682	0.747173
152	Gpsm2	0.0013006	0.0048436	0.736721
153	Eif1	0.0013088	0.0055207	0.747173
154	Rhox4e	0.001334	0.0013316	0.392632
155	Polr2d	0.0013355	0.0056019	0.747173
156	Gprc5a	0.0013373	0.005608	0.747173
157	Zc3h12a	0.001338	0.0056094	0.747173
158	Tpm3	0.001358	0.0056679	0.748669
159	Cdk12	0.0013735	0.0057171	0.748669
160	Svs1	0.0013844	0.0057483	0.748669
161	Banf1	0.0013859	0.0057536	0.748669
162	Ubb	0.0013959	0.0051766	0.741498
163	Phf12	0.001417	0.0058649	0.758763
164	Sod3	0.0014298	0.0059062	0.759472
165	Armc2	0.0014654	0.0060162	0.759472
166	Uspl1	0.001466	0.0060171	0.759472
167	Hrasls	0.0014662	0.0060175	0.759472
168	Slu7	0.0014726	0.0060391	0.759472
169	mmu-mir-3535	0.0014751	0.0051656	0.741498
170	Fbxo11	0.001502	0.0061389	0.761864
171	Mageb16	0.0015049	0.0055456	0.747173
172	Slc7a3	0.001517	0.0061869	0.761864
173	Sf3b1	0.0015196	0.0055975	0.747173
174	Zfp830	0.0015251	0.0062132	0.761864
175	mmu-mir-7676-1	0.001546	0.0053479	0.743124
176	Rab3b	0.0015564	0.0063162	0.761864
177	Magoh	0.0015708	0.0063637	0.761864
178	Ankrd7	0.0015732	0.0063751	0.761864
179	Def6	0.0016009	0.0064617	0.761864
180	Sh2d2a	0.0016015	0.0064648	0.761864
181	Med7	0.0016032	0.0064714	0.761864
182	Olfr459	0.0016151	0.0065167	0.761864
183	Napa	0.0016289	0.0065629	0.761864
184	Gpkow	0.0016542	0.0066544	0.761864
185	Pik3c3	0.0016616	0.0066786	0.761864
186	Rpa2	0.0016775	0.0067287	0.761864
187	Gm5797	0.0016818	0.0047614	0.729137
188	Supt6	0.0017092	0.0068303	0.761864
189	Ndnl2	0.0017117	0.0068404	0.761864
190	Spns1	0.0017193	0.0068646	0.761864
191	Trim58	0.0017219	0.0068703	0.761864
192	Pbrm1	0.0017427	0.0069416	0.765992
193	Amotl1	0.0017652	0.0070137	0.766438
194	Sema3b	0.0017945	0.0065633	0.761864
195	Pcsk1	0.001807	0.0071466	0.773443
196	Eif3d	0.0018114	0.0066271	0.761864
197	Radil	0.0018408	0.007257	0.781633
198	Tomm40	0.0018908	0.0074298	0.791075
199	Taf1a	0.0019199	0.0069803	0.766438
200	Scn4b	0.0019204	0.0075204	0.793398
201	Gbf1	0.0019273	0.0075424	0.793398
202	Pgp	0.0019451	0.0070621	0.767996
203	Ctsll3	0.0020048	0.0077997	0.815245
204	Neil1	0.0020264	0.007874	0.815245
205	mmu-mir-5132	0.0020419	0.0066465	0.761864
206	Morc1	0.0020572	0.00745	0.791075
207	mmu-mir-6933	0.0020815	0.0067525	0.761864
208	Clp1	0.0020998	0.0081146	0.815245
209	Thnsl2	0.0021008	0.0081195	0.815245
210	Cacna1f	0.0021097	0.0081415	0.815245
211	Lsm3	0.0021147	0.008156	0.815245
212	NonTargetingControlGuideForMouse_0192	0.0021206	0.002107	0.515863
213	Ppm1k	0.0021275	0.0081956	0.815245
214	Igfbp4	0.0021448	0.0082554	0.815245
215	Vmn1r83	0.0021514	0.0082774	0.815245
216	Prim1	0.0021674	0.0078375	0.815245
217	Fau	0.0021725	0.0083429	0.815245
218	Tmigd1	0.002177	0.0083583	0.815245
219	Rps28	0.0021776	0.0083614	0.815245
220	Rps3a1	0.0021782	0.0083627	0.815245
221	Gip	0.0021867	0.0083908	0.815245
222	Ssxb10	0.0021977	0.0079365	0.815245
223	H1fx	0.0021991	0.00794	0.815245
224	Pmf1	0.0022027	0.008441	0.815245
225	Fam227a	0.0022388	0.0085523	0.819233
226	AI118078	0.0022604	0.0086187	0.821594
227	Apoc4	0.0022873	0.0087172	0.821803
228	1700012L04Rik	0.0023057	0.00733	0.785738
229	Ncbp1	0.002309	0.0087849	0.821803
230	mmu-mir-466l	0.0023277	0.0065222	0.761864
231	Traf7	0.0023406	0.0084331	0.815245
232	Cd22	0.0023517	0.0089217	0.823774
233	Pecr	0.0023664	0.0089688	0.823774
234	Inpp4a	0.0023799	0.0090066	0.823774
235	Fance	0.002396	0.0090581	0.823774
236	Hsh2d	0.0024061	0.0090924	0.823774
237	Irx6	0.0024222	0.0091443	0.823774
238	1600012H06Rik	0.002433	0.0091764	0.823774
239	Txnl4a	0.002433	0.0091764	0.823774
240	Acacb	0.0024358	0.0091852	0.823774
241	Rab25	0.0024471	0.0092305	0.824552
242	2310005G13Rik	0.0024768	0.0093321	0.827448
243	Snrpd3	0.0025032	0.0094086	0.827448
244	Cacna1a	0.0025041	0.0094099	0.827448
245	Elmo2	0.0025313	0.0090303	0.823774
246	Rpl35a	0.0025432	0.0095423	0.835825
247	Ddit3	0.0025559	0.0095872	0.836499
248	Scgb1b27	0.0025928	0.0097046	0.841946
249	Supt16	0.002599	0.0097244	0.841946
250	Mnx1	0.0026482	0.0098836	0.852452
251	Cacna1b	0.0027117	0.010082	0.855767
252	Gm5595	0.0027435	0.0084744	0.815245
253	Nutf2	0.002746	0.01018	0.855767
254	Rhox4f	0.0027472	0.0053024	0.741498
255	Dolk	0.0027683	0.010242	0.855767
256	Micu3	0.0027907	0.010314	0.855767
257	Pdk3	0.0027909	0.010314	0.855767
258	Hspb9	0.0027945	0.010323	0.855767
259	Pam16	0.0028011	0.010345	0.855767
260	mmu-mir-7578	0.0028116	0.0086499	0.821594
261	Idh3g	0.0028213	0.010416	0.855767
262	Ifna5	0.0028431	0.010483	0.858128
263	Cct7	0.0028477	0.010078	0.855767
264	Senp3	0.00286	0.010121	0.855767
265	Rbms2	0.0028605	0.010531	0.858768
266	mmu-mir-1954	0.0028677	0.0087981	0.821803
267	Akr1b8	0.0028807	0.010595	0.858768
268	Pde4a	0.0028846	0.010605	0.858768
269	Timm8a1	0.0028982	0.010644	0.858778
270	Phb2	0.0029134	0.010686	0.859141
271	Ubap2l	0.0029327	0.010751	0.860079
272	Cenpa	0.0029493	0.010803	0.860079
273	Faim	0.0029593	0.010832	0.860079
274	Tmcc3	0.0029651	0.010851	0.860079
275	Klf10	0.0030022	0.010973	0.866684
276	Wars	0.0030372	0.011072	0.868476
277	Timp4	0.003078	0.011203	0.87567
278	Egfl7	0.0031157	0.011323	0.876782
279	Rtp3	0.0031191	0.011334	0.876782
280	Ssna1	0.0031343	0.011377	0.87689
281	AF067063	0.0031345	0.011019	0.867289
282	Zfp330	0.0031699	0.011493	0.87689
283	Cmtm8	0.0031828	0.01153	0.87689
284	Cenpk	0.003204	0.011597	0.878971
285	Snrnp35	0.0032211	0.011651	0.879549
286	Il1rl1	0.0032313	0.011683	0.879549
287	Prelid1	0.0032485	0.011729	0.880116
288	Catsper2	0.0032627	0.011445	0.87689
289	Phlda1	0.0032726	0.011804	0.881205
290	Rbmx2	0.0032799	0.011822	0.881205
291	NonTargetingControlGuideForMouse_0242	0.0033046	0.0032624	0.621328
292	Tescl	0.0033664	0.01211	0.896707
293	Slc17a4	0.0033881	0.012167	0.89802
294	Rps15a	0.0034168	0.012274	0.902043
295	Vax1	0.0034216	0.011964	0.888851
296	Katna1	0.0034608	0.012412	0.902043
297	Gm884	0.0034739	0.012457	0.902043
298	Hist2h3b	0.0034825	0.010392	0.855767
299	Rhox2a	0.003504	0.012554	0.902043
300	Kcnq4	0.0035187	0.012596	0.902043
301	Armc7	0.0035225	0.012613	0.902043
302	Aup1	0.0035256	0.012622	0.902043
303	Slc28a1	0.0035672	0.012428	0.902043
304	Olfr456	0.003571	0.012775	0.907221
305	Insm2	0.0036084	0.012566	0.902043
306	mmu-mir-7025	0.0036562	0.010116	0.855767
307	Nup107	0.003668	0.013088	0.922138
308	Bmp15	0.0036773	0.013118	0.922138
309	Hist1h2bc	0.0037149	0.01324	0.922138
310	Cep152	0.0037165	0.013246	0.922138
311	Mdm2	0.0037506	0.013357	0.922138
312	Tas2r139	0.0037544	0.013375	0.922138
313	BC030476	0.0037673	0.013427	0.922138
314	Zfp651	0.0037801	0.013474	0.922138
315	9930012K11Rik	0.0038093	0.013564	0.922138
316	Wbp1l	0.0038195	0.013599	0.922138
317	Dtnbp1	0.0038806	0.013795	0.922138
318	Zfp275	0.0038956	0.013842	0.922138
319	Tmem44	0.0039023	0.013867	0.922138
320	As3mt	0.0039046	0.013875	0.922138
321	Mier1	0.0039108	0.013894	0.922138
322	Prdx2	0.0039221	0.013576	0.922138
323	Ddx6	0.0039407	0.013988	0.922138
324	Ung	0.0039428	0.013993	0.922138
325	4933411K16Rik	0.0039442	0.013995	0.922138
326	Senp8	0.0039569	0.014042	0.922138
327	Aqr	0.003959	0.014048	0.922138
328	Tmprss13	0.0039661	0.01407	0.922138
329	Ccnc	0.0039697	0.014078	0.922138
330	Msh5	0.004002	0.014168	0.922138
331	Eif2s2	0.0040164	0.014212	0.922138
332	Trip12	0.0040393	0.014285	0.922138
333	Znrf3	0.0040852	0.014425	0.922138
334	Esp1	0.0041374	0.014591	0.922138
335	Iqcg	0.004153	0.014643	0.922138
336	Creg1	0.0041652	0.014684	0.922138
337	Slc39a7	0.0042015	0.014788	0.922138
338	Srrm4	0.0042229	0.01485	0.922138
339	Pmpca	0.0042324	0.014883	0.922138
340	Mapre3	0.0042499	0.014937	0.922138
341	Zmym3	0.0042635	0.014982	0.922138
342	Itgb5	0.0043343	0.015209	0.922138
343	Olfr91	0.0043469	0.015249	0.922138
344	Dlat	0.0043504	0.015258	0.922138
345	Rps3	0.004354	0.015271	0.922138
346	Dnah1	0.004383	0.015368	0.922138
347	Dcakd	0.0043908	0.015395	0.922138
348	Megf6	0.0043954	0.015405	0.922138
349	Cdc26	0.0043967	0.015149	0.922138
350	Fbxw11	0.0044439	0.015553	0.922138
351	Gm10922	0.0044724	0.0043959	0.708693
352	Hist2h2aa1	0.0044774	0.015407	0.922138
353	Gm13088	0.004479	0.015653	0.922138
354	N4bp2	0.0044956	0.015707	0.922138
355	NonTargetingControlGuideForMouse_0235	0.0044967	0.0044209	0.708693
356	mmu-mir-2137	0.004509	0.013067	0.922138
357	Cdc27	0.0045408	0.015855	0.922138
358	Tulp4	0.0045556	0.015894	0.922138
359	Pcdhb6	0.0045893	0.016004	0.922138
360	March6	0.0045922	0.01579	0.922138
361	Olfr457	0.0046043	0.016048	0.922138
362	Crtap	0.0046063	0.016054	0.922138
363	Ndc80	0.0046378	0.01616	0.922138
364	Olfr304	0.0046391	0.016165	0.922138
365	Hrct1	0.0046452	0.016183	0.922138
366	Ninl	0.0046617	0.016032	0.922138
367	Clk4	0.0046684	0.016251	0.922138
368	Tab3	0.0046862	0.016299	0.922138
369	Josd1	0.0047209	0.016416	0.922138
370	Zbtb4	0.0047272	0.016438	0.922138
371	Mmel1	0.0047347	0.016462	0.922138
372	NonTargetingControlGuideForMouse_0183	0.0047481	0.004673	0.7205
373	Klhl3	0.0047575	0.016529	0.922138
374	2210018M11Rik	0.004758	0.016532	0.922138
375	Satl1	0.0047761	0.016588	0.922138
376	Krt25	0.0047769	0.01659	0.922138
377	Sptbn4	0.0048095	0.016517	0.922138
378	Ly6k	0.0048272	0.016746	0.922138
379	Olfr1257	0.0048594	0.01684	0.922138
380	Gm14625	0.0048711	0.016712	0.922138
381	Prpmp5	0.0048724	0.0093813	0.827448
382	Cpn2	0.0048758	0.016888	0.922138
383	Fbxo2	0.0048966	0.016955	0.922138
384	F2rl1	0.0049128	0.016998	0.922138
385	Caml	0.0049285	0.017055	0.922138
386	Akirin1	0.0049285	0.017055	0.922138
387	Tdp1	0.0049453	0.017107	0.922138
388	Fam133b	0.0049572	0.01702	0.922138
389	Eef2	0.0049574	0.01715	0.922138
390	Chd4	0.0049636	0.017168	0.922138
391	Pigx	0.0049782	0.017212	0.922138
392	Nudt10	0.0049826	0.017225	0.922138
393	Sec13	0.0049956	0.017261	0.922138
394	Cnbp	0.0050085	0.017306	0.922138
395	Rogdi	0.0050269	0.017363	0.922138
396	Fam181a	0.0050636	0.017459	0.922138
397	Hbb-y	0.0050785	0.017408	0.922138
398	Srp54a	0.0050806	0.017514	0.922138
399	Rnf135	0.0050934	0.017554	0.922138
400	Pyhin1	0.0051224	0.01764	0.922138
401	Trmt10a	0.0051327	0.017673	0.922138
402	Acsm3	0.0051553	0.017751	0.922138
403	Sec61a1	0.005166	0.01778	0.922138
404	Serpinb7	0.0051662	0.01778	0.922138
405	Aoah	0.0051708	0.017797	0.922138
406	Cep19	0.0052117	0.017933	0.922138
407	Spty2d1	0.0052161	0.017947	0.922138
408	H2-M10.3	0.0052374	0.018009	0.922138
409	Slco1c1	0.0052677	0.018122	0.922138
410	Hcfc1	0.0053161	0.018269	0.922138
411	Prim2	0.0053346	0.018321	0.922138
412	Sema4g	0.0053357	0.018323	0.922138
413	Snrpd1	0.0053384	0.018328	0.922138
414	Nr2f6	0.0053564	0.018383	0.922138
415	Fabp9	0.005361	0.018171	0.922138
416	Atp6v0e	0.0053646	0.018405	0.922138
417	Rps6kb2	0.0053747	0.018435	0.922138
418	Igj	0.0053783	0.018451	0.922138
419	Tubb5	0.0053913	0.018495	0.922138
420	Wdpcp	0.0054112	0.018562	0.922138
421	Ubr7	0.005413	0.018565	0.922138
422	Olfr1087	0.0054528	0.018683	0.922138
423	Ampd2	0.0054528	0.018375	0.922138
424	Rnps1	0.0054546	0.015498	0.922138
425	Bbs4	0.0054615	0.018711	0.922138
426	Mgp	0.005466	0.018722	0.922138
427	Zfp280d	0.0054691	0.018736	0.922138
428	Gldn	0.0054748	0.018758	0.922138
429	4921501E09Rik	0.0054957	0.018825	0.922138
430	Ergic2	0.005505	0.018856	0.922138
431	Gfral	0.0055099	0.01887	0.922138
432	Dhdds	0.0055513	0.018988	0.922138
433	Ppan	0.0055583	0.019006	0.922138
434	Ncam2	0.0055832	0.019081	0.922138
435	Nosip	0.0056067	0.019145	0.922138
436	Iqcf6	0.0056203	0.019189	0.922138
437	Gm5415	0.005629	0.019219	0.922138
438	Olfr667	0.0056699	0.019355	0.922138
439	Dgkd	0.0056751	0.019376	0.922138
440	Rnpc3	0.0056793	0.01939	0.922138
441	Aurka	0.0056973	0.019445	0.922138
442	Selt	0.0056993	0.019455	0.922138
443	Pkn2	0.0057006	0.019458	0.922138
444	Ikbkg	0.0057036	0.019469	0.922138
445	Mex3c	0.0057053	0.019473	0.922138
446	Fubp1	0.0057114	0.018983	0.922138
447	Gm14459	0.0057243	0.019014	0.922138
448	Cerk	0.005752	0.019609	0.922138
449	Bhlhe23	0.0057653	0.019643	0.922138
450	Grk1	0.0058005	0.019762	0.922138
451	Erdr1	0.0058056	0.019774	0.922138
452	Sp1	0.0058152	0.019802	0.922138
453	Olfr1325	0.0058163	0.019806	0.922138
454	Slc28a2	0.0058233	0.019826	0.922138
455	Camkv	0.0058363	0.019287	0.922138
456	Zscan25	0.0058489	0.019901	0.922138
457	Casp3	0.005854	0.019921	0.922138
458	Dmrtc1a	0.0058552	0.019927	0.922138
459	Tcf7l1	0.0058555	0.019927	0.922138
460	Olfr103	0.0058741	0.019997	0.922138
461	Gpn3	0.0058973	0.020074	0.922138
462	Gm4907	0.0059181	0.020139	0.922138
463	mmu-mir-181c	0.0059211	0.016657	0.922138
464	Cyp2c37	0.0059288	0.020172	0.922138
465	Nme1	0.0059419	0.020207	0.922138
466	Pdzd4	0.0059827	0.020339	0.922138
467	Impg2	0.0059941	0.020369	0.922138
468	Fuk	0.0059974	0.020379	0.922138
469	Galm	0.0060066	0.020409	0.922138
470	Ppp2r1a	0.0060241	0.02046	0.922138
471	1600014C10Rik	0.0060476	0.020534	0.922138
472	Leprotl1	0.0060562	0.02056	0.922138
473	mmu-mir-664	0.0060717	0.01704	0.922138
474	Fcho1	0.0060732	0.020614	0.922138
475	1700020L24Rik	0.0060829	0.020646	0.922138
476	Erbb3	0.006106	0.020722	0.923028
477	Ifi27l2a	0.0061176	0.020758	0.923028
478	Pet112	0.0061241	0.019968	0.922138
479	Ppp1r16a	0.0061548	0.020871	0.924677
480	Mfsd9	0.0061769	0.020097	0.922138
481	Cct4	0.0061878	0.020973	0.924677
482	Fads3	0.0062517	0.021176	0.928177
483	Dazl	0.0062965	0.020404	0.922138
484	Entpd8	0.0063081	0.021351	0.928177
485	Arhgap12	0.0063135	0.017633	0.922138
486	Fus	0.006333	0.021431	0.928177
487	Slc25a44	0.006333	0.021431	0.928177
488	mmu-mir-410	0.0063411	0.017699	0.922138
489	Wls	0.0063662	0.020571	0.922138
490	Lpar3	0.0063684	0.021541	0.928177
491	Gpr87	0.0063814	0.021584	0.928177
492	Pold1	0.0064636	0.020789	0.923028
493	Chrna9	0.0064728	0.021893	0.928177
494	Acpp	0.0064782	0.021915	0.928177
495	Rhox3a	0.0064785	0.021916	0.928177
496	Snapc2	0.0064992	0.021988	0.928177
497	Csnka2ip	0.0065266	0.022077	0.928177
498	Sar1b	0.006534	0.0221	0.928177
499	Tm4sf1	0.0065519	0.022157	0.928177
500	Brap	0.0065749	0.022227	0.928177
501	Sri	0.0065942	0.022284	0.928177
502	Foxr2	0.006606	0.022316	0.928177
503	Fam84b	0.006629	0.022395	0.928177
504	Trappc8	0.0066335	0.022409	0.928177
505	Ppib	0.0066724	0.022528	0.928177
506	Piga	0.0066869	0.022571	0.928177
507	Ints4	0.0066926	0.021334	0.928177
508	Bcl7a	0.0066939	0.021335	0.928177
509	Prss23	0.0067201	0.022667	0.928177
510	9430020K01Rik	0.0067227	0.021394	0.928177
511	mmu-mir-1907	0.0067462	0.018745	0.922138
512	Armc5	0.0067793	0.022851	0.928177
513	Zfp655	0.006789	0.022884	0.928177
514	Lss	0.0068085	0.022949	0.928177
515	Ipo11	0.0068169	0.022968	0.928177
516	mmu-mir-3473g	0.006818	0.018923	0.922138
517	Oprk1	0.0068378	0.023027	0.928177
518	Cyb561a3	0.0068623	0.023102	0.928177
519	Ctdp1	0.0068915	0.023199	0.928177
520	Tgoln2	0.0069052	0.006862	0.761864
521	Kif13a	0.0069086	0.02184	0.928177
522	1700042B14Rik	0.0069136	0.023268	0.928177
523	Pla2g2d	0.0069233	0.023295	0.928177
524	Spin2-ps1	0.0069297	0.018452	0.922138
525	Notch4	0.0069426	0.023352	0.928177
526	Tbl1x	0.006962	0.023407	0.928177
527	Btnl10	0.0069749	0.021991	0.928177
528	Actl6b	0.0069774	0.021997	0.928177
529	Tfpi2	0.0069844	0.023471	0.928177
530	Rcc1	0.0070104	0.023552	0.928177
531	Olfr639	0.0070318	0.023612	0.928177
532	Gm3258	0.0070405	0.023641	0.928177
533	mmu-mir-3090	0.0070515	0.019472	0.922138
534	Pth1r	0.0070588	0.023708	0.928177
535	Smad5	0.0070705	0.023744	0.928177
536	Akr1c14	0.0070796	0.023772	0.928177
537	Art5	0.0070959	0.022272	0.928177
538	Gm5544	0.0070975	0.02383	0.928177
539	Nxph2	0.0071257	0.023914	0.928177
540	Rnf114	0.0071555	0.024007	0.928177
541	Bcl2l14	0.0071589	0.022417	0.928177
542	Agpat1	0.0071611	0.024024	0.928177
543	Thg1l	0.007198	0.019841	0.922138
544	Asb8	0.0071994	0.024127	0.928177
545	Musk	0.0072035	0.02414	0.928177
546	Fnbp1l	0.0072039	0.02414	0.928177
547	P2ry4	0.0072103	0.024152	0.928177
548	Khdc1a	0.0072192	0.024183	0.928177
549	Dsc2	0.0072195	0.024183	0.928177
550	Evl	0.0072217	0.024189	0.928177
551	Rps4x	0.0072488	0.024268	0.928177
552	Kansl1	0.0072522	0.024282	0.928177
553	mmu-mir-218-2	0.0072733	0.020032	0.922138
554	Arpc1a	0.0073006	0.024435	0.928177
555	Tmem57	0.0073051	0.02445	0.928177
556	Lce6a	0.0073203	0.024496	0.928177
557	Ypel2	0.007324	0.024504	0.928177
558	Habp2	0.0073288	0.024521	0.928177
559	Ctdspl2	0.0073489	0.024586	0.928177
560	Gm11757	0.0073562	0.020238	0.922138
561	Olfr282	0.007358	0.024614	0.928177
562	Slc25a30	0.0073601	0.024621	0.928177
563	Sept12	0.0073635	0.02463	0.928177
564	Tspan15	0.0073802	0.024679	0.928177
565	Ppfibp2	0.0073998	0.024739	0.928177
566	mmu-mir-466k	0.0074064	0.014143	0.922138
567	Olfr171	0.0074457	0.024869	0.931159
568	Kcnh3	0.0074897	0.025012	0.931159
569	Synrg	0.007494	0.025026	0.931159
570	Phactr3	0.0075324	0.025165	0.932997
571	Lhx8	0.0075907	0.025352	0.933772
572	Ovch2	0.0076226	0.02545	0.933772
573	Ntsr2	0.0076391	0.025502	0.933772
574	Spcs1	0.0076539	0.025547	0.933772
575	Ikbke	0.0076832	0.025633	0.933772
576	Gm5531	0.0077005	0.023647	0.928177
577	Gbp5	0.0077055	0.025695	0.933772
578	Usp5	0.0077357	0.025788	0.933772
579	Wdr86	0.0077505	0.025827	0.933772
580	Sncb	0.0077718	0.025899	0.933772
581	Limk1	0.0077811	0.023831	0.928177
582	Tmem154	0.0077841	0.025941	0.933772
583	Uncx	0.0078005	0.023875	0.928177
584	Gstt1	0.0078007	0.025999	0.933772
585	Serpina5	0.0078324	0.026092	0.933772
586	Pde12	0.007839	0.026114	0.933772
587	Ccdc84	0.0078546	0.026157	0.933772
588	Usp28	0.007858	0.026167	0.933772
589	Mamdc4	0.0078719	0.026209	0.933772
590	Srp9	0.0078788	0.024056	0.928177
591	9830107B12Rik	0.0079294	0.0242	0.928177
592	Igfbpl1	0.0079331	0.026384	0.933772
593	Spinkl	0.0079422	0.024227	0.928177
594	Fam46d	0.0079681	0.026478	0.933772
595	Nkiras1	0.0079716	0.026488	0.933772
596	Capn5	0.0079856	0.026527	0.933772
597	Ehmt1	0.0079909	0.026541	0.933772
598	Rbm15	0.0080142	0.024398	0.928177
599	Tll1	0.008051	0.026717	0.933772
600	Prdm12	0.0080778	0.026789	0.933772
601	Scnm1	0.0080912	0.026831	0.933772
602	Pbxip1	0.0081035	0.024613	0.928177
603	Fam103a1	0.008105	0.026877	0.933772
604	Zfp831	0.0081202	0.026919	0.933772
605	P4htm	0.0081224	0.026928	0.933772
606	Tas2r138	0.0081299	0.026951	0.933772
607	Cyp2d9	0.0081437	0.024712	0.928177
608	Dusp18	0.0081663	0.027057	0.933772
609	Plcg1	0.0081732	0.027078	0.933772
610	Cpt1c	0.0081957	0.027143	0.933772
611	Lrrc27	0.0082212	0.027224	0.933772
612	Ros1	0.0082241	0.027235	0.933772
613	Cenpw	0.0082345	0.024947	0.931159
614	Gpr84	0.0082674	0.027366	0.933772
615	0610012H03Rik	0.0082694	0.027373	0.933772
616	Wfdc15a	0.0082695	0.025019	0.931159
617	Olfr1328	0.0082829	0.027423	0.933772
618	Rhog	0.0082936	0.027455	0.933772
619	Nkiras2	0.0083048	0.0251	0.932368
620	Fgd1	0.0083097	0.027501	0.933772
621	4930513O06Rik	0.0083118	0.02751	0.933772
622	Gm9994	0.0083136	0.027519	0.933772
623	Prl7d1	0.0083157	0.027522	0.933772
624	Purb	0.0083421	0.027588	0.933872
625	Vmn1r45	0.0083451	0.025199	0.932997
626	mmu-mir-194-1	0.0083589	0.022697	0.928177
627	Gm13178	0.0084124	0.027799	0.938212
628	Slc17a7	0.0084328	0.025401	0.933772
629	Msantd1	0.0084607	0.027948	0.941149
630	Taldo1	0.0084673	0.02797	0.941149
631	mmu-mir-467a-1	0.0084741	0.022982	0.928177
632	Klk1b9	0.0085062	0.025563	0.933772
633	Slfn1	0.0085573	0.028236	0.944843
634	Cdhr5	0.0085697	0.028282	0.944843
635	Nceh1	0.0085767	0.028308	0.944843
636	Spn	0.0086023	0.028386	0.944843
637	Htr3a	0.008607	0.028404	0.944843
638	Wbscr22	0.0086108	0.028415	0.944843
639	mmu-mir-199a-2	0.0086168	0.02333	0.928177
640	Kcng4	0.0086248	0.028462	0.944968
641	Abcc4	0.0086506	0.02855	0.944968
642	2310030G06Rik	0.0086539	0.028557	0.944968
643	mmu-mir-6376	0.0086736	0.02348	0.928177
644	Gpr62	0.0087022	0.028722	0.944968
645	Pithd1	0.0087075	0.02602	0.933772
646	Mafg	0.0087138	0.028758	0.944968
647	Cyp2e1	0.0087211	0.028778	0.944968
648	Vmac	0.0087273	0.028798	0.944968
649	Trap1	0.0087382	0.028834	0.944968
650	1700106J16Rik	0.0087437	0.028846	0.944968
651	Pcdhga1	0.0087448	0.021474	0.928177
652	Ttk	0.0087602	0.028895	0.944968
653	Hsdl1	0.0087828	0.028973	0.944968
654	Snrnp48	0.0087988	0.029024	0.944968
655	Olfr1371	0.0088286	0.029115	0.944968
656	NonTargetingControlGuideForMouse_0693	0.0088353	0.008795	0.821803
657	Pmfbp1	0.0088761	0.029261	0.945047
658	Vmn2r85	0.0088954	0.029317	0.945481
659	Suv39h1	0.0089437	0.029467	0.945488
660	Mgrn1	0.008946	0.029473	0.945488
661	Anapc10	0.0089544	0.029498	0.945488
662	Papd5	0.008959	0.029512	0.945488
663	Gsk3a	0.0089868	0.029595	0.945488
664	Sf3b2	0.0089895	0.029605	0.945488
665	Gnl3l	0.008992	0.029611	0.945488
666	Gabpb1	0.0090372	0.029746	0.947477
667	Sec14l5	0.0090403	0.029757	0.947477
668	Ces2e	0.009075	0.02987	0.947484
669	Serpinb12	0.0090791	0.029888	0.947484
670	Arpc4	0.0090886	0.029913	0.947484
671	Kifap3	0.0090977	0.029942	0.947484
672	mmu-mir-106a	0.0091152	0.024535	0.928177
673	Alkbh2	0.0091369	0.030059	0.947484
674	Cd1d2	0.0091418	0.026987	0.933772
675	Slc38a5	0.0091626	0.027037	0.933772
676	Zbtb34	0.0091655	0.030135	0.947484
677	Hap1	0.0091768	0.030164	0.947484
678	Gpr179	0.0091794	0.030175	0.947484
679	mmu-mir-3080	0.009182	0.024715	0.928177
680	Ugt2b37	0.0091997	0.027121	0.933772
681	Rps20	0.0092079	0.02714	0.933772
682	Emp1	0.0092246	0.030305	0.947484
683	Arpc2	0.0092629	0.030419	0.947484
684	Ankrd40	0.0092757	0.030458	0.947484
685	Zar1l	0.0092817	0.030475	0.947484
686	Trhr2	0.0092863	0.030492	0.947484
687	Klhl35	0.009291	0.030505	0.947484
688	Fpgt	0.0092936	0.030512	0.947484
689	Ghsr	0.009295	0.030515	0.947484
690	Sdc2	0.0093363	0.027459	0.933772
691	Rpl11	0.0093426	0.027474	0.933772
692	Ssc5d	0.0093783	0.030774	0.952264
693	Dnajb3	0.0094083	0.030866	0.952264
694	Gnrh1	0.0094266	0.030911	0.952264
695	Bloc1s3	0.009431	0.030925	0.952264
696	Itgb6	0.0094432	0.027697	0.936156
697	Nyap1	0.0094557	0.031004	0.952264
698	Exosc7	0.0094959	0.031134	0.952264
699	Exosc10	0.0095245	0.031223	0.953672
700	Atg14	0.0095565	0.03131	0.954149
701	Ang4	0.0095714	0.031349	0.954149
702	Actr5	0.0095818	0.031378	0.954149
703	Traf6	0.009591	0.031408	0.954149
704	Atp2b1	0.0096196	0.031505	0.955499
705	Snrpe	0.009631	0.031537	0.955499
706	mmu-mir-466b-3	0.0096512	0.018348	0.922138
707	Lmod1	0.0096679	0.031645	0.956176
708	Ankrd63	0.0097162	0.031793	0.956429
709	Igf2r	0.0097164	0.031793	0.956429
710	Fzd9	0.0097346	0.031851	0.956429
711	Tram1l1	0.0097461	0.03189	0.956429
712	Cox7b	0.0097612	0.031937	0.956429
713	Dock1	0.0098183	0.032118	0.956429
714	Scgb2b15	0.0098435	0.032204	0.956429
715	Dkc1	0.0098561	0.032246	0.956429
716	Art1	0.0098668	0.032274	0.956429
717	Ak4	0.0098899	0.03234	0.956429
718	Eif3m	0.0099025	0.03238	0.956429
719	Mobp	0.0099092	0.032395	0.956429
720	Lce1f	0.0099149	0.028767	0.944968
721	Per1	0.0099316	0.032461	0.956429
722	Olr1	0.009949	0.032501	0.956429
723	Gnl2	0.010025	0.032722	0.959027
724	NonTargetingControlGuideForMouse_0184	0.010031	0.0099769	0.855767
725	Snapc3	0.010054	0.032802	0.959027
726	Ccsap	0.010054	0.032804	0.959027
727	mmu-mir-6340	0.010075	0.026929	0.933772
728	Lyrm1	0.010081	0.032894	0.959392
729	BC068281	0.010087	0.029164	0.944968
730	Gm12	0.01011	0.03298	0.959392
731	4930544G11Rik	0.010113	0.029217	0.944968
732	Bcat2	0.010131	0.033035	0.959392
733	Ei24	0.01015	0.033102	0.959392
734	Pwp1	0.010192	0.033225	0.959392
735	Olfr988	0.010238	0.03336	0.959392
736	Lmf1	0.010247	0.033385	0.959392
737	Kifc2	0.010254	0.033404	0.959392
738	Ppp1r15a	0.010257	0.033413	0.959392
739	Mrgprf	0.010274	0.033458	0.959469
740	mmu-mir-5099	0.010284	0.027459	0.933772
741	Timeless	0.010349	0.033694	0.963761
742	Inpp1	0.010379	0.033794	0.964062
743	Vangl2	0.010392	0.033833	0.964062
744	Bmx	0.01041	0.033882	0.964233
745	Pole2	0.010447	0.033992	0.96614
746	Sart1	0.010504	0.034176	0.970153
747	Canx	0.010526	0.030191	0.947484
748	2610020H08Rik	0.010537	0.034263	0.970751
749	6030458C11Rik	0.010546	0.034289	0.970751
750	Scpep1	0.010559	0.034326	0.970751
751	Camk2b	0.010588	0.034419	0.972154
752	Dio1	0.010633	0.034543	0.973051
753	Murc	0.010679	0.034671	0.973051
754	Slc10a5	0.010729	0.034814	0.973051
755	Trim37	0.010744	0.034854	0.973051
756	Olfr287	0.010746	0.034859	0.973051
757	Gm5938	0.01075	0.034873	0.973051
758	Sgpp2	0.010756	0.034888	0.973051
759	Fscn2	0.010774	0.034931	0.973051
760	Vwa8	0.010792	0.034988	0.973051
761	Spaca7	0.010816	0.035063	0.973051
762	Rnft1	0.010826	0.035092	0.973051
763	Klk11	0.010829	0.035103	0.973051
764	Tgm7	0.010853	0.030926	0.952264
765	B4galnt1	0.010858	0.035191	0.973051
766	Vmn1r65	0.010874	0.035243	0.973051
767	Zfp335	0.010889	0.035284	0.973051
768	Plag1	0.010892	0.035289	0.973051
769	Col13a1	0.010922	0.035377	0.973051
770	Rnf220	0.010938	0.031124	0.952264
771	Nelfb	0.010963	0.035492	0.973051
772	Hs1bp3	0.01097	0.035514	0.973051
773	Psg22	0.010977	0.035533	0.973051
774	Uqcc2	0.011014	0.035647	0.973051
775	Fam63a	0.011066	0.035818	0.973051
776	Pcna	0.011067	0.035819	0.973051
777	Mup11	0.011071	0.02099	0.924677
778	Pom121l12	0.011073	0.03584	0.973051
779	Krtap1-3	0.011075	0.035844	0.973051
780	Ccdc137	0.011115	0.035961	0.973051
781	Cryba2	0.011117	0.035969	0.973051
782	Tmem2	0.011121	0.035983	0.973051
783	Slc35a2	0.011152	0.036066	0.973051
784	Pacs1	0.011161	0.031634	0.956176
785	Ror2	0.011211	0.03624	0.973051
786	Nox3	0.011219	0.036259	0.973051
787	Chchd2	0.011244	0.031813	0.956429
788	Alg11	0.011252	0.036365	0.973051
789	Atp6v1b1	0.011257	0.036381	0.973051
790	Apol7a	0.01126	0.036391	0.973051
791	Dynlt1a	0.011273	0.03643	0.973051
792	Enpp2	0.011274	0.036436	0.973051
793	Rhox5	0.011285	0.036468	0.973051
794	U2af1	0.011308	0.036536	0.973051
795	Tfap4	0.011331	0.032018	0.956429
796	NonTargetingControlGuideForMouse_0617	0.011357	0.011285	0.876782
797	Slfn3	0.011383	0.036752	0.973051
798	Serpinb6d	0.011387	0.036762	0.973051
799	Exosc3	0.011402	0.032179	0.956429
800	Baz2a	0.011404	0.036816	0.973051
801	Lbr	0.011422	0.036863	0.973051
802	Alyref	0.011443	0.036918	0.973051
803	4930402K13Rik	0.011449	0.036933	0.973051
804	Olfr313	0.011449	0.036933	0.973051
805	Hat1	0.011452	0.036943	0.973051
806	Msl3l2	0.011454	0.036949	0.973051
807	Polrmt	0.011468	0.036988	0.973051
808	Dkkl1	0.011505	0.037089	0.973051
809	2310007L24Rik	0.011514	0.037109	0.973051
810	Foxj3	0.011533	0.037164	0.973051
811	Nelfa	0.011541	0.037189	0.973051
812	Duox1	0.011549	0.037213	0.973051
813	mmu-mir-3966	0.011568	0.011502	0.87689
814	Wdr5	0.011582	0.037317	0.974518
815	Rhot1	0.011597	0.037361	0.974559
816	Zfp426	0.011643	0.032714	0.959027
817	Pinlyp	0.011659	0.037551	0.975396
818	Gm10681	0.011665	0.03756	0.975396
819	Iyd	0.011667	0.037567	0.975396
820	Olfr1351	0.011693	0.037637	0.975624
821	2010002M12Rik	0.011703	0.037662	0.975624
822	Glul	0.011749	0.037804	0.976525
823	Col9a1	0.011753	0.032968	0.959392
824	Ankrd52	0.011755	0.037821	0.976525
825	Pacrgl	0.011764	0.032989	0.959392
826	Fam169a	0.01179	0.037928	0.976873
827	Rab18	0.011818	0.038008	0.977827
828	Rabl6	0.011838	0.038069	0.978271
829	Kmt2a	0.011869	0.038166	0.978535
830	Rps29	0.011899	0.038247	0.978854
831	9930111J21Rik2	0.011931	0.033377	0.959392
832	Fabp5	0.011933	0.033382	0.959392
833	Ddx56	0.011934	0.038346	0.978854
834	Gzmc	0.011973	0.038466	0.978854
835	Kcnn2	0.011982	0.038501	0.978854
836	Zc2hc1b	0.011988	0.038514	0.978854
837	Ebpl	0.012002	0.038552	0.978854
838	Med11	0.012015	0.038588	0.978854
839	Zfp93	0.012038	0.03362	0.962871
840	Gstt2	0.012056	0.03871	0.978898
841	Slc22a13	0.012079	0.038775	0.978898
842	Anxa5	0.012093	0.038821	0.978898
843	Cpne7	0.012127	0.038916	0.978898
844	mmu-mir-142b	0.012179	0.032064	0.956429
845	Nxt1	0.012205	0.039136	0.978898
846	Acsl6	0.012206	0.039138	0.978898
847	F8	0.012212	0.039158	0.978898
848	Rab38	0.012232	0.039216	0.978898
849	mmu-mir-29c	0.012264	0.032263	0.956429
850	Ly6d	0.012265	0.039312	0.978898
851	Grpr	0.012283	0.039352	0.978898
852	Trpm8	0.012285	0.039359	0.978898
853	Klhl38	0.012311	0.039437	0.978898
854	mmu-mir-343	0.01232	0.027543	0.933772
855	Olfr1378	0.012347	0.03955	0.978898
856	Clcn5	0.012354	0.039566	0.978898
857	Olfr141	0.012366	0.03961	0.978898
858	Tmem237	0.012374	0.039627	0.978898
859	Hsdl2	0.012387	0.039671	0.978898
860	Uri1	0.012392	0.039687	0.978898
861	Atp5d	0.012413	0.039756	0.978898
862	Cd1d1	0.012437	0.039822	0.978898
863	Zfp386	0.01245	0.03986	0.978898
864	Arr3	0.012451	0.039863	0.978898
865	Gm3706	0.012458	0.023572	0.928177
866	NonTargetingControlGuideForMouse_0087	0.01246	0.01238	0.902043
867	Pla2g6	0.012464	0.039902	0.978898
868	Ropn1l	0.01247	0.03992	0.978898
869	Stag2	0.012496	0.040001	0.979837
870	Gm266	0.012531	0.040106	0.981333
871	Gpr151	0.012566	0.040216	0.982966
872	Wnt3	0.012705	0.040613	0.987451
873	Kctd5	0.012745	0.040749	0.987451
874	Lman2	0.012755	0.040783	0.987451
875	Rhobtb1	0.012762	0.040801	0.987451
876	Unc119	0.012769	0.040818	0.987451
877	4930579G24Rik	0.012801	0.040901	0.987451
878	L3mbtl1	0.012808	0.040926	0.987451
879	NonTargetingControlGuideForMouse_0180	0.012809	0.012724	0.906458
880	Mamld1	0.012836	0.041016	0.987629
881	Olfr1454	0.012841	0.041033	0.987629
882	Cog5	0.012849	0.041065	0.987629
883	mmu-mir-214	0.012877	0.033755	0.964062
884	Olfr54	0.012888	0.035481	0.973051
885	Mtf2	0.012893	0.041191	0.988027
886	Rnaseh2a	0.012893	0.041191	0.988027
887	Ercc8	0.012901	0.041214	0.988027
888	Rgs11	0.012933	0.041314	0.989388
889	Fancd2	0.012951	0.041368	0.989631
890	Lipk	0.012972	0.041441	0.990325
891	Sox5	0.013011	0.041547	0.99075
892	Capza1	0.013018	0.041573	0.99075
893	Bmp5	0.013042	0.041643	0.99075
894	Nyap2	0.013055	0.041684	0.99075
895	Scamp5	0.013058	0.041692	0.99075
896	Fam210a	0.013073	0.04174	0.99075
897	Abcb8	0.01309	0.041788	0.99075
898	Iqcf1	0.013097	0.041811	0.99075
899	Tnip2	0.013138	0.041928	0.991853
900	Sars	0.01315	0.041966	0.991853
901	Mnda	0.013216	0.034565	0.973051
902	Fuca1	0.013218	0.042148	0.991853
903	Olfr1373	0.013233	0.042192	0.991853
904	Exosc8	0.013234	0.042193	0.991853
905	Srsf2	0.013237	0.042204	0.991853
906	Gnptg	0.01326	0.042255	0.991853
907	Gm14511	0.013263	0.029088	0.944968
908	NonTargetingControlGuideForMouse_0913	0.013271	0.013185	0.922138
909	Supt5	0.013282	0.042305	0.991853
910	Ifnar1	0.013311	0.042365	0.991853
911	F2rl3	0.01333	0.042412	0.991853
912	Hist1h2bg	0.013333	0.029216	0.944968
913	Cyp4a12b	0.013362	0.034925	0.973051
914	Ttc33	0.01339	0.042535	0.991853
915	Hnrnpu	0.01341	0.036649	0.973051
916	Pycr2	0.013411	0.042583	0.991853
917	Pik3r3	0.013427	0.042617	0.991853
918	Ggt6	0.01347	0.042708	0.991853
919	Acat3	0.013481	0.025421	0.933772
920	Apip	0.013517	0.042809	0.991853
921	Gm14378	0.013537	0.042852	0.991853
922	Bcorl1	0.013538	0.036927	0.973051
923	Rasgef1b	0.013544	0.042865	0.991853
924	Olfr631	0.013571	0.042916	0.991853
925	Piezo1	0.013582	0.037026	0.973051
926	Dusp14	0.013639	0.043053	0.991853
927	Otud6a	0.013645	0.043068	0.991853
928	Cyp2j6	0.013715	0.043226	0.991853
929	Atrnl1	0.013789	0.043385	0.991853
930	Isg20	0.013825	0.043469	0.991853
931	Rnf8	0.01386	0.043541	0.991853
932	Rpp21	0.013908	0.043643	0.991853
933	Ahcyl2	0.013931	0.037827	0.976525
934	Ndufa6	0.013966	0.043769	0.991853
935	Decr2	0.013997	0.04383	0.991853
936	NonTargetingControlGuideForMouse_0310	0.01405	0.013956	0.922138
937	B3gnt7	0.014061	0.043968	0.991853
938	Gm15091	0.014075	0.036633	0.973051
939	Snrpa1	0.014106	0.044052	0.991853
940	Smad7	0.014196	0.044244	0.991853
941	Ppp1r2	0.014224	0.038492	0.978854
942	Mageb18	0.014243	0.044333	0.991853
943	Olfr402	0.014244	0.044335	0.991853
944	Olfr523	0.01433	0.044525	0.991853
945	Gxylt2	0.014412	0.038918	0.978898
946	Asb15	0.014417	0.04472	0.991853
947	Lrrc20	0.014437	0.044761	0.991853
948	Olfr1208	0.014443	0.044777	0.991853
949	NonTargetingControlGuideForMouse_0467	0.014455	0.014362	0.922138
950	Acaa1a	0.014485	0.044857	0.991853
951	Mtch1	0.014533	0.044956	0.991853
952	Zfp820	0.014547	0.044985	0.991853
953	Olfr1427	0.014551	0.039234	0.978898
954	Psmb7	0.014586	0.045054	0.991853
955	Dsc3	0.014591	0.04506	0.991853
956	Lhx4	0.014607	0.045089	0.991853
957	Arf6	0.014609	0.039364	0.978898
958	Pla2g2e	0.014629	0.045137	0.991853
959	mmu-mir-6922	0.014699	0.038151	0.978535
960	Fxyd4	0.014725	0.045333	0.991853
961	Bmp7	0.014752	0.03969	0.978898
962	Triap1	0.014762	0.045405	0.991853
963	Tssk5	0.014764	0.045408	0.991853
964	Hist2h2ab	0.014769	0.045416	0.991853
965	Amdhd1	0.014869	0.045625	0.991853
966	Slc30a7	0.014881	0.045651	0.991853
967	Nrxn1	0.014983	0.045838	0.991853
968	Lrr1	0.015013	0.045908	0.991853
969	Pcdha1	0.015019	0.028245	0.944843
970	Faf1	0.015051	0.045982	0.991853
971	Ilk	0.015061	0.046003	0.991853
972	Zmiz2	0.015067	0.046014	0.991853
973	Zfp207	0.015109	0.0461	0.991853
974	Wdr31	0.015191	0.046276	0.991853
975	Rpl39	0.015198	0.040727	0.987451
976	Litaf	0.015203	0.046298	0.991853
977	Sf3b4	0.015205	0.046305	0.991853
978	Hist1h1b	0.015223	0.046341	0.991853
979	Tsr1	0.015226	0.040795	0.987451
980	mmu-mir-181d	0.015237	0.039463	0.978898
981	Zcchc9	0.015238	0.046373	0.991853
982	Ppef2	0.015253	0.040849	0.987451
983	Cdc37l1	0.015253	0.046399	0.991853
984	Uba2	0.015294	0.046484	0.991853
985	Klra2	0.015301	0.046502	0.991853
986	Lsm8	0.015333	0.046565	0.991853
987	Defb34	0.01535	0.046606	0.991853
988	Tmem65	0.015398	0.046718	0.991853
989	Zcchc4	0.015494	0.046918	0.991853
990	Fancm	0.015506	0.046943	0.991853
991	Atp5g3	0.015534	0.04701	0.991853
992	Pogz	0.01559	0.047125	0.991853
993	Trim72	0.015632	0.047215	0.991853
994	Klhdc8a	0.015661	0.047279	0.991853
995	Rab40b	0.015703	0.047359	0.991853
996	Gtf2a1	0.015704	0.047361	0.991853
997	Plekha1	0.015734	0.04743	0.991853
998	Dnmt1	0.015775	0.047516	0.991853
999	Ninj2	0.015782	0.04753	0.991853
1000	mmu-mir-6990	0.015812	0.040807	0.987451
1001	Kcnd3	0.01583	0.047635	0.991853
1002	Vmn1r2	0.015843	0.033413	0.959392
1003	Olfr705	0.015853	0.047679	0.991853
1004	Rnf165	0.015862	0.047694	0.991853
1005	Nr1d2	0.015878	0.047727	0.991853
1006	Herc2	0.015917	0.047816	0.991853
1007	Zfp580	0.015926	0.047835	0.991853
1008	Olfr360	0.015946	0.042413	0.991853
1009	Krtap5-3	0.015974	0.04794	0.991853
1010	Has3	0.015974	0.042466	0.991853
1011	Avpr2	0.015976	0.047942	0.991853
1012	Mr1	0.015978	0.047947	0.991853
1013	Wasl	0.015979	0.047948	0.991853
1014	Sema7a	0.016022	0.048041	0.991853
1015	NonTargetingControlGuideForMouse_0264	0.016045	0.015957	0.922138
1016	NonTargetingControlGuideForMouse_0298	0.016093	0.016003	0.922138
1017	Pcdhb8	0.016094	0.042747	0.991853
1018	Defb6	0.016118	0.048219	0.991853
1019	Nol11	0.016137	0.048257	0.991853
1020	Scap	0.016141	0.042852	0.991853
1021	Add1	0.016166	0.048321	0.991853
1022	Slco1b2	0.016214	0.048417	0.991853
1023	Cenpl	0.016262	0.048507	0.991853
1024	Dis3	0.016297	0.048583	0.991853
1025	Wdtc1	0.016309	0.048603	0.991853
1026	Pnmt	0.01631	0.048605	0.991853
1027	Tmem181a	0.01637	0.048739	0.991853
1028	Ier3	0.016379	0.043395	0.991853
1029	Ppp1r3d	0.016406	0.048812	0.991853
1030	Tbc1d9	0.016436	0.048879	0.991853
1031	Frg1	0.016444	0.048893	0.991853
1032	Olfr596	0.01648	0.048972	0.991853
1033	Lmcd1	0.016502	0.049017	0.991853
1034	Gfer	0.016508	0.049027	0.991853
1035	Arl4d	0.016545	0.049107	0.991853
1036	Cuedc2	0.01655	0.049118	0.991853
1037	Cntn2	0.016556	0.043808	0.991853
1038	Sbk2	0.016561	0.049136	0.991853
1039	Leprel2	0.016598	0.049215	0.991853
1040	Sel1l3	0.016614	0.043936	0.991853
1041	Olfr330	0.016646	0.049321	0.991853
1042	Metrn	0.016649	0.049329	0.991853
1043	Hyou1	0.016659	0.044043	0.991853
1044	Lgsn	0.016708	0.049443	0.991853
1045	Olfr582	0.016775	0.049588	0.991853
1046	Peli2	0.01679	0.049614	0.991853
1047	Bora	0.016804	0.049644	0.991853
1048	Msn	0.016808	0.049652	0.991853
1049	Rnf223	0.016827	0.049694	0.991853
1050	Tbcb	0.016838	0.049718	0.991853
1051	Yap1	0.016858	0.04976	0.991853
1052	Leprot	0.016871	0.049786	0.991853
1053	Rbm12b2	0.016879	0.049802	0.991853
1054	Hist2h2ac	0.016896	0.04984	0.991853
1055	Zscan18	0.016914	0.044614	0.991853
1056	Papd4	0.016918	0.049873	0.991853
1057	Trim30b	0.01696	0.049953	0.991853
1058	Slc5a3	0.016975	0.049986	0.991853
1059	Tmem87b	0.016982	0.05	0.991853
1060	Pak4	0.01699	0.050014	0.991853
1061	Mrpl12	0.016997	0.050029	0.991853
1062	Fxr2	0.01703	0.050107	0.991853
1063	Ap3b1	0.017072	0.050188	0.991853
1064	Gramd4	0.017125	0.050289	0.991853
1065	Tmprss4	0.017134	0.045091	0.991853
1066	Tcam1	0.017139	0.050318	0.991853
1067	Krt76	0.017173	0.050387	0.991853
1068	Nphs2	0.017221	0.050478	0.991853
1069	Ncam1	0.017229	0.050494	0.991853
1070	Etnk2	0.017266	0.050575	0.991853
1071	Twsg1	0.017289	0.050616	0.991853
1072	Nup93	0.017304	0.050646	0.991853
1073	Tceal1	0.017305	0.050648	0.991853
1074	Fgf4	0.017317	0.050679	0.991853
1075	Klhl15	0.017364	0.050777	0.991853
1076	Tnfrsf4	0.017394	0.050831	0.991853
1077	Gins3	0.017428	0.0509	0.991853
1078	Fancl	0.017431	0.050905	0.991853
1079	Fam110a	0.017451	0.050949	0.991853
1080	Ndufc1	0.017454	0.045816	0.991853
1081	Rsph3a	0.017491	0.0459	0.991853
1082	Olfr557	0.017544	0.051144	0.991853
1083	Morn5	0.017557	0.051172	0.991853
1084	Tmx4	0.017602	0.051279	0.991853
1085	Bri3	0.017602	0.046148	0.991853
1086	AU019823	0.017605	0.051283	0.991853
1087	Frmd5	0.017632	0.051347	0.991853
1088	Cyp2f2	0.017642	0.051367	0.991853
1089	Stip1	0.017653	0.051384	0.991853
1090	Dpp8	0.017677	0.051433	0.991853
1091	Dkk3	0.017704	0.04638	0.991853
1092	Paqr5	0.017741	0.051567	0.991853
1093	Adam12	0.017749	0.051577	0.991853
1094	Mael	0.017761	0.051613	0.991853
1095	Gm4177	0.017821	0.036736	0.973051
1096	Trmt1	0.017845	0.051784	0.991853
1097	Gpatch2	0.017855	0.051807	0.991853
1098	Lilra5	0.017877	0.051857	0.991853
1099	Zbtb25	0.017885	0.051871	0.991853
1100	Sema3d	0.017893	0.051885	0.991853
1101	Timm50	0.017906	0.051904	0.991853
1102	Sprn	0.017941	0.051977	0.991853
1103	Rbbp8nl	0.017954	0.052007	0.991853
1104	Nhp2l1	0.017988	0.052077	0.991853
1105	mmu-mir-7232	0.018023	0.046082	0.991853
1106	Arhgef4	0.018039	0.05219	0.991853
1107	Vmn1r113	0.018084	0.052291	0.991853
1108	Gimap4	0.018137	0.052401	0.991853
1109	Smarcd2	0.01818	0.052485	0.991853
1110	Ccdc62	0.018207	0.052543	0.991853
1111	Polr1d	0.018228	0.05259	0.991853
1112	Tnfrsf1a	0.018267	0.052674	0.991853
1113	Tcl1	0.018324	0.05279	0.991853
1114	Ccdc138	0.018359	0.052869	0.991853
1115	Med8	0.018363	0.052878	0.991853
1116	Olfr1364	0.018372	0.052894	0.991853
1117	Pcnx	0.018398	0.05295	0.991853
1118	Olfr1389	0.018414	0.05298	0.991853
1119	Mapk1ip1	0.018453	0.048052	0.991853
1120	Ube2n	0.018468	0.053094	0.991853
1121	Csdc2	0.018488	0.053128	0.991853
1122	Aldh18a1	0.018506	0.053162	0.991853
1123	Polr2b	0.018533	0.048235	0.991853
1124	Pnp2	0.018542	0.053239	0.991853
1125	Tspo2	0.018563	0.053284	0.991853
1126	Arf1	0.018591	0.053342	0.991853
1127	Zfp870	0.018608	0.047465	0.991853
1128	Irf1	0.018611	0.053391	0.991853
1129	Lgi3	0.018659	0.053487	0.991853
1130	mmu-mir-195b	0.018666	0.0476	0.991853
1131	mmu-mir-1894	0.018675	0.047613	0.991853
1132	Mbtps2	0.018723	0.053614	0.991853
1133	Slc5a4a	0.018762	0.053698	0.991853
1134	Iah1	0.018794	0.04881	0.991853
1135	Nap1l4	0.018803	0.053789	0.991853
1136	Zfp788	0.01881	0.048842	0.991853
1137	Chia1	0.018851	0.053893	0.991853
1138	Samd1	0.018875	0.053945	0.991853
1139	Phax	0.018907	0.054016	0.991853
1140	Caprin1	0.018933	0.054075	0.991853
1141	Mt1	0.018947	0.054101	0.991853
1142	Scrn1	0.019029	0.049324	0.991853
1143	mmu-mir-7008	0.01904	0.048486	0.991853
1144	Il27	0.019042	0.054311	0.991853
1145	Nudt3	0.01905	0.054328	0.991853
1146	AI314180	0.019077	0.054386	0.991853
1147	Adam26a	0.019097	0.054429	0.991853
1148	Igfals	0.019106	0.049491	0.991853
1149	Snx10	0.019129	0.054481	0.991853
1150	Rps24	0.019132	0.049551	0.991853
1151	Rpa3	0.019186	0.054591	0.991853
1152	Dusp4	0.019234	0.054694	0.991853
1153	mmu-mir-127	0.019271	0.049025	0.991853
1154	Klhl21	0.01933	0.054895	0.991853
1155	Kcna7	0.019344	0.054926	0.991853
1156	Zfp251	0.019357	0.054954	0.991853
1157	Xirp2	0.019365	0.054967	0.991853
1158	Mcm2	0.019372	0.050071	0.991853
1159	Lrrd1	0.019396	0.055036	0.991853
1160	NonTargetingControlGuideForMouse_0107	0.019451	0.019438	0.922138
1161	Vmn2r5	0.019468	0.055195	0.991853
1162	Mrpl53	0.019473	0.055208	0.991853
1163	Mylk4	0.019496	0.055244	0.991853
1164	Krtcap2	0.019512	0.05527	0.991853
1165	mmu-mir-5106	0.019542	0.04965	0.991853
1166	Rel	0.019556	0.055365	0.991853
1167	Olfr1218	0.019569	0.055391	0.991853
1168	9130409I23Rik	0.019584	0.05542	0.991853
1169	Cmtm3	0.019617	0.055482	0.991853
1170	Zc3h4	0.019617	0.055482	0.991853
1171	Zhx3	0.019667	0.055584	0.991853
1172	Gde1	0.019689	0.055634	0.991853
1173	Col12a1	0.019713	0.055685	0.991853
1174	Emc6	0.01976	0.055787	0.991853
1175	Tppp3	0.019808	0.055886	0.991853
1176	Mamstr	0.019816	0.055902	0.991853
1177	Ttll4	0.019856	0.055989	0.991853
1178	Gm13305	0.019896	0.056063	0.991853
1179	NonTargetingControlGuideForMouse_0300	0.019897	0.01988	0.922138
1180	Vrk2	0.020036	0.056379	0.991853
1181	Tial1	0.020096	0.056503	0.991853
1182	Neu1	0.020143	0.056599	0.991853
1183	Otc	0.020153	0.056619	0.991853
1184	Itm2b	0.020161	0.056639	0.991853
1185	Gcsh	0.020191	0.056699	0.991853
1186	Mob3a	0.020274	0.056869	0.991853
1187	Ryr1	0.02028	0.056878	0.991853
1188	Diras2	0.020287	0.05689	0.991853
1189	Mpped1	0.020289	0.056892	0.991853
1190	Nupl2	0.020309	0.056937	0.991853
1191	Adamts13	0.020353	0.057039	0.991853
1192	Mllt6	0.020361	0.057054	0.991853
1193	Pcdha12	0.020382	0.037901	0.976873
1194	C2cd2l	0.020382	0.057092	0.991853
1195	Vmn2r66	0.020425	0.057179	0.991853
1196	Limk2	0.02043	0.057193	0.991853
1197	Cblb	0.02047	0.057257	0.991853
1198	Srsf9	0.020478	0.057272	0.991853
1199	Wfdc3	0.020604	0.057526	0.991853
1200	AF529169	0.02062	0.05756	0.991853
1201	Prdm1	0.020632	0.057585	0.991853
1202	Smg9	0.020644	0.057612	0.991853
1203	Iars	0.020668	0.05766	0.991853
1204	Olfr154	0.020669	0.057661	0.991853
1205	Aph1c	0.020685	0.052318	0.991853
1206	Ubr3	0.020701	0.057719	0.991853
1207	H2-Aa	0.020723	0.057768	0.991853
1208	Pgam5	0.020758	0.057834	0.991853
1209	Xpo1	0.020765	0.057847	0.991853
1210	Acsm1	0.020769	0.057857	0.991853
1211	Fabp2	0.020782	0.057887	0.991853
1212	mmu-mir-669o	0.020837	0.038728	0.978898
1213	Chek1	0.020861	0.058041	0.991853
1214	Cers1	0.020886	0.0581	0.991853
1215	Mvd	0.020904	0.058135	0.991853
1216	D11Wsu47e	0.020916	0.053479	0.991853
1217	Olfr1160	0.020956	0.058238	0.991853
1218	Pygb	0.02097	0.058268	0.991853
1219	Psors1c2	0.020991	0.058314	0.991853
1220	Panx1	0.021004	0.058345	0.991853
1221	NonTargetingControlGuideForMouse_0488	0.021016	0.020954	0.924677
1222	Ube2dnl1	0.02105	0.058449	0.991853
1223	Ubxn1	0.021052	0.058453	0.991853
1224	Upf1	0.0211	0.058557	0.991853
1225	Olfr1099	0.021125	0.058605	0.991853
1226	Acad9	0.021142	0.058644	0.991853
1227	Ubac2	0.021147	0.058654	0.991853
1228	Fah	0.021154	0.058669	0.991853
1229	Rpl7	0.021166	0.05403	0.991853
1230	mmu-mir-6967	0.021195	0.058748	0.991853
1231	Csf1	0.021243	0.058843	0.991853
1232	9230112D13Rik	0.021291	0.058948	0.991853
1233	AW209491	0.021299	0.058963	0.991853
1234	Zfp458	0.021326	0.054377	0.991853
1235	Gm4763	0.021339	0.059046	0.991853
1236	Myo3a	0.021424	0.054576	0.991853
1237	Fam50b	0.02145	0.059281	0.991853
1238	Sat2	0.021482	0.059356	0.991853
1239	Rln1	0.02153	0.059446	0.991853
1240	Stx1b	0.021577	0.05955	0.991853
1241	Hmgn5	0.021605	0.059606	0.991853
1242	Cnga1	0.021613	0.059622	0.991853
1243	Olfr1196	0.021618	0.059631	0.991853
1244	Fpr-rs6	0.021625	0.059652	0.991853
1245	Fam65a	0.021631	0.059664	0.991853
1246	Cga	0.021716	0.05984	0.991853
1247	Slc37a2	0.021721	0.059849	0.991853
1248	Pms1	0.021769	0.05995	0.991853
1249	Pex16	0.021802	0.060021	0.991853
1250	Gab3	0.021816	0.060047	0.991853
1251	Map3k11	0.021835	0.060085	0.991853
1252	Agfg2	0.021858	0.06013	0.991853
1253	Chd5	0.021864	0.060139	0.991853
1254	Gm5150	0.021912	0.060231	0.991853
1255	Cdk5rap1	0.021943	0.060284	0.991853
1256	Rsu1	0.02196	0.060319	0.991853
1257	Tmem234	0.022021	0.055899	0.991853
1258	Commd1	0.022078	0.060559	0.991853
1259	Edaradd	0.02211	0.060624	0.991853
1260	Sec61g	0.022151	0.06071	0.991853
1261	1110059E24Rik	0.022208	0.060826	0.991853
1262	Hoxa11	0.022246	0.060902	0.991853
1263	Praf2	0.022322	0.056561	0.991853
1264	Kpna1	0.022336	0.061105	0.991853
1265	Tm2d1	0.022353	0.06114	0.991853
1266	Prkar1b	0.022364	0.061163	0.991853
1267	Trabd2b	0.022373	0.061183	0.991853
1268	Penk	0.022386	0.061209	0.991853
1269	Mstn	0.022402	0.056725	0.991853
1270	Kcnj13	0.022404	0.061245	0.991853
1271	Atg9b	0.022485	0.061425	0.991853
1272	Tnfaip1	0.0225	0.06145	0.991853
1273	Gdf9	0.02253	0.061522	0.991853
1274	Sfrp2	0.022533	0.061527	0.991853
1275	Mrps21	0.02258	0.061628	0.991853
1276	Gm806	0.022614	0.061703	0.991853
1277	Mccc2	0.022614	0.061704	0.991853
1278	Mustn1	0.022628	0.061731	0.991853
1279	Tmem251	0.022671	0.061812	0.991853
1280	Rabggtb	0.022676	0.06182	0.991853
1281	mmu-mir-682	0.02268	0.056742	0.991853
1282	Ddx20	0.022688	0.061846	0.991853
1283	mmu-mir-3063	0.022689	0.056754	0.991853
1284	Kncn	0.022724	0.061916	0.991853
1285	Pip5k1c	0.022763	0.061999	0.991853
1286	Mchr1	0.022771	0.062016	0.991853
1287	Ska3	0.022819	0.062117	0.991853
1288	Rap1gap2	0.022834	0.062148	0.991853
1289	Treml4	0.022902	0.057842	0.991853
1290	Rrs1	0.022904	0.062301	0.991853
1291	Glipr1l1	0.022959	0.057982	0.991853
1292	Defb12	0.022962	0.062423	0.991853
1293	BC107364	0.02297	0.062438	0.991853
1294	Nr3c2	0.022999	0.058073	0.991853
1295	Ethe1	0.02301	0.062521	0.991853
1296	Bsnd	0.023025	0.058143	0.991853
1297	Coa4	0.023029	0.062568	0.991853
1298	Raet1c	0.023039	0.058173	0.991853
1299	Slc47a2	0.023058	0.062621	0.991853
1300	Cbs	0.023089	0.062682	0.991853
1301	Pcyox1	0.023153	0.062827	0.991853
1302	Atg4b	0.023162	0.062842	0.991853
1303	Rnasek	0.023183	0.062888	0.991853
1304	S100a11	0.023206	0.062935	0.991853
1305	Vwc2	0.023208	0.062938	0.991853
1306	4930525M21Rik	0.023224	0.057553	0.991853
1307	Baz1b	0.023242	0.063018	0.991853
1308	March4	0.023296	0.063127	0.991853
1309	Shisa4	0.023344	0.063227	0.991853
1310	Foxa2	0.023371	0.063275	0.991853
1311	Ncln	0.023385	0.063308	0.991853
1312	Cd53	0.023439	0.063424	0.991853
1313	Polr3d	0.023448	0.063442	0.991853
1314	mmu-mir-6413	0.023452	0.057891	0.991853
1315	Tmem235	0.023461	0.063467	0.991853
1316	Rab15	0.023474	0.063493	0.991853
1317	Lamtor2	0.023487	0.063513	0.991853
1318	Ms4a6b	0.023583	0.063708	0.991853
1319	Tox3	0.023623	0.063782	0.991853
1320	Abcf2	0.023628	0.063796	0.991853
1321	Polr1c	0.023636	0.059466	0.991853
1322	Cabyr	0.023675	0.05955	0.991853
1323	Oosp1	0.023697	0.059607	0.991853
1324	Pfkfb2	0.023706	0.063954	0.991853
1325	Tssk1	0.023735	0.064006	0.991853
1326	Arhgap32	0.023775	0.064071	0.991853
1327	Prss28	0.023821	0.064178	0.991853
1328	Dync1li1	0.023869	0.064276	0.991853
1329	Olfr1309	0.023904	0.064336	0.991853
1330	Npy6r	0.023916	0.064366	0.991853
1331	Lrit3	0.023989	0.064517	0.991853
1332	Snrpb	0.024012	0.064569	0.991853
1333	NonTargetingControlGuideForMouse_0864	0.024024	0.023909	0.928177
1334	Lrfn2	0.024028	0.06033	0.991853
1335	Zfp280b	0.024071	0.064705	0.991853
1336	mmu-mir-1936	0.024092	0.058858	0.991853
1337	Atp11a	0.024112	0.064781	0.991853
1338	Lsm4	0.024123	0.06054	0.991853
1339	Rem1	0.024155	0.064877	0.991853
1340	Hspbap1	0.024159	0.060621	0.991853
1341	Camsap2	0.024176	0.064923	0.991853
1342	Adam28	0.024195	0.064968	0.991853
1343	Casp12	0.024237	0.060803	0.991853
1344	Matn3	0.02425	0.065076	0.991853
1345	Krit1	0.024295	0.06516	0.991853
1346	Tbc1d22a	0.024298	0.065167	0.991853
1347	Txndc17	0.024315	0.065201	0.991853
1348	Gm7168	0.024331	0.065236	0.991853
1349	Rplp1	0.024338	0.065248	0.991853
1350	Nono	0.024345	0.06526	0.991853
1351	Psma1	0.024365	0.065303	0.991853
1352	Olfr354	0.024441	0.065467	0.991853
1353	Gtf3a	0.024461	0.065503	0.991853
1354	Gm765	0.024474	0.065535	0.991853
1355	Sp4	0.024522	0.065634	0.991853
1356	Pdcd11	0.024536	0.065666	0.991853
1357	Plekhh1	0.024543	0.06568	0.991853
1358	Pgrmc2	0.024557	0.06571	0.991853
1359	Prl2c2	0.02456	0.061516	0.991853
1360	Hes5	0.02457	0.065737	0.991853
1361	Msh6	0.024631	0.065854	0.991853
1362	Slc6a20b	0.024648	0.061709	0.991853
1363	Vstm5	0.024671	0.065941	0.991853
1364	4933402P03Rik	0.024679	0.065964	0.991853
1365	Il6	0.024715	0.066044	0.991853
1366	Tnc	0.024718	0.066049	0.991853
1367	Zfand1	0.024774	0.066162	0.991853
1368	Galnt3	0.024785	0.066184	0.991853
1369	Mlph	0.024822	0.066251	0.991853
1370	Srpx2	0.024868	0.062201	0.991853
1371	Gm17455	0.02487	0.066344	0.991853
1372	Prss58	0.024885	0.066376	0.991853
1373	Nr1d1	0.024917	0.066441	0.991853
1374	Itln1	0.025005	0.066616	0.991853
1375	Pdzd9	0.025024	0.06666	0.991853
1376	Myh14	0.025058	0.06262	0.991853
1377	Cops7b	0.02506	0.066731	0.991853
1378	Itgb1bp1	0.025093	0.066793	0.991853
1379	Grrp1	0.025203	0.067021	0.991853
1380	A630095N17Rik	0.025235	0.067083	0.991853
1381	Baiap2	0.025246	0.067104	0.991853
1382	Obfc1	0.02527	0.067152	0.991853
1383	Arsb	0.025332	0.067284	0.991853
1384	Icos	0.025335	0.067287	0.991853
1385	H2-T10	0.025346	0.067307	0.991853
1386	Slc45a3	0.025394	0.067414	0.991853
1387	NonTargetingControlGuideForMouse_0717	0.025411	0.0253	0.933772
1388	Slc27a1	0.025417	0.067461	0.991853
1389	Smpd4	0.025424	0.063411	0.991853
1390	Knop1	0.025441	0.067514	0.991853
1391	Necab2	0.025483	0.067591	0.991853
1392	Prpf18	0.025489	0.067602	0.991853
1393	Lce1a1	0.02551	0.067653	0.991853
1394	Spatc1l	0.025528	0.067693	0.991853
1395	Olfr126	0.025529	0.063661	0.991853
1396	Gps2	0.025554	0.067747	0.991853
1397	Lgi4	0.025587	0.067819	0.991853
1398	Chrne	0.02559	0.067828	0.991853
1399	Cdkn1a	0.025611	0.06787	0.991853
1400	Crisp2	0.025625	0.067905	0.991853
1401	Rbmxl2	0.025644	0.067941	0.991853
1402	Mal	0.025679	0.068014	0.991853
1403	Lcn10	0.025682	0.068018	0.991853
1404	Tbc1d30	0.025688	0.068031	0.991853
1405	Akap13	0.025733	0.068116	0.991853
1406	Ttyh2	0.025743	0.068129	0.991853
1407	Dnajb5	0.025775	0.068194	0.991853
1408	Ryk	0.025821	0.064276	0.991853
1409	Pcdhgb8	0.025838	0.047625	0.991853
1410	Olfr517	0.025858	0.068369	0.991853
1411	Urb1	0.025871	0.068392	0.991853
1412	NonTargetingControlGuideForMouse_0984	0.025873	0.025758	0.933772
1413	Aarsd1	0.02588	0.068409	0.991853
1414	Sncaip	0.025917	0.068489	0.991853
1415	Zfp763	0.025921	0.068493	0.991853
1416	Sumf1	0.025939	0.06853	0.991853
1417	Msl3	0.02598	0.064618	0.991853
1418	Psmb4	0.026001	0.068643	0.991853
1419	Dag1	0.026013	0.06867	0.991853
1420	mmu-mir-432	0.026033	0.061746	0.991853
1421	Myo10	0.02606	0.068776	0.991853
1422	Fbxl16	0.026152	0.068969	0.991853
1423	Nphp3	0.026155	0.068975	0.991853
1424	mmu-mir-7212	0.02616	0.061933	0.991853
1425	Fastkd3	0.026179	0.069027	0.991853
1426	Nrn1	0.0262	0.069062	0.991853
1427	Acadsb	0.026203	0.069067	0.991853
1428	Ndufab1	0.026243	0.06916	0.991853
1429	S100a3	0.026251	0.069177	0.991853
1430	Olfr68	0.026271	0.069211	0.991853
1431	Gm6880	0.026298	0.069265	0.991853
1432	Tor1b	0.026379	0.069436	0.991853
1433	mmu-mir-8102	0.026447	0.062359	0.991853
1434	Zbtb8b	0.026491	0.069665	0.991853
1435	mmu-mir-3062	0.026579	0.062563	0.991853
1436	Pcsk2	0.026584	0.06984	0.991853
1437	Rrm1	0.026625	0.066025	0.991853
1438	Pcdhb21	0.026631	0.069941	0.991853
1439	Tenm3	0.026714	0.070123	0.991853
1440	Sostdc1	0.026739	0.070175	0.991853
1441	Dbndd1	0.026869	0.070452	0.991853
1442	Fto	0.026896	0.070513	0.991853
1443	Rac2	0.0269	0.070517	0.991853
1444	Hook1	0.026917	0.070552	0.991853
1445	Ddx27	0.026919	0.070556	0.991853
1446	Cpt1b	0.026942	0.070608	0.991853
1447	Golph3l	0.026943	0.070609	0.991853
1448	Cdkn1b	0.026964	0.070657	0.991853
1449	Klhl41	0.027002	0.070734	0.991853
1450	Rps8	0.027012	0.070752	0.991853
1451	Dagla	0.027015	0.070759	0.991853
1452	Chst3	0.027051	0.070832	0.991853
1453	Flrt2	0.027052	0.066952	0.991853
1454	Il16	0.027059	0.070845	0.991853
1455	Myo19	0.027152	0.071037	0.991853
1456	Pes1	0.027154	0.071043	0.991853
1457	Ripk3	0.027173	0.071074	0.991853
1458	Gpcpd1	0.027202	0.071145	0.991853
1459	Cenpn	0.02721	0.067293	0.991853
1460	Slc44a5	0.027211	0.071163	0.991853
1461	Pard6b	0.027211	0.071163	0.991853
1462	Tmem160	0.027345	0.071426	0.991853
1463	Stom	0.027392	0.071529	0.991853
1464	Mboat2	0.027399	0.071546	0.991853
1465	Polb	0.02744	0.071632	0.991853
1466	Chst7	0.027447	0.071647	0.991853
1467	mmu-mir-6399	0.027515	0.063965	0.991853
1468	Wdr38	0.02762	0.072004	0.991853
1469	Ctsa	0.02763	0.07202	0.991853
1470	Gm21950	0.027647	0.068182	0.991853
1471	Spcs3	0.027677	0.072111	0.991853
1472	Iqsec2	0.027709	0.072181	0.991853
1473	mmu-mir-3965	0.027717	0.06428	0.991853
1474	Gm5725	0.02772	0.053011	0.991853
1475	mmu-mir-24-2	0.027777	0.053104	0.991853
1476	Spin2d	0.02779	0.051045	0.991853
1477	Rnf182	0.027793	0.072344	0.991853
1478	Hscb	0.027822	0.072408	0.991853
1479	Ep300	0.027832	0.072428	0.991853
1480	Cyp2b19	0.027842	0.072451	0.991853
1481	mmu-mir-491	0.027876	0.064516	0.991853
1482	Abhd6	0.027902	0.072558	0.991853
1483	Abhd10	0.027915	0.072582	0.991853
1484	Iqgap3	0.027922	0.072595	0.991853
1485	Olfr202	0.027952	0.064624	0.991853
1486	Rela	0.028083	0.069139	0.991853
1487	Ppp1r13b	0.028103	0.072961	0.991853
1488	Rptor	0.028105	0.072965	0.991853
1489	Gm572	0.028123	0.069242	0.991853
1490	Tcp1	0.02816	0.073079	0.991853
1491	Hgs	0.028166	0.073091	0.991853
1492	Srpk3	0.028196	0.073151	0.991853
1493	Smarce1	0.0282	0.073161	0.991853
1494	Ccny	0.028201	0.073162	0.991853
1495	4930549C01Rik	0.028286	0.073341	0.991853
1496	Kcna6	0.028311	0.073393	0.991853
1497	Aspscr1	0.028326	0.073426	0.991853
1498	Olfr2	0.028333	0.073449	0.991853
1499	Zpbp	0.028436	0.073672	0.991853
1500	Xpo4	0.028463	0.073725	0.991853
1501	Ipo9	0.028485	0.073765	0.991853
1502	NonTargetingControlGuideForMouse_0417	0.028509	0.028392	0.944843
1503	Ppil6	0.028519	0.073822	0.991853
1504	Dyrk1a	0.028528	0.073835	0.991853
1505	Lmo2	0.028533	0.073847	0.991853
1506	Fkrp	0.028585	0.073947	0.991853
1507	H2-Ab1	0.028612	0.074019	0.991853
1508	Tnk2	0.028628	0.07405	0.991853
1509	Tspan1	0.028723	0.07425	0.991853
1510	Taz	0.028725	0.074259	0.991853
1511	Insc	0.028754	0.074312	0.991853
1512	Slc38a4	0.028756	0.070595	0.991853
1513	Gsr	0.02877	0.074348	0.991853
1514	Ywhae	0.028808	0.070706	0.991853
1515	Olfr812	0.028814	0.074439	0.991853
1516	Slc30a2	0.028818	0.074445	0.991853
1517	Slc25a28	0.028819	0.074451	0.991853
1518	Clca1	0.028875	0.074552	0.991853
1519	Wdr45b	0.028913	0.074627	0.991853
1520	Sbsn	0.028955	0.071046	0.991853
1521	Vwc2l	0.02896	0.074721	0.991853
1522	Klk1b4	0.028969	0.074736	0.991853
1523	Krtap5-4	0.028978	0.074754	0.991853
1524	Sbk1	0.028993	0.071132	0.991853
1525	Serpinc1	0.029008	0.074803	0.991853
1526	Hgfac	0.029053	0.074889	0.991853
1527	Nelfe	0.029055	0.074896	0.991853
1528	Ankrd60	0.029072	0.071295	0.991853
1529	Galnt7	0.029103	0.074998	0.991853
1530	Akap11	0.029157	0.075101	0.991853
1531	Srsf1	0.029175	0.075131	0.991853
1532	Hsf3	0.029197	0.075177	0.991853
1533	NonTargetingControlGuideForMouse_0771	0.029247	0.029141	0.944968
1534	Nudt2	0.029272	0.07532	0.991853
1535	Commd3	0.029292	0.075362	0.991853
1536	Cyp2d34	0.02934	0.075465	0.991853
1537	4922501L14Rik	0.029387	0.075558	0.991853
1538	Dvl2	0.02941	0.075599	0.991853
1539	Arhgap6	0.029525	0.075825	0.991853
1540	4632428N05Rik	0.02953	0.075834	0.991853
1541	Dmbx1	0.029563	0.075897	0.991853
1542	Doc2b	0.029574	0.075918	0.991853
1543	Plbd2	0.029577	0.075924	0.991853
1544	1700016K19Rik	0.029611	0.075987	0.991853
1545	Tomm40l	0.029625	0.076015	0.991853
1546	Mdm1	0.029672	0.0761	0.991853
1547	Rxra	0.029682	0.076122	0.991853
1548	Csrnp1	0.02972	0.076195	0.991853
1549	Tagap1	0.029786	0.072806	0.991853
1550	Soat1	0.029862	0.07648	0.991853
1551	Pin1rt1	0.029868	0.076492	0.991853
1552	Nfxl1	0.029869	0.073005	0.991853
1553	Cst9	0.029877	0.076508	0.991853
1554	Gm21943	0.029932	0.054845	0.991853
1555	Crxos	0.029944	0.073162	0.991853
1556	Lpcat2b	0.029957	0.07667	0.991853
1557	Cd37	0.029982	0.076727	0.991853
1558	Syn2	0.030004	0.076775	0.991853
1559	Muc15	0.030052	0.076866	0.991853
1560	Snrpg	0.030068	0.076899	0.991853
1561	Exosc5	0.030087	0.076938	0.991853
1562	mmu-mir-684-1	0.030088	0.056844	0.991853
1563	Slc2a13	0.030099	0.076965	0.991853
1564	St13	0.030147	0.077053	0.991853
1565	Lrriq1	0.030163	0.077082	0.991853
1566	1700011E24Rik	0.030194	0.077139	0.991853
1567	Adam1b	0.030241	0.077229	0.991853
1568	Olfr1106	0.030241	0.07723	0.991853
1569	Zfp804a	0.030259	0.077266	0.991853
1570	mmu-mir-505	0.030283	0.067996	0.991853
1571	Gjc3	0.030366	0.077493	0.991853
1572	Papss2	0.030397	0.07756	0.991853
1573	Pank3	0.030422	0.077605	0.991853
1574	NonTargetingControlGuideForMouse_0238	0.030427	0.030284	0.947484
1575	Snap23	0.030432	0.077628	0.991853
1576	Ppp4r2	0.030441	0.077643	0.991853
1577	Cyp2ab1	0.030478	0.077718	0.991853
1578	Polr3e	0.030507	0.077773	0.991853
1579	Atf6b	0.030526	0.077816	0.991853
1580	Slc13a4	0.030557	0.077874	0.991853
1581	Cpt2	0.03056	0.077879	0.991853
1582	Sectm1a	0.030573	0.077904	0.991853
1583	Fcrls	0.030588	0.077938	0.991853
1584	Akt1	0.030607	0.077969	0.991853
1585	Gm14420	0.030619	0.056037	0.991853
1586	Fam149b	0.030621	0.077997	0.991853
1587	Skiv2l	0.030657	0.078069	0.991853
1588	Rdh7	0.030668	0.078097	0.991853
1589	Tenm1	0.030675	0.078113	0.991853
1590	1700067K01Rik	0.030696	0.07815	0.991853
1591	NonTargetingControlGuideForMouse_0773	0.030707	0.030566	0.947761
1592	Insl3	0.030738	0.078248	0.991853
1593	Lypd6b	0.030763	0.078312	0.991853
1594	Tdg	0.03079	0.074987	0.991853
1595	Chd1	0.030817	0.078409	0.991853
1596	Trip11	0.030817	0.078409	0.991853
1597	Prrg1	0.030858	0.078502	0.991853
1598	Fgb	0.030875	0.078544	0.991853
1599	Wnt4	0.030877	0.075169	0.991853
1600	Ssxb8	0.030922	0.068924	0.991853
1601	Aar2	0.030933	0.078661	0.991853
1602	mmu-mir-3104	0.030953	0.068974	0.991853
1603	B3gnt4	0.03101	0.07884	0.991853
1604	Hs2st1	0.031047	0.078908	0.991853
1605	Gca	0.031049	0.078913	0.991853
1606	Rab42	0.031057	0.078924	0.991853
1607	B230217C12Rik	0.031078	0.078967	0.991853
1608	Olfr1366	0.031088	0.078984	0.991853
1609	Twistnb	0.031091	0.078991	0.991853
1610	Guk1	0.031133	0.079087	0.991853
1611	NonTargetingControlGuideForMouse_0048	0.031161	0.031028	0.952264
1612	F11r	0.031171	0.079167	0.991853
1613	Wdr63	0.03119	0.079201	0.991853
1614	NonTargetingControlGuideForMouse_0118	0.031193	0.031064	0.952264
1615	1700001O22Rik	0.031224	0.079271	0.991853
1616	Fam159a	0.031249	0.069415	0.991853
1617	Atxn2	0.031252	0.079335	0.991853
1618	Itpk1	0.031261	0.079347	0.991853
1619	Fndc4	0.031272	0.079368	0.991853
1620	Lsg1	0.031284	0.079391	0.991853
1621	mmu-mir-8118	0.031333	0.069535	0.991853
1622	Spon1	0.031346	0.079513	0.991853
1623	Clns1a	0.031356	0.07953	0.991853
1624	Ggct	0.031379	0.07957	0.991853
1625	Gm12886	0.031426	0.079662	0.991853
1626	Olfr1216	0.031447	0.079709	0.991853
1627	2610528A11Rik	0.031447	0.076415	0.991853
1628	Tnfaip8l3	0.031471	0.079761	0.991853
1629	Doc2g	0.031474	0.079766	0.991853
1630	Pira2	0.031486	0.07649	0.991853
1631	Gm12169	0.031489	0.079802	0.991853
1632	Tmem9	0.031521	0.079872	0.991853
1633	Gabrr3	0.031544	0.079911	0.991853
1634	Ryr2	0.031583	0.079987	0.991853
1635	Mtch2	0.031616	0.080053	0.991853
1636	Pigz	0.031623	0.08007	0.991853
1637	Park7	0.031628	0.080079	0.991853
1638	mmu-mir-676	0.031682	0.070039	0.991853
1639	Acsl1	0.031687	0.080194	0.991853
1640	1110038F14Rik	0.031697	0.080214	0.991853
1641	Tmed9	0.0317	0.080223	0.991853
1642	Erh	0.031711	0.080244	0.991853
1643	Zfp82	0.031719	0.080258	0.991853
1644	Acvr1	0.03174	0.080296	0.991853
1645	Rgs18	0.031758	0.080338	0.991853
1646	A530054K11Rik	0.031805	0.080423	0.991853
1647	Tex261	0.031805	0.080427	0.991853
1648	Plac1	0.031808	0.080432	0.991853
1649	Bcl11b	0.031818	0.080448	0.991853
1650	Xlr5a	0.03187	0.077314	0.991853
1651	Galp	0.031876	0.080561	0.991853
1652	Oaz3	0.031896	0.080594	0.991853
1653	Polr3c	0.0319	0.080602	0.991853
1654	Wdr60	0.031955	0.080714	0.991853
1655	Pitpnm2	0.031974	0.080753	0.991853
1656	1700010I14Rik	0.031995	0.080798	0.991853
1657	Gtf2e1	0.03209	0.081006	0.991853
1658	Polr3b	0.032137	0.081102	0.991853
1659	Cenpc1	0.032184	0.081212	0.991853
1660	Mtg2	0.032232	0.081305	0.991853
1661	Zic2	0.032305	0.081455	0.991853
1662	Il22ra1	0.032324	0.081497	0.991853
1663	Ehbp1l1	0.032351	0.081549	0.991853
1664	Vps26a	0.032368	0.081581	0.991853
1665	Gata1	0.032417	0.081677	0.991853
1666	Mtnr1b	0.032421	0.081685	0.991853
1667	Adam29	0.032427	0.081698	0.991853
1668	Chd3	0.032473	0.081794	0.991853
1669	Sprr1b	0.032506	0.081852	0.991853
1670	Olfr294	0.032516	0.081873	0.991853
1671	Clec7a	0.032522	0.081883	0.991853
1672	Dstn	0.032553	0.078768	0.991853
1673	Rab7	0.032576	0.081999	0.991853
1674	Nat6	0.032598	0.082042	0.991853
1675	Hist1h2bq	0.032604	0.032503	0.956429
1676	Cpz	0.032605	0.082051	0.991853
1677	Pola2	0.032614	0.082067	0.991853
1678	Khdc3	0.032658	0.082149	0.991853
1679	Olfr775	0.032663	0.082163	0.991853
1680	Ttc30a1	0.032705	0.08226	0.991853
1681	Olfr1356	0.032723	0.082299	0.991853
1682	Ston1	0.032752	0.082357	0.991853
1683	Churc1	0.032759	0.079206	0.991853
1684	Slc15a5	0.032772	0.0824	0.991853
1685	Tceal6	0.032847	0.082562	0.991853
1686	Rhox4c	0.032848	0.032758	0.959027
1687	Gtpbp3	0.032894	0.082661	0.991853
1688	Galnt11	0.032908	0.079555	0.991853
1689	Gatad2b	0.032941	0.082765	0.991853
1690	Fam21	0.03298	0.082859	0.991853
1691	Fgd5	0.033036	0.082974	0.991853
1692	Sec24a	0.03315	0.0832	0.991853
1693	Rfwd3	0.03316	0.083219	0.991853
1694	Wdr76	0.033164	0.083222	0.991853
1695	Phyh	0.033178	0.083244	0.991853
1696	mmu-mir-6541	0.033195	0.07227	0.991853
1697	Vmn2r76	0.033215	0.083321	0.991853
1698	Gpr108	0.033363	0.080506	0.991853
1699	Zc3h7a	0.033367	0.08361	0.991853
1700	Nab2	0.03337	0.083615	0.991853
1701	Bloc1s2	0.033395	0.08367	0.991853
1702	Pde7b	0.033415	0.083712	0.991853
1703	Tmem189	0.03342	0.083719	0.991853
1704	1700056E22Rik	0.033444	0.080676	0.991853
1705	Zswim2	0.033462	0.083803	0.991853
1706	Slc5a5	0.033535	0.083946	0.991853
1707	Calcrl	0.033552	0.083981	0.991853
1708	3110052M02Rik	0.033557	0.083989	0.991853
1709	Eno2	0.03358	0.084042	0.991853
1710	Slc11a2	0.033596	0.084077	0.991853
1711	Best2	0.033621	0.084131	0.991853
1712	Tmem132e	0.03365	0.084189	0.991853
1713	Cyth3	0.033657	0.081135	0.991853
1714	Ttc14	0.033698	0.084297	0.991853
1715	Adamdec1	0.033707	0.084311	0.991853
1716	Nudt11	0.03373	0.06143	0.991853
1717	Olfr470	0.033746	0.084382	0.991853
1718	Gspt2	0.033746	0.084382	0.991853
1719	mmu-mir-7211	0.033768	0.07312	0.991853
1720	Bnipl	0.033773	0.084429	0.991853
1721	Gstm2	0.03378	0.084442	0.991853
1722	Lamc1	0.033793	0.084472	0.991853
1723	Olfr63	0.033846	0.08459	0.991853
1724	Cyr61	0.03386	0.084622	0.991853
1725	mmu-mir-1906-1	0.033872	0.073259	0.991853
1726	Kremen2	0.033873	0.084647	0.991853
1727	Cdcp2	0.033888	0.084674	0.991853
1728	BC027231	0.033915	0.084733	0.991853
1729	Cyb5r1	0.033931	0.084765	0.991853
1730	Tm9sf2	0.033935	0.084774	0.991853
1731	Fam170b	0.033935	0.084775	0.991853
1732	Ficd	0.033961	0.08482	0.991853
1733	Olfr319	0.033982	0.084858	0.991853
1734	Inmt	0.034011	0.084929	0.991853
1735	Frat1	0.034077	0.085068	0.991853
1736	Srgn	0.034082	0.085079	0.991853
1737	Mtmr6	0.03413	0.085179	0.991853
1738	mmu-mir-1a-2	0.034137	0.062121	0.991853
1739	Hspb11	0.034171	0.085261	0.991853
1740	Olfr1350	0.034213	0.085331	0.991853
1741	A630023A22Rik	0.034218	0.085346	0.991853
1742	Dhx57	0.034219	0.085347	0.991853
1743	Prune	0.034223	0.085353	0.991853
1744	Olfr1243	0.034233	0.085374	0.991853
1745	Aldh4a1	0.034266	0.085442	0.991853
1746	Ereg	0.034275	0.085462	0.991853
1747	Ermap	0.034313	0.08554	0.991853
1748	Olfr968	0.034351	0.085622	0.991853
1749	Lpin1	0.034354	0.085627	0.991853
1750	Asgr2	0.03436	0.085644	0.991853
1751	Ankrd33	0.034393	0.085714	0.991853
1752	Cgn	0.034394	0.085717	0.991853
1753	Capzb	0.034455	0.085838	0.991853
1754	Rgr	0.034475	0.085886	0.991853
1755	1700037C18Rik	0.034505	0.085948	0.991853
1756	P2rx4	0.034516	0.085974	0.991853
1757	Trim13	0.034549	0.086036	0.991853
1758	Prss35	0.034555	0.08605	0.991853
1759	Grin2b	0.034567	0.086071	0.991853
1760	Ctsg	0.034597	0.086138	0.991853
1761	Pdlim5	0.034644	0.086227	0.991853
1762	Il4ra	0.034691	0.086333	0.991853
1763	Aldh2	0.034738	0.086431	0.991853
1764	Hs6st3	0.034741	0.074517	0.991853
1765	Zfp511	0.034786	0.086541	0.991853
1766	Ovol1	0.03479	0.086548	0.991853
1767	Ypel5	0.034849	0.086685	0.991853
1768	Serpina1f	0.034871	0.086734	0.991853
1769	Gm13084	0.03488	0.086753	0.991853
1770	Gsdma2	0.034912	0.086811	0.991853
1771	Fam53c	0.034945	0.083924	0.991853
1772	Dok7	0.034963	0.086908	0.991853
1773	Gm5640	0.034967	0.086917	0.991853
1774	Trpv2	0.034993	0.086973	0.991853
1775	Csrp2	0.035001	0.086989	0.991853
1776	Ccdc50	0.035022	0.087032	0.991853
1777	Chd8	0.035065	0.087129	0.991853
1778	Tsc22d2	0.035069	0.087138	0.991853
1779	AV320801	0.035103	0.08721	0.991853
1780	Plet1	0.035163	0.08733	0.991853
1781	Rnf31	0.035167	0.087338	0.991853
1782	Prrg3	0.035173	0.084391	0.991853
1783	Tom1l1	0.035177	0.087356	0.991853
1784	Fosl2	0.035211	0.087431	0.991853
1785	Tcf15	0.035274	0.087567	0.991853
1786	NonTargetingControlGuideForMouse_0440	0.03528	0.035189	0.973051
1787	Ascl4	0.035299	0.087619	0.991853
1788	Ints9	0.03532	0.087666	0.991853
1789	Nlrp4f	0.035336	0.087705	0.991853
1790	Gm15080	0.035351	0.084783	0.991853
1791	Olfr512	0.035352	0.087736	0.991853
1792	Srpk2	0.035381	0.08779	0.991853
1793	Tex35	0.0354	0.087825	0.991853
1794	Cacnb2	0.035422	0.087862	0.991853
1795	Nrm	0.035447	0.087919	0.991853
1796	Fcrl5	0.035494	0.08802	0.991853
1797	Spin4	0.035541	0.088112	0.991853
1798	Kif15	0.035627	0.088279	0.991853
1799	Dnttip1	0.035638	0.085375	0.991853
1800	Il3ra	0.035648	0.088317	0.991853
1801	Depdc1b	0.035663	0.085438	0.991853
1802	Tmem243	0.035683	0.088396	0.991853
1803	mmu-mir-434	0.035728	0.075977	0.991853
1804	Med24	0.035742	0.088513	0.991853
1805	Phf14	0.035761	0.088541	0.991853
1806	Gm5916	0.035777	0.088572	0.991853
1807	Slc37a1	0.035872	0.088766	0.991853
1808	9130011E15Rik	0.035874	0.088769	0.991853
1809	Padi3	0.035903	0.08882	0.991853
1810	Defb40	0.035952	0.08605	0.991853
1811	Zbtb5	0.03596	0.088945	0.991853
1812	Llgl1	0.035966	0.088956	0.991853
1813	Arrdc2	0.035969	0.088962	0.991853
1814	Hspb3	0.03606	0.08914	0.991853
1815	4932416K20Rik	0.036101	0.089221	0.991853
1816	Eva1b	0.036111	0.089242	0.991853
1817	Trub2	0.036155	0.089316	0.991853
1818	Cdo1	0.036202	0.08942	0.991853
1819	Cdk16	0.036231	0.089472	0.991853
1820	Olfr1277	0.036243	0.08949	0.991853
1821	Crlf3	0.036249	0.089501	0.991853
1822	Acnat2	0.036255	0.089512	0.991853
1823	Ptx4	0.036266	0.089535	0.991853
1824	Olfr821	0.036266	0.089535	0.991853
1825	Nsfl1c	0.036273	0.089553	0.991853
1826	Gzma	0.036293	0.086782	0.991853
1827	Vps26b	0.036297	0.08961	0.991853
1828	Sigmar1	0.036318	0.089662	0.991853
1829	mmu-mir-6382	0.036328	0.076843	0.991853
1830	Gpr25	0.036343	0.089711	0.991853
1831	Pnma5	0.036399	0.089818	0.991853
1832	Btbd3	0.0364	0.089819	0.991853
1833	mmu-mir-3967	0.036404	0.067044	0.991853
1834	Wdr77	0.036404	0.087029	0.991853
1835	Tln2	0.036485	0.089993	0.991853
1836	Olfr267	0.036494	0.090007	0.991853
1837	Gm3285	0.036538	0.090094	0.991853
1838	Olfr212	0.036541	0.087322	0.991853
1839	Olfr790	0.036545	0.090115	0.991853
1840	mmu-mir-19a	0.03658	0.077243	0.991853
1841	Eny2	0.036587	0.090192	0.991853
1842	Cdh4	0.036608	0.090225	0.991853
1843	Zscan20	0.036627	0.090262	0.991853
1844	Dnaic2	0.036634	0.090274	0.991853
1845	Prkag3	0.036674	0.090353	0.991853
1846	Safb2	0.036689	0.090396	0.991853
1847	Ofd1	0.036718	0.090448	0.991853
1848	Mrpl27	0.036721	0.09045	0.991853
1849	H2-L	0.036777	0.087835	0.991853
1850	Kctd19	0.036858	0.088011	0.991853
1851	NonTargetingControlGuideForMouse_0865	0.036862	0.036734	0.973051
1852	Fmo3	0.036862	0.090738	0.991853
1853	Aebp1	0.036936	0.088193	0.991853
1854	Adam33	0.036981	0.090969	0.991853
1855	Zfp62	0.036993	0.090998	0.991853
1856	Dpf3	0.037051	0.09112	0.991853
1857	Klk13	0.037086	0.088473	0.991853
1858	Col15a1	0.037086	0.091183	0.991853
1859	Smek1	0.037098	0.091205	0.991853
1860	Tomt	0.037113	0.091237	0.991853
1861	Sntb1	0.037145	0.091302	0.991853
1862	Tmem210	0.037162	0.09133	0.991853
1863	Stub1	0.037174	0.091358	0.991853
1864	Lcmt1	0.037183	0.091372	0.991853
1865	Gpatch1	0.037192	0.09139	0.991853
1866	Pycard	0.037233	0.091479	0.991853
1867	Helz2	0.037243	0.091502	0.991853
1868	Pdcl	0.037285	0.091598	0.991853
1869	Ppp1ca	0.037287	0.091601	0.991853
1870	Haus1	0.037295	0.091619	0.991853
1871	Zfp358	0.037316	0.088957	0.991853
1872	Olfr1420	0.037316	0.091656	0.991853
1873	NonTargetingControlGuideForMouse_0319	0.037324	0.037217	0.973051
1874	Trmt12	0.037337	0.091692	0.991853
1875	Mtm1	0.037369	0.091763	0.991853
1876	Krtcap3	0.037381	0.091786	0.991853
1877	Gtpbp4	0.037416	0.091855	0.991853
1878	1700017B05Rik	0.037428	0.091887	0.991853
1879	Chrm5	0.037428	0.08921	0.991853
1880	Klhl17	0.037442	0.09191	0.991853
1881	Pepd	0.037468	0.091959	0.991853
1882	Nlrp9a	0.037475	0.091974	0.991853
1883	Fig4	0.037568	0.092163	0.991853
1884	NonTargetingControlGuideForMouse_0012	0.037584	0.037475	0.975396
1885	Dgat2	0.037692	0.092399	0.991853
1886	Trpm1	0.037694	0.092401	0.991853
1887	Olfr665	0.037701	0.092419	0.991853
1888	Ncor1	0.037758	0.092526	0.991853
1889	Nup37	0.037769	0.092542	0.991853
1890	Efnb1	0.037775	0.089937	0.991853
1891	Hnrnpab	0.037805	0.092612	0.991853
1892	Olfr1201	0.03782	0.09265	0.991853
1893	LOC100503280	0.037852	0.092718	0.991853
1894	mmu-mir-681	0.037883	0.079162	0.991853
1895	Acot12	0.037899	0.092816	0.991853
1896	Anxa13	0.037946	0.092904	0.991853
1897	Taf6l	0.037967	0.092949	0.991853
1898	Sycp2	0.03799	0.090389	0.991853
1899	4930432M17Rik	0.037994	0.093009	0.991853
1900	Clec4a4	0.038	0.093026	0.991853
1901	Serpinb6e	0.038047	0.093112	0.991853
1902	Cbx6	0.038095	0.093211	0.991853
1903	Rabepk	0.038126	0.093277	0.991853
1904	Rapgef1	0.038128	0.090669	0.991853
1905	Pik3r5	0.038182	0.093398	0.991853
1906	Scube2	0.038229	0.093489	0.991853
1907	Arpc5	0.038263	0.093564	0.991853
1908	Golim4	0.038276	0.093589	0.991853
1909	Olfr420	0.038323	0.093691	0.991853
1910	Hivep3	0.038334	0.093708	0.991853
1911	Gpx2	0.038363	0.093769	0.991853
1912	Gtf2h5	0.03837	0.093783	0.991853
1913	Pet2	0.038379	0.093798	0.991853
1914	Fbxl8	0.038417	0.093872	0.991853
1915	Dnajc25	0.038432	0.093899	0.991853
1916	Acox1	0.03845	0.093934	0.991853
1917	Oog3	0.038549	0.09412	0.991853
1918	Ccdc154	0.038559	0.09414	0.991853
1919	Myzap	0.038576	0.094173	0.991853
1920	NonTargetingControlGuideForMouse_0196	0.038589	0.038474	0.978854
1921	Nipal1	0.038591	0.0942	0.991853
1922	Chaf1a	0.038606	0.094228	0.991853
1923	Atf6	0.038653	0.094318	0.991853
1924	Phka2	0.038684	0.091847	0.991853
1925	NonTargetingControlGuideForMouse_0716	0.038719	0.038613	0.978854
1926	Xlr3a	0.038723	0.09193	0.991853
1927	Trh	0.038729	0.094451	0.991853
1928	mmu-mir-7a-1	0.038746	0.080424	0.991853
1929	Tmem132b	0.038771	0.094534	0.991853
1930	Pcdhb1	0.038796	0.092081	0.991853
1931	Spast	0.038813	0.094615	0.991853
1932	Trim12a	0.038888	0.094772	0.991853
1933	Gm6377	0.03891	0.094812	0.991853
1934	Gm10024	0.038921	0.094837	0.991853
1935	Cdk5r2	0.038985	0.094967	0.991853
1936	Ube2v2	0.039078	0.095166	0.991853
1937	Ip6k1	0.039124	0.095253	0.991853
1938	Arfgef1	0.039171	0.095343	0.991853
1939	Tap2	0.03918	0.095357	0.991853
1940	Olfr194	0.039218	0.095433	0.991853
1941	Cyb5d1	0.039265	0.095522	0.991853
1942	Pgc	0.039312	0.095616	0.991853
1943	Bbc3	0.039401	0.095796	0.991853
1944	Kcnd1	0.039406	0.095809	0.991853
1945	1100001G20Rik	0.03941	0.095819	0.991853
1946	Olfr281	0.039416	0.095831	0.991853
1947	Srrm1	0.039447	0.09588	0.991853
1948	Med30	0.039453	0.095894	0.991853
1949	2610015P09Rik	0.0395	0.095988	0.991853
1950	mmu-mir-6930	0.039526	0.081548	0.991853
1951	Ceacam15	0.039547	0.096089	0.991853
1952	Olfr1240	0.039557	0.096109	0.991853
1953	Pofut1	0.039577	0.096142	0.991853
1954	Olfr943	0.039594	0.096181	0.991853
1955	Iqcd	0.039594	0.096181	0.991853
1956	mmu-mir-7661	0.039659	0.081753	0.991853
1957	Ptpdc1	0.039688	0.096364	0.991853
1958	Ranbp3l	0.039701	0.096395	0.991853
1959	Tmem115	0.039735	0.096458	0.991853
1960	1700094D03Rik	0.039743	0.094092	0.991853
1961	Nepn	0.039757	0.0965	0.991853
1962	Wnt2b	0.039782	0.096553	0.991853
1963	Exosc2	0.039829	0.096655	0.991853
1964	Olfr59	0.039841	0.096676	0.991853
1965	Gtsf1l	0.039876	0.096749	0.991853
1966	Cdk20	0.039952	0.096909	0.991853
1967	Lrrc8a	0.039982	0.096954	0.991853
1968	Arpc5l	0.039992	0.096976	0.991853
1969	Ap3b2	0.040018	0.097025	0.991853
1970	Olfr1012	0.040025	0.097041	0.991853
1971	Ube2s	0.040072	0.094761	0.991853
1972	Tmem50a	0.040099	0.097187	0.991853
1973	Itfg2	0.040111	0.094851	0.991853
1974	Bex2	0.040112	0.097213	0.991853
1975	Ubap1	0.040123	0.097234	0.991853
1976	Zwilch	0.040129	0.097245	0.991853
1977	Dnmbp	0.040159	0.09731	0.991853
1978	Snn	0.040164	0.097322	0.991853
1979	Foxd4	0.040172	0.097336	0.991853
1980	Meis3	0.040206	0.097404	0.991853
1981	Abhd16b	0.040215	0.097415	0.991853
1982	Usp26	0.040224	0.0951	0.991853
1983	Fundc2	0.040236	0.095122	0.991853
1984	Pcdhb17	0.0403	0.097601	0.991853
1985	Cd300lg	0.040307	0.095276	0.991853
1986	Tnfrsf11a	0.040326	0.097645	0.991853
1987	Fzd5	0.040347	0.097686	0.991853
1988	Supt7l	0.040394	0.097789	0.991853
1989	Dmrtc1c1	0.040421	0.095502	0.991853
1990	Chrnb1	0.040473	0.097939	0.991853
1991	Rgs9bp	0.040488	0.097969	0.991853
1992	Necab3	0.040525	0.098049	0.991853
1993	Scgb2b12	0.040535	0.098065	0.991853
1994	Tab2	0.040535	0.098066	0.991853
1995	Ptbp1	0.040564	0.09813	0.991853
1996	Olfr1349	0.040578	0.098151	0.991853
1997	Gimap9	0.040582	0.098161	0.991853
1998	Apol10a	0.040582	0.09582	0.991853
1999	mmu-mir-6362	0.040611	0.083134	0.991853
[truncated: 20,512 more rows]
