# Supplementary material for: The glycolytic enzyme ALDOA and the exon junction complex protein RBM8A are regulators of ribosomal biogenesis
Source: Front Cell Dev Biol. 2022 Sep 14;10:954358. doi: 10.3389/fcell.2022.954358 (PMC9515781; doi:10.3389/fcell.2022.954358)
Supplement: Supplementary file 10 [file Table5.XLSX]

## Sheet: introns_and_exons_analysis
gene	logFC	padj	median_introns
A1BG	-0.172219	0.760079	4
A1CF	1.91946	3.75701e-09	12
A2M	-0.0493131	0.948005	3
A2ML1	-0.171626	0.825838	4
A2ML1-AS1	-0.109942	0.931991	1
A2MP1	-0.0934373	0.827595	7
A4GALT	-0.419916	0.672434	1
AAAS	-0.304863	0.313048	11
AACS	-0.15216	0.672841	5
AADAT	0.426081	0.180975	9
AAGAB	-0.0956323	0.830196	6
AAK1	-0.065837	0.890186	3
AAMP	-0.328325	0.245881	6
AANAT	0.868979	0.0654085	3
AARSD1	-0.248317	0.447555	3
AASDH	0.17311	0.678396	11
AASDHPPT	0.0723769	0.952189	4
AASS	-0.241064	0.66044	11
AATF	0.0884159	0.841499	6
AATK	0.0257553	0.999544	5
ABAT	-0.00179218	1	5
ABCA1	-0.179314	0.760079	7
ABCA10	0.917817	0.069867	7
ABCA12	-0.00506185	1	44
ABCA13	0.206036	0.681324	23
ABCA17P	0.10034	0.879745	3
ABCA2	0.141646	0.703874	6
ABCA3	-0.00360264	1	12
ABCA4	-0.115158	0.88	5
ABCA5	0.109525	0.890953	4
ABCA7	-0.037509	0.980766	4
ABCA8	0.640768	0.506078	6
ABCA9	0.196814	0.882535	4
ABCB1	-0.0137465	1	5
ABCB10	0.127283	0.775007	3
ABCB10P3	0.347229	0.560183	0
ABCB4	-0.126356	0.897283	11
ABCB5	0.216614	0.701697	6
ABCB7	0.172131	0.652291	14
ABCB8	0.0916833	0.889661	4
ABCB9	0.237169	0.503247	6
ABCC1	-0.150041	0.670699	11
ABCC10	-0.0378005	0.960156	2
ABCC11	-0.526656	0.354427	10
ABCC12	-0.487905	0.606737	9
ABCC13	-0.654048	0.431081	5
ABCC2	0.558986	0.0668118	6
ABCC3	-0.299204	0.268283	4
ABCC4	-0.0616448	0.909079	18
ABCC5	-0.10742	0.799886	5
ABCC6	0.191668	0.6958	9
ABCC6P1	0.36306	0.472379	8
ABCC8	0.0851798	0.964771	35
ABCC9	0.168209	0.917825	16
ABCD1	0.110003	0.885741	5
ABCD1P3	0.512263	0.464113	3
ABCD2	0.26002	0.821241	9
ABCD3	0.425044	0.0780975	8
ABCD4	-0.18048	0.687879	6
ABCE1	0.215031	0.638308	4
ABCF1	0.168328	0.63199	10
ABCF2	-0.289365	0.295109	5
ABCG2	-0.348109	0.254658	15
ABHD1	0.532877	0.186017	6
ABHD10	-0.130185	0.812473	3
ABHD11	0.0774171	0.932222	4
ABHD12	-0.0361129	0.957749	8
ABHD13	0.179176	0.837973	1
ABHD15	0.0970442	0.886007	1
ABHD16B	0.505562	0.169296	0
ABHD2	0.0486867	0.926473	4
ABHD3	0.27127	0.451838	4
ABHD4	-0.0331575	0.966484	4
ABHD5	-0.0953933	0.846801	5
ABHD6	0.118675	0.803495	4
ABHD8	-0.0505113	0.961752	2
ABI1	0.0764154	0.876801	9
ABI2	0.204428	0.576511	4
ABI3	-0.143991	0.816809	5
ABI3BP	0.695596	0.00980372	7
ABL1	0.178818	0.586566	10
ABL2	0.0531875	0.915986	9
ABLIM1	-0.0109397	0.999317	15
ABLIM2	-0.300105	0.338034	14
ABLIM3	-0.631605	0.307695	13
ABR	-0.162625	0.64158	4
ABRACL	-0.354641	0.592282	2
ABT1	-0.301145	0.387644	2
ABTB1	-0.345467	0.445477	5
ABTB2	0.388596	0.160518	10
ACAA1	-0.340116	0.209977	7
ACAA2	-0.179418	0.645357	4
ACACA	0.0570348	0.906033	4
ACACB	0.206038	0.637084	3
ACAD10	0.0417727	0.952329	4
ACAD8	0.0778575	0.922623	4
ACAD9	0.137083	0.723859	16
ACADM	-0.0125186	0.998631	10
ACADS	-0.235917	0.639971	9
ACADSB	0.135687	0.806472	6
ACADVL	-0.189176	0.5764	4
ACAN	0.378546	0.232477	16
ACAP1	0.0152958	0.999804	3
ACAP2	0.026541	0.973773	4
ACAP3	0.203769	0.595301	5
ACAT1	0.179201	0.673118	6
ACAT2	0.145863	0.738341	4
ACBD4	-0.0251652	0.993279	8
ACBD5	-0.0699331	0.905405	12
ACBD6	0.0795752	0.861694	6
ACCS	0.308247	0.54971	4
ACD	-0.065946	0.920749	7
ACER1	-0.11714	0.903517	5
ACER2	0.558503	0.0702731	5
ACER3	0.134364	0.772345	9
ACHE	-0.094163	0.921923	3
ACIN1	-0.0473672	0.931467	4
ACLY	-0.196811	0.527265	12
ACO1	0.198627	0.55185	21
ACO2	0.00970081	1	17
ACOT11	-0.104895	0.844433	14
ACOT12	0.98915	0.017094	4
ACOT13	0.104913	0.870161	2
ACOT2	-0.158867	0.687879	2
ACOT4	-0.546454	0.197278	2
ACOT7	-0.168884	0.624047	8
ACOT8	0.199983	0.622623	3
ACOT9	-0.32394	0.264928	12
ACOX1	0.20179	0.574658	3
ACOX2	0.0633614	0.975288	4
ACOX3	-0.283086	0.327624	8
ACOXL	-0.139834	0.837798	5
ACP1	-0.0837034	0.879966	4
ACP2	0.225995	0.540376	8
ACP6	-0.294397	0.452255	5
ACRV1	0.315215	0.694783	4
ACSBG1	-0.177982	0.794209	4
ACSBG2	-0.47358	0.198672	5
ACSF2	0.0396139	0.957749	3
ACSF3	-0.273072	0.3394	4
ACSL1	0.0844234	0.869953	19
ACSL3	0.326141	0.219811	14
ACSL4	-0.0324524	0.968993	14
ACSL5	0.223249	0.724712	18
ACSM3	0.87293	0.011465	4
ACSM4	0.396591	0.729612	7
ACSM5	-0.432264	0.617047	3
ACSS2	0.109046	0.840411	4
ACSS3	-0.117374	0.870161	2
ACTA1	0.296159	0.64274	6
ACTB	0.0230645	0.977853	4
ACTBP1	0.161387	0.717197	0
ACTBP11	0.0871604	0.840954	0
ACTBP8	0.116399	0.816455	0
ACTG1	-0.1539	0.651535	5
ACTG1P10	0.326444	0.496693	0
ACTG1P11	-0.0430595	0.938983	0
ACTG1P2	-0.0488001	0.933197	0
ACTG1P9	0.053568	0.915986	0
ACTG2	0.121572	0.799926	4
ACTL6A	0.0225238	0.990174	4
ACTL8	-1.28803	0.0155522	2
ACTN1	-0.333237	0.171267	19
ACTN2	0.125186	0.839883	17
ACTN3	0.0242478	1	20
ACTN4	-0.151153	0.660814	6
ACTR1A	-0.328665	0.198279	5
ACTR1B	-0.328994	0.209927	6
ACTR2	0.318176	0.229455	6
ACTR3	0.0693245	0.88679	4
ACTR3B	0.141757	0.780468	9
ACTR3C	-0.00668243	1	4
ACTR3P2	0.334097	0.421618	0
ACTR5	0.103951	0.834225	8
ACTR8	0.0460779	0.94755	6
ACVR1	-0.260516	0.398113	10
ACVR1B	-0.0390133	0.954933	7
ACVR1C	0.307718	0.672841	8
ACVR2A	0.377044	0.193222	4
ACVR2B	-0.301013	0.371106	9
ACYP1	-0.317382	0.407653	2
ACYP2	0.0331529	0.977064	4
ADA	-0.346129	0.335591	9
ADAD1	-0.026287	1	5
ADAL	-0.0447545	0.962369	8
ADAM10	0.0691024	0.880456	3
ADAM11	0.561693	0.0686966	26
ADAM12	-0.30449	0.251519	3
ADAM15	0.0884594	0.851377	8
ADAM17	0.0723121	0.890277	14
ADAM18	0.343923	0.62421	6
ADAM19	-0.382843	0.10239	21
ADAM2	0.15597	0.926712	19
ADAM22	0.236127	0.561464	26
ADAM23	0.217495	0.588695	25
ADAM29	0.257728	0.758228	3
ADAM32	1.05247	1.61404e-07	6
ADAM8	0.488213	0.551732	6
ADAM9	0.244281	0.401128	20
ADAMTS1	0.276954	0.624047	8
ADAMTS10	0.219418	0.55566	6
ADAMTS12	0.107286	0.785406	2
ADAMTS13	0.0388202	0.982137	19
ADAMTS14	0.208746	0.834225	21
ADAMTS15	-0.0764114	0.903133	7
ADAMTS16	-0.263196	0.477392	14
ADAMTS17	-0.167097	0.661719	3
ADAMTS18	-0.229049	0.773159	2
ADAMTS2	-0.141458	0.729612	10
ADAMTS20	0.160346	0.853852	28
ADAMTS3	0.139091	0.730692	13
ADAMTS5	0.0318738	1	8
ADAMTS6	-0.183292	0.5897	11
ADAMTS7	0.142356	0.831298	11
ADAMTS8	-0.14394	0.870161	6
ADAMTS9	0.265249	0.637084	14
ADAMTS9-AS2	0.092615	0.913165	4
ADAMTSL1	-0.381324	0.144897	6
ADAMTSL3	-0.18278	0.604999	6
ADAMTSL4	0.101544	0.970231	17
ADAMTSL5	0.176312	0.751004	6
ADAP2	-0.40121	0.533398	5
ADAR	0.0992288	0.811132	14
ADARB1	0.225346	0.516327	10
ADARB2	-0.0563451	0.967163	2
ADAT1	-0.0623529	0.909079	5
ADAT2	0.0973797	0.869524	5
ADCK1	-0.291068	0.342086	6
ADCK2	-0.3817	0.348373	7
ADCK5	-0.0460214	0.948005	6
ADCY1	-0.0366031	0.970802	8
ADCY10	-0.276525	0.499182	29
ADCY2	-0.184427	0.716214	4
ADCY3	0.163541	0.632467	4
ADCY4	0.607294	0.436604	3
ADCY5	-0.332589	0.278154	20
ADCY6	-0.125013	0.774456	6
ADCY7	-0.02324	0.982595	4
ADCY8	-0.324635	0.309276	14
ADCY9	0.157069	0.675289	4
ADCYAP1R1	0.135393	0.954224	15
ADD1	-0.0513853	0.925035	4
ADD2	0.129757	0.877678	7
ADD3	0.192359	0.574069	3
ADGB	0.124845	0.742522	9
ADH5	-0.107275	0.809078	5
ADH5P2	-0.339811	0.407158	0
ADH5P4	-0.311984	0.438464	0
ADHFE1	0.035575	0.994638	8
ADI1	-0.198414	0.625178	2
ADIPOR1	-0.184367	0.608074	6
ADIPOR2	0.128287	0.736527	2
ADK	0.156217	0.656571	10
ADM	-0.592276	0.279973	2
ADM2	-0.463756	0.124636	2
ADNP	0.234921	0.421618	3
ADNP2	0.512994	0.0167719	3
ADO	0.517177	0.0558552	0
ADORA1	-0.0912088	0.883842	2
ADORA2B	-0.223206	0.481901	0
ADORA3	-0.138587	0.897448	1
ADPGK	-0.299807	0.278629	3
ADPRH	-0.89745	0.2312	3
ADPRHL1	0.345554	0.359579	6
ADRA1B	-0.303434	0.332541	1
ADRA2C	0.349327	0.483647	0
ADRB2	-0.469089	0.208403	0
ADRM1	-0.445671	0.0577364	8
ADSL	-0.164676	0.642878	9
ADTRP	-0.618516	0.0108173	4
AEBP1	0.0127396	1	4
AEBP2	0.383112	0.116584	7
AEN	0.230536	0.434061	1
AFAP1	-0.0469444	0.935083	6
AFAP1L1	-0.292175	0.344835	8
AFAP1L2	-0.311157	0.57768	8
AFF1	-0.0927916	0.828513	7
AFF2	0.444727	0.147052	17
AFF3	0.0171554	0.993376	4
AFF4	0.26536	0.333014	6
AFG3L1P	-0.186995	0.602896	8
AFG3L2	-0.0698923	0.883842	14
AFG3L2P1	-0.0371826	0.977853	0
AFMID	-0.132625	0.767842	4
AFTPH	0.351077	0.191925	8
AGA	0.0631696	0.954657	4
AGAP1	-0.238223	0.410115	16
AGAP11	-0.110249	0.867245	3
AGAP2	0.0317142	0.993376	17
AGAP3	0.0332016	0.964067	4
AGAP4	0.12233	0.800319	6
AGAP6	0.189339	0.615134	6
AGAP9	0.24234	0.431081	7
AGBL1	0.15806	0.733723	8
AGBL2	0.25405	0.637084	4
AGBL3	0.209328	0.712237	4
AGBL4	0.129498	0.755169	6
AGBL5	0.0376541	0.952363	5
AGFG1	-0.0744209	0.881046	12
AGFG2	0.0199287	0.993279	7
AGGF1	0.35284	0.247682	4
AGK	-0.00623439	1	12
AGL	0.41971	0.160049	33
AGMO	-0.174711	0.827914	2
AGPAT1	-0.198405	0.741789	6
AGPAT2	-0.299449	0.292754	4
AGPAT4	-0.0915072	0.840058	4
AGPAT5	0.262167	0.474292	3
AGPS	0.283374	0.310597	19
AGRN	0.0598169	0.900274	2
AGTPBP1	0.0260182	0.978936	16
AGTRAP	-0.117378	0.798458	4
AGXT2	1.14306	0.0711888	8
AHCTF1	0.217662	0.496318	25
AHCY	-0.22308	0.463456	6
AHCYL1	0.128034	0.734972	11
AHCYL2	0.181615	0.644409	4
AHDC1	-0.260172	0.370702	4
AHI1	0.297815	0.295692	24
AHNAK	0.302208	0.231793	4
AHNAK2	0.0849943	0.846801	4
AHRR	0.940184	0.000227166	3
AHSA1	-0.135601	0.726932	3
AIDA	-0.108588	0.848277	8
AIF1L	0.0823049	0.922444	5
AIFM1	0.0479914	0.942853	15
AIFM2	-0.215055	0.509945	8
AIG1	0.0372873	0.960732	4
AIM2	0.0605512	0.991989	4
AIMP1	0.201554	0.597797	6
AIMP2	-0.129957	0.742728	2
AIP	-0.374922	0.158883	4
AIPL1	-0.180458	0.921923	4
AJAP1	0.0530333	1	5
AJUBA	-0.259506	0.679445	5
AK1	0.0170813	1	5
AK2	-0.116941	0.818866	5
AK3	0.0110211	1	4
AK4	-0.069399	0.889865	4
AK4P3	0.0839306	0.911437	1
AK5	-0.0527509	0.932731	2
AK7	-0.0674239	0.943611	2
AK8	-0.27511	0.525229	11
AKAP1	-0.0785392	0.869953	5
AKAP10	0.13967	0.709735	3
AKAP11	0.388661	0.122876	12
AKAP12	0.217893	0.496693	2
AKAP13	0.0690094	0.883312	3
AKAP14	-0.342427	0.598377	4
AKAP17A	0.661649	0.0333773	4
AKAP6	-0.00762392	1	2
AKAP7	-0.024649	0.98363	4
AKAP8	-0.123101	0.771564	12
AKAP8L	-0.154001	0.682773	13
AKAP9	0.172628	0.645979	42
AKIP1	-0.477026	0.0524151	4
AKIRIN1	-0.102667	0.813278	3
AKIRIN2	-0.00011607	1	2
AKNA	-0.215436	0.609395	10
AKNAD1	-0.139336	0.888025	8
AKR1A1	-0.376121	0.125758	4
AKR1B1	-0.449083	0.0538331	4
AKR1B1P2	-0.351797	0.299376	0
AKR1B1P4	-0.345967	0.760079	0
AKR1C1	-0.281881	0.626783	6
AKR1C2	-0.659759	0.174609	3
AKR1C3	-0.0800209	0.91549	5
AKR1D1	0.153597	0.832922	7
AKR1E2	0.0543564	0.989924	5
AKR7A2	-0.219674	0.525419	4
AKR7A3	0.533151	0.472653	6
AKR7L	1.16202	0.0120804	4
AKT1	-0.0933678	0.83791	12
AKT1S1	-0.291217	0.296251	4
AKT2	-0.0651862	0.892054	4
AKT3	0.0846268	0.850017	5
AKTIP	-0.564481	0.121242	4
ALAD	-0.197719	0.670512	2
ALAS1	0.0286411	0.973849	10
ALAS2	0.82364	0.0824194	5
ALCAM	0.138929	0.699242	9
ALDH16A1	-0.167895	0.675289	14
ALDH18A1	-0.153865	0.663357	4
ALDH1A1	0.0530925	0.993741	6
ALDH1A2	0.434234	0.166734	4
ALDH1B1	0.163133	0.645564	2
ALDH1L1	-0.236542	0.490032	5
ALDH1L2	0.349926	0.447058	18
ALDH2	0.111826	0.860096	11
ALDH3A2	-0.074965	0.895798	6
ALDH3B1	-0.176751	0.647017	8
ALDH3B2	-0.0151469	1	6
ALDH5A1	0.417127	0.194057	6
ALDH7A1	-0.11074	0.788545	10
ALDH8A1	1.64591	1.48152e-08	5
ALDH9A1	-0.199246	0.571249	3
ALDOA	-0.103824	0.794163	5
ALDOAP1	-0.151818	0.684097	2
ALDOC	-0.149701	0.828773	4
ALG1	-0.0314876	0.973107	11
ALG10B	-0.147481	0.847124	2
ALG11	0.133873	0.782679	2
ALG12	-0.190299	0.633314	5
ALG13	0.160421	0.716906	3
ALG14	0.149812	0.787748	3
ALG1L	-0.207009	0.703874	5
ALG1L2	-0.0833482	0.9884	7
ALG2	0.331021	0.297784	1
ALG5	0.140993	0.732042	8
ALG6	0.112546	0.830018	8
ALG8	-0.129238	0.747144	12
ALG9	-0.314467	0.559116	5
ALK	0.497052	0.0359925	10
ALKBH1	0.0774426	0.876801	4
ALKBH2	-0.194435	0.672525	2
ALKBH3	-0.11601	0.814376	5
ALKBH4	-0.0988686	0.864999	2
ALKBH5	0.176231	0.602946	3
ALKBH7	-0.460131	0.161235	3
ALKBH8	0.116526	0.826153	8
ALLC	0.257283	0.784706	5
ALMS1	0.222076	0.464057	14
ALOX12P2	0.35769	0.77844	11
ALOX5	0.214939	0.610244	2
ALOX5AP	0.259315	0.821241	4
ALOXE3	-0.902871	0.127146	14
ALPK1	0.121003	0.813431	3
ALPK2	-0.114938	0.775274	1
ALPK3	0.90009	0.00271683	8
ALPL	-0.672224	0.147002	9
ALS2	0.172401	0.66069	22
ALS2CL	-0.342098	0.339914	21
ALX4	0.886107	0.00181316	3
ALYREF	-0.161064	0.667093	2
AMBRA1	-0.0742305	0.871113	3
AMD1	0.033892	0.962046	6
AMFR	0.116517	0.773792	2
AMH	0.727556	0.122289	2
AMIGO1	-0.285041	0.487321	1
AMIGO2	-0.0239033	0.976084	2
AMMECR1	0.118278	0.816508	4
AMMECR1L	0.16537	0.658619	8
AMN	0.995909	0.0339353	3
AMN1	-0.216038	0.637084	5
AMOT	0.148216	0.758919	10
AMOTL1	0.0581099	0.909079	4
AMOTL2	-0.334372	0.172737	2
AMPD2	0.10012	0.816809	15
AMPD3	-0.0616779	0.932731	4
AMPH	0.0057222	1	4
AMT	-0.18274	0.76597	6
AMY1A	0.166556	0.931991	3
AMY2B	-0.0613333	0.948948	8
AMZ1	0.141394	0.743606	4
AMZ2	0.0707677	0.900319	5
AMZ2P1	0.150723	0.740283	4
ANAPC1	0.158031	0.653587	4
ANAPC10	0.0914063	0.85751	4
ANAPC11	-0.466893	0.0503044	2
ANAPC13	-0.568162	0.0208425	2
ANAPC16	-0.135964	0.740868	2
ANAPC2	-0.14544	0.704276	2
ANAPC4	-0.0116674	1	7
ANAPC5	-0.106031	0.80026	5
ANAPC7	-0.18826	0.604202	3
ANGEL1	0.121894	0.794209	3
ANGEL2	0.339248	0.268731	3
ANGPT1	-0.0273104	1	5
ANGPT4	-0.312494	0.693667	8
ANGPTL4	0.312498	0.66032	4
ANK1	0.0947859	0.855325	6
ANK2	-0.0342243	0.971931	40
ANK3	-0.0662493	0.921923	4
ANKAR	0.0110565	1	11
ANKDD1A	0.499859	0.16063	7
ANKDD1B	1.3996	2.23642e-06	6
ANKFN1	-0.485534	0.115201	9
ANKFY1	0.140673	0.722164	3
ANKH	0.0678386	0.888382	1
ANKIB1	0.24477	0.41941	4
ANKMY1	0.455282	0.131501	4
ANKMY2	-0.0667279	0.914376	6
ANKRA2	1.09448	0.00557832	2
ANKRD1	-0.953297	1.36341e-07	8
ANKRD10	0.388029	0.159046	3
ANKRD11	-0.0485031	0.925532	4
ANKRD12	0.274724	0.353242	4
ANKRD13A	-0.0139701	1	4
ANKRD13B	-0.127235	0.795422	13
ANKRD13C	0.30134	0.284556	4
ANKRD13D	0.365786	0.201971	4
ANKRD16	0.461375	0.123105	6
ANKRD17	0.0647173	0.890472	15
ANKRD18A	0.113644	0.81487	7
ANKRD18B	0.0535213	0.956848	6
ANKRD18CP	-0.256153	0.750622	15
ANKRD19P	0.727879	0.0278943	6
ANKRD2	-0.102075	0.955881	8
ANKRD20A1	-0.0959711	0.861292	6
ANKRD20A11P	-0.0213435	0.999317	6
ANKRD20A5P	-0.05648	0.926473	3
ANKRD20A7P	-0.165561	0.789679	6
ANKRD20A8P	-0.0581877	0.914376	11
ANKRD20A9P	-0.187992	0.625178	20
ANKRD23	0.272029	0.601656	7
ANKRD24	-0.224313	0.758919	17
ANKRD26	0.52516	0.0270356	12
ANKRD26P1	0.449431	0.235942	6
ANKRD27	-0.097767	0.821673	6
ANKRD28	-0.0537486	0.912607	5
ANKRD29	0.268108	0.588122	4
ANKRD30A	1.05572	0.300753	35
ANKRD30B	0.143451	0.821673	32
ANKRD30BL	-0.572798	0.00422693	4
ANKRD30BP1	0.20168	0.792109	17
ANKRD30BP2	0.387616	0.624047	4
ANKRD31	0.27216	0.560183	22
ANKRD33B	0.18126	0.608704	4
ANKRD34A	-0.193801	0.725802	2
ANKRD36	0.294222	0.270487	44
ANKRD36B	0.167047	0.646987	14
ANKRD36BP1	0.275555	0.661719	0
ANKRD36BP2	0.30841	0.594594	2
ANKRD36C	0.238023	0.435295	28
ANKRD37	-0.688439	0.445249	2
ANKRD40	-0.0827295	0.859446	1
ANKRD42	0.467138	0.167827	5
ANKRD44	-0.155356	0.698678	8
ANKRD45	0.103176	0.808683	3
ANKRD46	-0.0536643	0.939337	3
ANKRD49	0.205389	0.788981	2
ANKRD50	0.27105	0.385165	4
ANKRD52	0.0116064	0.99832	2
ANKRD54	-0.264434	0.391844	5
ANKRD55	0.109829	0.888382	6
ANKRD6	-0.0298133	0.998631	4
ANKRD9	-0.356039	0.283652	2
ANKS1A	-0.108296	0.794918	12
ANKS1B	-0.0129169	1	5
ANKS3	-0.307975	0.292132	6
ANKS6	0.247671	0.427947	8
ANKUB1	0.247961	0.670512	2
ANKZF1	0.0893903	0.912607	4
ANLN	0.241173	0.410115	4
ANO1	-0.123891	0.886351	11
ANO10	-0.0651034	0.89701	4
ANO2	-0.390266	0.10152	4
ANO3	-0.0116274	1	23
ANO4	0.164497	0.702374	4
ANO5	-0.112531	0.881822	12
ANO6	0.154811	0.659669	19
ANO7	-0.0717901	0.978162	3
ANO8	0.374213	0.317993	14
ANP32A	-0.138054	0.702374	2
ANP32AP1	1.0885	0.0213135	0
ANP32B	0.0595156	0.901748	4
ANP32BP1	0.144967	0.714725	0
ANP32D	0.403112	0.447728	0
ANP32E	0.137522	0.740064	4
ANPEP	0.905736	0.0971083	6
ANTXR1	0.0571296	0.906009	12
ANTXR2	-0.275331	0.405392	16
ANXA1	-0.0645487	0.894628	6
ANXA10	-0.282248	0.788981	6
ANXA11	-0.244872	0.40419	4
ANXA13	0.948301	0.0771592	3
ANXA2	-0.253527	0.356475	10
ANXA2P2	-0.18285	0.568454	0
ANXA2P3	-0.319687	0.25535	0
ANXA3	-0.834809	0.000881318	5
ANXA4	0.256243	0.482984	6
ANXA5	-0.262345	0.345484	5
ANXA6	-0.184238	0.576404	6
ANXA7	0.0322693	0.964415	7
ANXA9	0.269405	0.786463	8
AOAH	0.0838998	0.942521	4
AOC2	0.573355	0.0328638	3
AOC3	1.22586	0.000226925	3
AOX1	-0.0578597	0.932493	6
AP1AR	0.127657	0.795941	4
AP1B1	-0.0832108	0.850017	12
AP1B1P1	0.214116	0.879584	2
AP1G1	-0.209593	0.506779	4
AP1M1	-0.0665153	0.894628	4
AP1M2	-0.64143	0.00431556	4
AP1S1	-0.435504	0.0828139	4
AP1S2	0.00706575	1	5
AP1S3	-0.138578	0.771033	4
AP2A1	0.0776003	0.866182	6
AP2A2	-0.061859	0.903228	4
AP2B1	0.133518	0.716206	8
AP2S1	-0.353508	0.15295	3
AP3B1	0.118495	0.771908	24
AP3B2	-0.208959	0.851569	22
AP3D1	0.0418551	0.941995	6
AP3M1	-0.0581957	0.912607	4
AP3M2	0.155763	0.694991	3
AP3S1	0.185082	0.61783	3
AP3S2	0.00492912	1	4
AP4B1	-0.375578	0.324536	4
AP4E1	0.330508	0.272131	19
AP4M1	0.0502799	0.96489	9
AP4S1	-0.114826	0.854928	5
AP5B1	-0.264424	0.468607	1
AP5M1	0.277274	0.479549	2
AP5S1	-0.158502	0.828771	2
AP5Z1	-0.0238489	0.982343	6
APAF1	0.471386	0.0812643	7
APBA1	0.124051	0.808372	2
APBA2	-0.124461	0.760596	5
APBA3	-0.245733	0.510447	3
APBB1	-0.197394	0.592836	10
APBB1IP	-0.205957	0.737497	4
APBB2	-0.0977771	0.812473	5
APBB3	-0.138318	0.778233	8
APC	0.211112	0.52811	10
APC2	-0.421879	0.0781085	13
APCDD1	-0.149315	0.875579	2
APCDD1L	0.198638	0.62698	3
APEH	-0.246869	0.397963	7
APEX1	-0.1999	0.542194	3
APEX2	-0.0517527	0.928946	4
APH1A	-0.413188	0.0962978	4
APH1B	-0.390757	0.410115	4
API5	0.257741	0.438837	7
API5P1	0.0906624	0.879966	0
APIP	-0.0662619	0.906033	6
APLF	-0.0439586	0.961174	8
APLP1	0.067855	0.920791	7
APLP2	0.0913948	0.833762	3
APOBEC1	-1.11081	0.0552211	4
APOBEC3A	-0.0832229	0.964067	4
APOBEC3B	-0.115068	0.814809	6
APOBEC3D	0.246073	0.547053	3
APOBEC3G	-0.123284	0.896288	2
APOL1	-0.0336996	0.970647	5
APOL2	-0.295516	0.330524	4
APOL3	-0.533201	0.313543	3
APOL4	-0.119449	0.935735	4
APOL6	-0.118797	0.849453	2
APOM	-0.304009	0.52015	5
APOO	0.14434	0.756149	5
APOOL	0.230812	0.523703	8
APP	0.110294	0.778233	10
APPBP2	0.071001	0.882144	5
APPL1	0.279883	0.454584	5
APPL2	-0.130159	0.753246	5
APRT	-0.331046	0.219442	3
APTX	-0.0657291	0.891326	6
AQP1	-0.398181	0.316416	3
AQP3	0.293767	0.800049	3
AQP6	0.533379	0.410745	4
AQP7P4	-0.139752	0.958262	6
AQR	0.0223773	0.984022	4
AR	0.269874	0.446319	4
ARAF	-0.052208	0.939036	3
ARAP1	-0.336553	0.199691	7
ARAP2	0.20924	0.53709	2
ARAP3	-0.190685	0.592647	25
ARC	0.740362	0.000447667	2
ARCN1	0.137134	0.727511	8
ARF1	-0.0282624	0.968156	4
ARF4	-0.365862	0.144349	3
ARF4P2	-0.483058	0.312361	1
ARF6	0.195152	0.600054	1
ARFGAP1	-0.175767	0.599544	5
ARFGAP2	-0.401752	0.101347	6
ARFGAP3	-0.203873	0.566499	6
ARFGEF1	0.0649032	0.89457	5
ARFGEF2	0.181343	0.585248	36
ARFIP1	0.10831	0.820652	4
ARFIP2	-0.436747	0.0749181	6
ARFRP1	-0.280019	0.434061	6
ARG2	0.144308	0.771973	4
ARGFX	1.13687	0.104817	4
ARGLU1	0.141863	0.760367	3
ARHGAP1	-0.0215476	0.985548	6
ARHGAP10	-0.0826193	0.858308	8
ARHGAP11A	0.196516	0.554593	11
ARHGAP11B	0.328481	0.196738	7
ARHGAP12	0.00570608	1	12
ARHGAP15	0.468714	0.366553	3
ARHGAP17	-0.0628523	0.900274	4
ARHGAP19	0.0783849	0.871015	10
ARHGAP20	0.0852378	0.909079	14
ARHGAP21	0.209914	0.507347	6
ARHGAP22	0.309894	0.323966	4
ARHGAP23	-0.0225884	0.98124	4
ARHGAP24	-0.067912	0.929017	4
ARHGAP25	0.0658234	0.958267	5
ARHGAP26	-0.447599	0.0685069	5
ARHGAP27	0.0567619	0.940641	4
ARHGAP28	0.375155	0.174609	4
ARHGAP29	0.313578	0.218915	10
ARHGAP30	-0.289452	0.539843	9
ARHGAP31	0.196553	0.547053	8
ARHGAP32	0.0778242	0.870811	11
ARHGAP33	0.0476625	0.957749	4
ARHGAP35	0.183397	0.577877	2
ARHGAP36	-0.0363448	1	11
ARHGAP39	0.0815771	0.921923	9
ARHGAP4	-0.558156	0.133651	6
ARHGAP40	0.233701	0.846801	13
ARHGAP42	-0.190116	0.567811	5
ARHGAP44	-0.0881821	0.870094	6
ARHGAP5	0.484053	0.0385844	4
ARHGAP6	0.198345	0.617483	12
ARHGDIA	-0.185022	0.572666	4
ARHGEF1	-0.0957703	0.844731	6
ARHGEF10	-0.0444976	1	11
ARHGEF10L	-0.2497	0.407653	15
ARHGEF11	0.015511	0.993279	9
ARHGEF12	0.311559	0.242075	4
ARHGEF16	-0.256516	0.657598	7
ARHGEF17	0.0682527	0.883842	2
ARHGEF18	-0.540855	0.0422459	19
ARHGEF19	0.184902	0.645979	4
ARHGEF2	-0.386709	0.119181	5
ARHGEF25	-0.7068	0.347857	6
ARHGEF26	0.185361	0.608767	14
ARHGEF26-AS1	-0.0172256	1	2
ARHGEF3	-0.0341912	0.965296	7
ARHGEF33	0.465724	0.410115	3
ARHGEF37	-0.106815	0.846801	2
ARHGEF38	-0.729126	0.25535	4
ARHGEF4	0.222154	0.535529	4
ARHGEF40	0.0336744	0.959743	11
ARHGEF6	-0.0268762	1	20
ARHGEF7	0.0679842	0.891562	13
ARHGEF9	-0.169924	0.65101	9
ARID1A	0.0786167	0.858565	4
ARID1B	0.164991	0.624047	4
ARID2	0.260077	0.369184	5
ARID3A	-0.243797	0.448239	1
ARID3B	-0.326304	0.305537	2
ARID4A	0.401027	0.158039	9
ARID4B	0.199401	0.540376	15
ARID5A	-0.395291	0.117702	5
ARID5B	-0.017505	0.99082	6
ARIH1	0.294573	0.27765	3
ARIH2	0.189873	0.564689	4
ARL1	-0.502005	0.0902276	4
ARL10	-0.211223	0.548661	1
ARL13A	0.232659	0.699509	6
ARL13B	0.349413	0.266632	8
ARL15	0.0429239	0.942165	4
ARL16	-0.633833	0.0218593	3
ARL17A	-0.174777	0.626783	3
ARL17B	-0.0831432	0.859446	4
ARL2BP	0.179159	0.742773	4
ARL3	-0.219739	0.517969	5
ARL4A	-0.349896	0.345629	1
ARL4C	0.44091	0.149484	0
ARL4D	-0.0529025	0.998105	1
ARL5A	0.367124	0.205978	5
ARL5B	-0.0136431	0.999317	5
ARL5C	0.69645	0.343165	3
ARL6	0.606069	0.153595	8
ARL6IP5	0.0860643	0.886351	2
ARL6IP6	0.45522	0.105928	3
ARL8A	-0.137321	0.782575	4
ARL8B	0.116918	0.775007	4
ARL9	1.31453	2.48556e-06	3
ARMC1	-0.0612163	0.910366	4
ARMC10	0.195679	0.617047	3
ARMC10P1	-0.151878	0.816809	0
ARMC2	0.0095201	1	4
ARMC3	-0.225308	0.80956	6
ARMC5	0.140494	0.791887	5
ARMC6	-0.0397277	0.95328	4
ARMC7	-0.559015	0.0178334	2
ARMC8	0.0547838	0.922623	10
ARMC9	-0.0218672	0.9884	19
ARMCX1	-0.367519	0.58758	3
ARMCX2	-0.254973	0.445828	4
ARMCX3	-0.539531	0.0804747	4
ARMCX4	0.0935911	0.855813	8
ARMCX5	0.0763536	0.900274	2
ARMCX6	-0.770475	0.00220933	2
ARNT	-0.0239133	0.982343	6
ARNT2	-0.0607392	0.911342	4
ARNTL	-0.132893	0.741706	9
ARNTL2	-0.422891	0.126481	14
ARPC1A	0.152396	0.676442	3
ARPC1B	-0.261833	0.455109	5
ARPC2	-0.240021	0.421984	4
ARPC3	-0.615336	0.0798571	2
ARPC3P2	-0.324681	0.708967	0
ARPC3P5	-0.208224	0.816809	0
ARPC5	-0.152511	0.71	3
ARPC5L	-0.373719	0.146847	3
ARPP19	-0.122273	0.779929	2
ARR3	0.446641	0.407849	11
ARRB1	-0.126555	0.779463	6
ARRB2	0.201895	0.655722	8
ARRDC1	-0.140969	0.772389	4
ARRDC2	-0.120718	0.824889	4
ARRDC3	-0.260013	0.434061	3
ARRDC4	0.27833	0.682574	7
ARRDC5	-0.601086	0.247479	2
ARSA	-0.222634	0.61407	7
ARSB	0.216151	0.548661	3
ARSF	0.639434	0.21228	10
ARSG	-0.305663	0.353242	6
ARSI	-0.0538476	0.961671	1
ARSJ	-0.396566	0.111433	2
ARSK	0.394169	0.503247	7
ART1	0.413944	0.645867	4
ART3	-0.487229	0.130368	7
ARV1	0.0281156	1	5
ARVCF	-0.229021	0.474273	3
AS3MT	0.125816	0.842137	10
ASAH1	-0.143379	0.831298	8
ASAH2	0.131623	0.796383	18
ASAH2B	0.272011	0.427084	5
ASAP1	0.00913444	1	6
ASAP2	-0.389601	0.110694	6
ASAP3	-0.246435	0.471745	7
ASB1	-0.179251	0.676046	3
ASB11	-0.176551	0.883842	6
ASB13	-0.444183	0.100953	4
ASB14	2.27349	2.96852e-06	10
ASB16	0.0617273	0.945582	4
ASB3	0.229133	0.464113	4
ASB5	-0.183215	0.912486	4
ASB6	-0.239541	0.479218	4
ASB7	0.308413	0.29107	4
ASB8	0.048519	0.952189	4
ASB9	0.580054	0.540376	6
ASCC1	-0.305852	0.283699	5
ASCC2	-0.293505	0.335826	4
ASCC3	0.449805	0.0447388	3
ASCL3	0.514863	0.15395	1
ASF1B	-0.179313	0.617047	2
ASH1L	0.110649	0.778233	27
ASH2L	0.0862088	0.854437	4
ASIC1	0.257839	0.485302	9
ASIC2	0.123271	0.80026	6
ASIC3	0.394124	0.709987	8
ASIP	0.289414	0.554956	3
ASL	-0.327129	0.325651	12
ASMT	-0.636562	0.518039	6
ASMTL	-0.0954195	0.883842	6
ASNS	-0.357187	0.203354	4
ASNSD1	0.203142	0.664833	4
ASNSP1	0.01688	1	8
ASNSP4	-0.120323	0.903133	2
ASPH	0.271861	0.313736	6
ASPHD1	-0.0967952	0.890472	3
ASPHD2	-0.187929	0.61407	3
ASPM	0.223851	0.476182	22
ASPRV1	0.341013	0.783622	0
ASPSCR1	-0.308401	0.27451	6
ASRGL1	0.209674	0.521223	3
ASS1	-0.0220821	1	6
ASTE1	0.239695	0.624047	3
ASTN1	0.134268	0.736649	21
ASTN2	0.0514377	0.921923	14
ASXL1	-0.0683796	0.883842	4
ASXL2	0.118013	0.760354	9
ASXL3	0.168475	0.950604	7
ATAD1	0.305743	0.272555	9
ATAD2	0.343841	0.158337	22
ATAD2B	0.300391	0.275779	4
ATAD3A	-0.120648	0.776439	14
ATAD3B	-0.21642	0.50309	11
ATAD3C	-0.403628	0.451931	5
ATAD5	0.443537	0.0624806	14
ATAT1	-0.110178	0.84683	9
ATCAY	-0.160361	0.670699	8
ATE1	0.0479439	0.931991	9
ATF1	0.070503	0.88794	5
ATF2	0.1894	0.592282	12
ATF3	0.365654	0.139817	3
ATF4	-0.606869	0.00257248	2
ATF4P1	-0.617125	0.0105533	0
ATF4P4	-0.628689	0.00823043	0
ATF6	0.0189353	0.99082	15
ATF6B	-0.0822935	0.869013	6
ATF7	-0.0302294	0.967871	4
ATF7IP	0.260975	0.406324	2
ATF7IP2	0.291321	0.364558	5
ATG10	0.0678403	0.895175	3
ATG12	0.12251	0.788981	3
ATG13	0.0833495	0.858494	4
ATG14	0.0554436	0.925039	8
ATG16L1	0.186353	0.602946	6
ATG16L2	0.108386	0.814357	6
ATG2A	-0.243121	0.460664	4
ATG2B	0.114062	0.824587	2
ATG3	-0.0274452	0.974615	7
ATG4A	-0.48179	0.483021	9
ATG4B	-0.396215	0.178998	5
ATG4C	0.278902	0.489824	4
ATG4D	0.240085	0.601858	4
ATG5	0.0301789	0.968279	6
ATG7	0.0010765	1	4
ATG9A	0.0914699	0.845709	5
ATG9B	-0.834321	0.193222	5
ATIC	0.0156113	0.994638	4
ATL1	0.348045	0.37912	5
ATL2	0.0401661	0.94831	6
ATL3	0.0738271	0.878549	8
ATM	0.438432	0.0812643	5
ATMIN	0.34473	0.209171	2
ATN1	0.449133	0.0453653	6
ATOH8	-0.383688	0.148876	2
ATOX1	-0.517619	0.0225705	2
ATP10A	-0.352886	0.294231	8
ATP10B	0.0640902	0.952189	4
ATP10D	0.211416	0.571846	4
ATP11A	0.116023	0.769462	3
ATP11B	0.229548	0.47135	6
ATP11C	0.13311	0.747321	20
ATP13A1	-0.0934258	0.865668	4
ATP13A2	-0.0030669	1	6
ATP13A3	0.0909316	0.830738	12
ATP13A4	-0.0978572	0.925776	13
ATP13A5	0.683697	0.119736	8
ATP1A1	0.175108	0.60037	4
ATP1A2	0.366679	0.690905	9
ATP1A3	0.130536	0.773159	2
ATP1A4	-0.409906	0.678396	12
ATP1B1	0.0659434	0.889563	5
ATP1B3	0.0274617	0.975322	4
ATP2A1	0.27089	0.532195	3
ATP2A2	0.318962	0.209108	2
ATP2A3	-0.535161	0.275784	4
ATP2B1	-0.0994439	0.821673	4
ATP2B2	0.0457241	0.970887	20
ATP2B3	-0.1491	0.842001	20
ATP2B4	-0.0444153	0.944668	3
ATP2C1	0.24347	0.428247	26
ATP2C2	-0.0340042	0.994638	5
ATP6AP1	-0.0668953	0.896536	8
ATP6AP1L	0.274911	0.679445	6
ATP6AP2	0.101185	0.868519	6
ATP6V0A1	-1.15019	7.24016e-07	4
ATP6V0A2	0.388116	0.199691	7
ATP6V0A4	0.172548	0.771564	11
ATP6V0B	-0.61683	0.00419231	5
ATP6V0CP3	-0.055689	0.985548	0
ATP6V0D1	-0.150411	0.682206	5
ATP6V0E1	-0.0959096	0.825838	2
ATP6V1A	0.356183	0.177648	5
ATP6V1B1	-0.0372115	0.98363	5
ATP6V1B2	-0.62614	0.0104374	6
ATP6V1C1	0.202254	0.550843	10
ATP6V1C2	0.0377515	0.968162	12
ATP6V1D	0.0280768	0.978645	4
ATP6V1E1	-0.27668	0.364977	5
ATP6V1E1P1	-0.270097	0.551058	0
ATP6V1E2	-0.0580183	0.940258	3
ATP6V1G1	-0.346186	0.268731	2
ATP6V1H	-0.114976	0.784706	3
ATP7A	0.0812545	0.891326	6
ATP7B	0.0961213	0.869702	10
ATP8A1	-0.0115982	1	4
ATP8A2	-0.0397499	0.961928	31
ATP8A2P3	0.215869	0.909079	16
ATP8B1	-0.154364	0.672027	10
ATP8B2	0.237599	0.447272	12
ATP8B3	-0.0865855	0.883842	11
ATP8B4	0.206062	0.651638	4
ATP8B5P	0.312715	0.66069	15
ATP9A	0.0392877	0.94819	22
ATP9B	0.124137	0.751338	2
ATPAF1	-0.0559902	0.92638	6
ATPAF2	-0.0108291	1	4
ATR	0.241699	0.435374	7
ATRIP	-0.0258889	0.978004	11
ATRN	0.0394203	0.95178	26
ATRNL1	-0.184997	0.596665	5
ATRX	0.274375	0.32491	4
ATXN1	-0.14201	0.701697	3
ATXN10	0.162238	0.64274	4
ATXN2	0.0739408	0.875212	9
ATXN2L	0.0782682	0.87335	5
ATXN3	0.217002	0.554994	7
ATXN7	0.0803271	0.857674	2
ATXN7L1	-0.492116	0.0294042	3
ATXN7L2	-0.378579	0.16131	10
ATXN7L3	0.0650484	0.897283	4
ATXN7L3B	0.418244	0.108489	0
AUH	0.086596	0.859446	5
AUP1	-0.190031	0.572771	6
AURKA	-0.196616	0.548709	8
AURKAIP1	-0.408392	0.100463	2
AURKB	-0.392565	0.134409	6
AUTS2	0.12691	0.730692	4
AVEN	0.0562113	0.93743	4
AVIL	1.36012	4.33896e-06	4
AVL9	0.159134	0.653753	2
AVPI1	0.0606023	0.924588	2
AXDND1	0.0740411	0.916646	5
AXIN1	-0.227216	0.477392	7
AXIN2	-0.24129	0.503172	2
AXL	-0.172065	0.601801	16
AZI2	0.280826	0.391946	4
AZIN1	0.171912	0.610667	11
B2M	-0.445628	0.0573763	3
B3GALNT1	-0.426083	0.202477	5
B3GALNT2	0.191692	0.576457	5
B3GALT4	-0.268928	0.732042	0
B3GALT6	0.154232	0.758919	0
B3GAT1	-0.180372	0.700646	5
B3GAT2	0.608568	0.220787	3
B3GAT3	-0.160443	0.694738	4
B3GNT2	0.0238713	0.983042	1
B3GNT3	-0.775148	0.0937441	2
B3GNT4	-0.281197	0.629709	2
B3GNT9	0.416742	0.57067	1
B3GNTL1	-0.273823	0.418198	4
B4GALNT1	0.0783257	0.877494	5
B4GALNT2	0.119778	0.925035	10
B4GALNT3	0.123207	0.829063	7
B4GALNT4	0.0912655	0.87335	2
B4GALT1	-0.0784243	0.864397	4
B4GALT2	0.198535	0.536596	6
B4GALT4	0.196219	0.67199	4
B4GALT4-AS1	0.134668	0.905701	2
B4GALT5	0.0562222	0.909839	8
B4GALT6	0.177543	0.856245	7
B4GALT7	-0.317111	0.311472	2
B9D1	-0.231899	0.481937	5
BAAT	0.838157	0.0530094	3
BABAM1	-0.236453	0.464113	5
BACE1	0.29569	0.381474	7
BACH1	0.264976	0.339279	2
BACH2	-0.204351	0.548457	4
BAD	-0.615893	0.0781468	2
BAG1	-0.0533576	0.921923	3
BAG2	0.08144	0.878048	2
BAG3	0.154522	0.67291	4
BAG4	0.220765	0.557735	3
BAG6	-0.176115	0.601878	5
BAGE2	0.125895	0.757038	9
BAHCC1	-0.0658809	0.912607	2
BAHD1	-0.0498436	0.928712	6
BAIAP2	-0.252811	0.375518	6
BAIAP2L1	-0.0896974	0.842619	3
BAIAP2L2	0.118093	0.900274	7
BAIAP3	0.216507	0.732859	8
BAK1	-0.604856	0.00739776	6
BAK1P1	-1.04569	3.72894e-06	0
BAMBI	-0.330371	0.363575	2
BANF1	-0.425824	0.0674506	2
BANK1	0.253567	0.54971	14
BANP	-0.0904015	0.838653	4
BAP1	-0.223028	0.479549	4
BARD1	0.195515	0.572055	5
BARHL1	0.402216	0.604868	2
BARX1	0.348496	0.744387	2
BARX2	-0.266202	0.837798	2
BASP1	-0.471838	0.43649	1
BATF3	-0.35184	0.296251	1
BAX	0.111506	0.787762	4
BAZ1A	-0.045277	0.943299	3
BAZ1B	0.329016	0.186535	18
BAZ2A	0.0340443	0.958262	3
BAZ2B	-0.0627887	0.89953	4
BBC3	0.241441	0.480433	2
BBIP1	-0.0648198	0.913874	3
BBS10	-0.140436	0.901245	1
BBS12	0.0143749	1	2
BBS2	-0.0641106	0.913165	14
BBS4	-0.0137166	1	8
BBS7	0.430933	0.114614	4
BBS9	0.194385	0.613354	20
BBX	0.111861	0.779861	4
BCAM	0.200598	0.603419	3
BCAN	-0.541928	0.0352584	5
BCAP29	0.13099	0.772416	6
BCAP31	-0.205264	0.517554	5
BCAR1	-0.400085	0.0805134	2
BCAR3	-0.48773	0.0237541	3
BCAS1	0.170345	0.867665	7
BCAS2	-0.116699	0.812023	6
BCAS2P1	0.109388	0.914376	3
BCAS2P3	0.210034	0.871478	0
BCAS3	0.149415	0.679644	5
BCAS4	-0.411089	0.122215	4
BCAT1	-0.101529	0.80956	8
BCAT2	-0.0546936	0.934516	8
BCCIP	0.0330087	0.966843	6
BCDIN3D	-0.547615	0.331638	1
BCKDHA	0.310141	0.733591	4
BCKDHB	-0.070895	0.908325	4
BCKDK	-0.24442	0.483021	8
BCL10	-0.0313549	0.975933	2
BCL11A	-0.0458086	0.935389	2
BCL11B	-0.24724	0.447272	2
BCL2	-0.0695217	0.908384	1
BCL2L1	0.073248	0.87097	2
BCL2L11	0.265182	0.401828	3
BCL2L12	-0.11089	0.813278	4
BCL2L13	0.0442422	0.942853	4
BCL2L14	0.195631	0.576404	4
BCL2L2-PABPN1	0.479145	0.203223	8
BCL3	-0.155246	0.731738	2
BCL6	-0.864401	0.00106658	3
BCL7A	-0.172756	0.660768	5
BCL7B	-0.378214	0.136977	4
BCL7C	-0.0891141	0.869953	5
BCL9	0.284526	0.318573	8
BCL9L	-0.209345	0.503087	7
BCLAF1	0.244884	0.406143	8
BCO2	0.15609	0.95178	4
BCOR	-0.231779	0.448423	14
BCORL1	-0.252781	0.457601	5
BCR	-0.349601	0.352363	4
BCRP3	1.87658	5.00819e-06	4
BCS1L	-0.335792	0.316866	3
BDH1	-0.421128	0.0981595	4
BDH2	0.512054	0.313687	6
BDP1	0.395191	0.10522	15
BEAN1	0.31508	0.469848	3
BECN1	-0.227364	0.535428	3
BEGAIN	0.0770383	0.897283	6
BEND2	-0.134034	0.903517	12
BEND3	0.293175	0.342748	4
BEND6	0.21758	0.688547	4
BEND7	-0.36193	0.171617	6
BEST3	-0.923888	0.133384	4
BET1L	-0.387919	0.223361	3
BEX1	-0.538327	0.113807	2
BEX4	-0.117929	0.983965	2
BFAR	-0.052035	0.922065	3
BFSP1	-0.395228	0.264476	7
BHLHB9	0.0648632	0.957616	3
BHLHE40	0.258224	0.370565	3
BICC1	0.137789	0.721223	9
BICD1	0.473827	0.031308	1
BICD2	-0.0152014	0.994638	6
BID	-0.196587	0.5977	4
BIK	-0.397442	0.405553	4
BIN1	-0.221336	0.489761	14
BIN2	-0.117535	0.936913	7
BIN3	-0.430481	0.106007	6
BIRC2	-0.100278	0.858494	3
BIRC3	1.09967	0.021629	8
BIRC5	-0.168278	0.625361	3
BIRC6	0.144628	0.681449	3
BIVM	-0.299169	0.746922	8
BLACE	-0.0203276	1	5
BLCAP	0.0187443	0.991989	1
BLM	0.164788	0.641619	13
BLMH	-0.27549	0.333096	2
BLNK	0.880338	0.205497	13
BLOC1S2	0.139453	0.744387	3
BLOC1S3	0.433972	0.208403	2
BLVRA	-0.13064	0.787762	4
BLVRB	-0.339633	0.208808	4
BLZF1	-0.105579	0.837798	4
BMF	-0.191074	0.634647	3
BMI1	0.39741	0.130453	4
BMP1	0.0924281	0.860387	15
BMP2	0.0702983	0.952084	2
BMP2K	-0.0881332	0.867665	8
BMP4	-0.351895	0.186634	2
BMP5	0.139824	0.701697	6
BMP6	0.0579458	0.935881	6
BMP7	-0.170275	0.691396	5
BMP8A	0.124581	0.885529	6
BMP8B	-0.0955467	0.969372	6
BMPER	-0.0206223	1	12
BMPR1A	0.0573378	0.909647	12
BMPR1B	0.0644756	0.902389	10
BMPR2	0.155807	0.667093	11
BMS1	0.206973	0.50708	22
BMS1P1	3.14434e-05	1	8
BMS1P7	-0.0707711	0.921923	6
BMX	0.0972827	0.865665	18
BNC2	0.112587	0.780442	4
BNIP1	-0.331964	0.297739	5
BNIP2	0.044447	0.95178	4
BNIP3	-0.245408	0.510447	4
BNIP3L	-0.121555	0.795422	5
BNIP3P1	-0.155946	0.780084	0
BNIPL	-0.0699196	0.978645	8
BOC	-0.282563	0.423861	3
BOD1	-0.227815	0.487321	2
BOK	-0.230208	0.500545	2
BOK-AS1	0.321149	0.684572	1
BOLA1	-0.554008	0.0702731	1
BOLA2B	-0.76316	0.00123178	2
BOLA3	-0.364263	0.186017	2
BOP1	-0.313074	0.226344	2
BORA	0.317381	0.388794	10
BPGM	-0.22285	0.697494	2
BPHL	-0.113219	0.894945	6
BPI	0.729968	0.367495	10
BPIFB4	0.251974	0.840745	10
BPIFC	-0.211945	0.844573	14
BPNT1	-0.283775	0.442423	5
BPTF	0.426903	0.0611902	4
BRAF	0.0251579	0.977853	13
BRAFP1	0.37116	0.373308	1
BRAP	0.0638535	0.907404	11
BRAT1	0.129725	0.739119	6
BRCA1	0.23261	0.43718	8
BRCA2	0.402356	0.106852	9
BRD1	-0.0725001	0.877494	11
BRD2	0.650269	0.00108601	5
BRD3	-0.100818	0.816809	2
BRD4	-0.0367834	0.952439	3
BRD7	0.225869	0.480223	5
BRD7P5	0.154432	0.835495	0
BRD8	-0.291122	0.29165	6
BRD9	-0.135418	0.724676	5
BRDT	-0.037476	1	5
BRF1	-0.32599	0.220147	6
BRF2	-0.351825	0.253417	3
BRI3	-0.245248	0.416698	2
BRI3BP	-0.0699484	0.890953	2
BRIP1	0.396106	0.0963264	12
BRIX1	0.231046	0.571465	5
BRK1	-0.699155	0.000800964	2
BRMS1	-0.457271	0.0975128	8
BRMS1L	0.32392	0.383355	7
BROX	0.41168	0.127167	7
BRPF1	0.0561487	0.913878	11
BRPF3	0.234224	0.444769	8
BRSK1	-0.243956	0.520467	8
BRSK2	-0.177002	0.931991	16
BRWD3	0.00478953	1	7
BSDC1	-0.222216	0.486024	6
BSG	-0.193617	0.543795	6
BSN	0.186105	0.660768	6
BST1	0.665525	0.215622	6
BST2	-0.178788	0.921923	3
BTAF1	0.185577	0.57976	13
BTBD10	-0.00793264	1	5
BTBD11	-0.344084	0.407158	14
BTBD16	0.0777566	0.942536	3
BTBD19	0.0805146	0.87969	4
BTBD2	0.188441	0.620108	3
BTBD3	0.388988	0.178592	3
BTBD7	0.169818	0.63199	4
BTBD8	0.175826	0.811924	7
BTBD9	0.204461	0.530622	9
BTD	-0.429426	0.137096	3
BTF3	-0.263605	0.36	4
BTF3L4	-0.100068	0.825264	4
BTF3L4P3	-0.912984	0.0163907	0
BTF3P13	-0.0479533	0.99082	0
BTF3P2	-0.349424	0.362075	0
BTF3P4	-0.380363	0.205333	0
BTF3P5	-0.42525	0.183893	0
BTF3P7	-0.408407	0.292897	0
BTF3P9	-0.486873	0.111204	0
BTG1	0.304256	0.549648	1
BTG2	0.794597	0.000292751	2
BTG3	0.147533	0.70404	2
BTK	-0.51831	0.508588	16
BTN2A1	-0.00816899	1	7
BTN2A2	-0.377865	0.51748	3
BTN2A3P	0.335767	0.554956	5
BTN3A1	-0.261733	0.788981	4
BTN3A2	0.282396	0.690905	4
BTNL8	-0.273303	0.837798	6
BTNL9	0.525217	0.0971083	3
BTRC	-0.0192371	0.99082	5
BUB1	0.0723298	0.883842	8
BUB1B	0.23117	0.44974	4
BUB3	-0.137566	0.713609	5
BUD13	0.0290618	0.973972	9
BUD31	-0.229852	0.517218	3
BVES	0.266228	0.837798	7
BYSL	-0.0603862	0.905896	5
BZW1	0.378468	0.136931	5
BZW1P1	0.231368	0.576404	0
BZW2	0.109584	0.801603	10
C10orf67	-0.415846	0.433481	6
C10orf88	0.179729	0.681324	4
C10orf90	0.111788	0.870811	5
C10orf95	-0.317659	0.432917	1
C11orf1	-0.418233	0.523703	3
C11orf16	0.181635	0.650353	4
C11orf24	-0.197084	0.577877	2
C11orf42	0.122643	0.917766	2
C11orf58	0.0535151	0.925035	2
C11orf65	0.16454	0.828275	6
C11orf68	-0.828032	2.94804e-05	1
C11orf71	-0.238605	0.690905	0
C11orf80	-0.150408	0.680848	5
C12orf29	0.291877	0.52718	4
C12orf4	0.164639	0.680848	5
C12orf40	0.184214	0.790163	12
C12orf42	-0.0541232	0.974841	5
C12orf43	-0.322658	0.418513	5
C12orf57	-0.623445	0.00502774	2
C12orf60	-0.345856	0.576464	1
C12orf73	-0.103537	0.891256	2
C12orf75	-0.19128	0.593714	4
C12orf76	-0.249879	0.566784	2
C14orf119	-0.180132	0.647551	1
C14orf132	-0.288013	0.387231	2
C14orf178	-0.178779	0.906446	2
C14orf28	-0.121729	0.934516	3
C14orf39	0.344442	0.313701	5
C14orf93	-0.172526	0.732502	3
C15orf39	0.339066	0.200549	2
C15orf61	-0.0495133	0.973462	1
C16orf72	0.277122	0.332891	2
C16orf74	0.105722	0.828316	3
C16orf87	0.317874	0.455196	3
C16orf91	-0.281183	0.483606	0
C16orf95	-0.246795	0.533047	4
C16orf96	-0.468474	0.183893	15
C17orf64	-0.450462	0.210099	2
C17orf67	0.224267	0.585248	2
C17orf75	-0.131546	0.821673	5
C17orf80	0.0276282	0.984878	4
C17orf98	1.9638	5.26327e-07	2
C17orf99	-0.0977005	0.870026	2
C18orf21	0.0949738	0.91104	3
C18orf25	0.10187	0.81726	2
C18orf32	-0.623626	0.0530094	2
C18orf54	0.466305	0.186054	7
C19orf12	-0.336837	0.209675	2
C19orf18	0.86892	0.0642865	5
C19orf25	-0.686508	0.00316329	2
C19orf38	0.62454	0.320172	6
C19orf47	-0.190947	0.601221	6
C19orf48	-0.658956	0.000933771	3
C19orf53	-0.479503	0.0756283	2
C19orf54	-0.0657673	0.913879	5
C1D	-0.150713	0.745128	4
C1GALT1	0.142508	0.728296	2
C1GALT1C1	-0.0745814	0.940224	2
C1orf100	0.0199672	1	4
C1orf109	-0.162884	0.692668	2
C1orf112	0.232772	0.476442	22
C1orf116	-0.691557	0.156559	2
C1orf122	-0.521041	0.0574508	2
C1orf127	0.176555	0.895175	7
C1orf131	-0.100884	0.852215	5
C1orf146	-0.097475	0.913879	6
C1orf159	-0.0741673	0.892172	7
C1orf167	-0.265644	0.786463	8
C1orf174	-0.151183	0.744387	3
C1orf185	-0.0486165	1	4
C1orf198	-0.149551	0.672841	3
C1orf21	0.0121222	0.998491	5
C1orf216	-0.390778	0.160333	1
C1orf35	0.0432153	0.973972	5
C1orf43	-0.268552	0.348593	5
C1orf50	0.599064	0.0112698	3
C1orf52	0.137464	0.798458	2
C1orf53	0.034113	1	2
C1orf54	-0.356031	0.748003	5
C1orf56	-0.0194876	1	1
C1orf74	-0.531215	0.143716	1
C1QBP	-0.346006	0.187653	2
C1QL1	-0.246292	0.43731	1
C1QL3	0.699995	0.410115	2
C1QL4	0.156928	0.876839	1
C1QTNF1	-0.0321788	1	3
C1QTNF2	-0.252364	0.684097	2
C1QTNF3	0.396292	0.177165	2
C1QTNF6	0.099359	0.869698	3
C1RL	0.165832	0.704541	4
C1S	0.598524	0.0415377	4
C2	0.340302	0.389392	7
C20orf27	-0.21155	0.530949	5
C20orf96	-0.25841	0.715066	10
C21orf58	-0.0099964	1	7
C21orf91-OT1	0.691074	0.0450878	3
C22orf23	0.842922	0.000647941	6
C22orf42	-1.25962	0.0834106	7
C22orf46	-0.127511	0.870026	2
C2CD2L	-0.237187	0.676828	1
C2CD3	0.127787	0.737497	12
C2CD4C	-0.537136	0.14464	1
C2orf15	0.393891	0.187862	3
C2orf16	-0.59295	0.160605	4
C2orf27A	0.537499	0.017494	5
C2orf42	0.0304735	0.973462	2
C2orf49	0.0115162	1	4
C2orf69	0.217001	0.591298	1
C2orf76	0.140948	0.799713	5
C2orf81	-0.182752	0.782679	2
C2orf88	0.225522	0.476553	1
C3	-0.260304	0.675323	4
C3orf18	-0.297321	0.492076	4
C3orf20	1.9299	7.75227e-21	16
C3orf33	0.215929	0.664397	4
C3orf38	0.365771	0.30622	2
C3orf49	0.525958	0.19834	4
C3orf52	-0.386761	0.144757	3
C3orf62	0.443878	0.103885	2
C3orf70	0.235902	0.577868	1
C3P1	-0.266247	0.779463	4
C4A	0.31523	0.693667	4
C4B	0.703105	0.14558	4
C4orf19	0.282925	0.475838	3
C4orf3	-0.675389	0.0186823	2
C4orf33	-0.0881774	0.99082	4
C4orf36	-0.164184	0.723859	4
C4orf45	0.0198575	1	3
C4orf46	0.114509	0.881015	1
C4orf48	-0.467401	0.199691	3
C4orf51	-0.897463	0.00237729	1
C5	0.422573	0.226344	29
C5AR1	0.717809	0.0451562	3
C5orf15	0.282819	0.386468	2
C5orf22	0.459161	0.0663665	3
C5orf24	-0.0765576	0.909079	1
C5orf46	-0.317578	0.281803	2
C5orf63	0.114148	0.9884	4
C6	0.658168	0.311853	3
C6orf120	0.346094	0.340734	0
C6orf132	-0.425791	0.335433	4
C6orf136	-0.136229	0.794209	3
C6orf163	0.177668	0.788981	2
C6orf201	0.504281	0.605688	4
C6orf226	-0.619221	0.208808	0
C6orf52	-0.496233	0.217274	4
C6orf62	-0.225566	0.47135	4
C7	0.404913	0.529709	3
C7orf31	-0.070118	0.952189	4
C7orf50	-0.391733	0.0953644	4
C7orf61	0.0761426	0.990879	2
C8orf33	-0.182226	0.605337	4
C8orf34	0.0643717	0.933693	6
C8orf58	0.191922	0.788981	4
C8orf76	-0.17951	0.701697	2
C8orf82	-0.0437686	0.963647	2
C8orf86	-0.425099	0.576796	2
C9	0.234449	0.732291	9
C9orf129	0.12158	0.812473	3
C9orf131	1.52465	1.52368e-09	1
C9orf152	0.300997	0.748003	1
C9orf153	-0.0935041	0.915986	2
C9orf163	-0.366335	0.652291	0
C9orf24	0.890811	0.135976	3
C9orf40	0.0549921	0.95328	1
C9orf43	0.256376	0.747242	13
C9orf57	0.031199	1	4
C9orf64	0.0716596	0.899954	3
C9orf72	0.303175	0.36873	10
C9orf78	0.037853	0.97778	4
C9orf85	0.243779	0.466294	3
CA1	-0.028325	1	5
CA10	0.0420069	0.985811	8
CA12	-0.0212488	0.996319	5
CA13	-0.307274	0.439634	3
CA14	0.41146	0.42461	8
CA2	-0.417765	0.483647	5
CA3	-0.364686	0.541763	3
CA5A	0.256419	0.67199	5
CA5B	0.195063	0.646229	2
CA5BP1	0.15203	0.804453	3
CA6	0.19566	0.858651	6
CA8	-0.534126	0.229535	6
CAB39	-0.219961	0.483021	5
CAB39L	-0.202835	0.656093	5
CABIN1	0.088856	0.835475	2
CABLES1	0.0528185	0.970231	3
CABLES2	-0.261273	0.426482	8
CABYR	0.249475	0.562189	4
CACFD1	-0.0740932	0.926171	4
CACHD1	0.133157	0.734062	26
CACNA1A	-0.236102	0.477796	7
CACNA1B	0.112469	0.842001	45
CACNA1C	0.0469486	0.93346	46
CACNA1D	0.252169	0.477584	8
CACNA1E	0.330478	0.585706	15
CACNA1G	-0.0320973	0.989924	34
CACNA1H	-0.0319454	0.96665	24
CACNA1I	0.0096846	1	35
CACNA1S	0.449054	0.466	43
CACNA2D1	0.135957	0.724621	4
CACNA2D2	-0.302394	0.464909	37
CACNA2D3	-0.0754161	0.89619	28
CACNA2D4	-0.175848	0.651535	10
CACNB1	-0.0579058	0.921923	4
CACNB2	-0.0811211	0.875212	12
CACNB3	0.0416116	0.959543	6
CACNB4	0.226532	0.509316	10
CACNG2	-0.165736	0.838013	2
CACNG3	-0.334692	0.660768	3
CACNG4	0.217015	0.800076	3
CACNG5	0.0114382	1	4
CACNG6	0.13722	0.917766	2
CACNG7	-0.208826	0.622178	4
CACNG8	-0.194133	0.621217	3
CACYBP	0.112678	0.817755	2
CAD	-0.154455	0.66032	3
CADM1	0.0310523	0.966992	4
CADM2	-0.0901387	0.877214	9
CADM3	-0.259652	0.405392	8
CADM4	-0.250809	0.436013	5
CADPS	-0.201963	0.715058	5
CADPS2	0.0442532	0.947746	24
CAGE1	0.169803	0.874353	12
CALB1	0.37504	0.716508	3
CALB2	-0.577942	0.0344225	8
CALCB	-0.234688	0.729612	4
CALCOCO1	-0.0887267	0.874171	4
CALCOCO2	-0.0818054	0.870026	3
CALD1	-0.313904	0.216413	5
CALHM2	0.588118	0.0221443	2
CALM1	0.16008	0.689016	4
CALM1P1	0.485332	0.322691	0
CALM1P2	0.0819036	0.919869	0
CALM2	-0.543888	0.00860337	5
CALM2P3	-0.644103	0.00244723	0
CALM2P4	-0.37791	0.451265	0
CALM3	-0.0322859	0.960156	5
CALML4	0.146259	0.827939	2
CALN1	-0.0839214	0.848284	5
CALR	-0.0323142	0.960065	8
CALR3	-0.457532	0.144349	3
CALR4P	-0.552525	0.371106	6
CALU	0.220563	0.491724	6
CAMK1D	-0.212789	0.513278	9
CAMK2A	0.0745302	1	16
CAMK2B	0.614357	0.164775	17
CAMK2D	-0.192963	0.556595	18
CAMK2G	-0.119996	0.762539	18
CAMK2N1	-0.207837	0.67199	1
CAMK4	0.343072	0.188772	5
CAMKK1	-0.191373	0.601386	15
CAMKK2	-0.202044	0.541246	15
CAMKMT	-0.00722274	1	3
CAMLG	0.00190611	1	2
CAMSAP1	0.175792	0.596665	4
CAMSAP2	0.33859	0.185246	10
CAMSAP3	-0.340347	0.714742	10
CAMTA1	0.00887677	1	6
CAMTA2	-0.0326901	0.977853	5
CAND1	0.165579	0.648155	2
CAND2	0.0348346	0.960116	8
CANT1	-0.0260241	0.973972	3
CANX	0.529204	0.0118295	13
CAP1	-0.0704743	0.87969	7
CAP1P2	-0.0735556	0.876839	0
CAP2	-0.0088746	1	10
CAPG	-0.206258	0.681501	6
CAPN1	-0.0332758	0.964152	4
CAPN10	-0.158632	0.804453	6
CAPN12	0.992048	0.0122145	4
CAPN13	1.34748	9.9851e-05	8
CAPN2	-0.16874	0.613843	4
CAPN5	-0.158531	0.731858	10
CAPN7	0.312407	0.259215	3
CAPN8	-0.255684	0.520672	3
CAPNS1	-0.329607	0.201349	8
CAPRIN1	0.237388	0.415115	4
CAPRIN2	0.212106	0.571089	16
CAPS	0.498943	0.356949	2
CAPS2	-0.322164	0.512718	6
CAPSL	-0.553692	0.114614	4
CAPZA1	0.11125	0.783315	5
CAPZA2	0.297787	0.334343	4
CAPZB	-0.39582	0.0867983	7
CARD10	-0.175701	0.625186	6
CARD11	-0.191912	0.593367	8
CARD14	0.146453	0.921923	11
CARD6	-0.0481247	0.984018	2
CARD8	-0.103074	0.839345	7
CARD9	-0.622046	0.0372003	7
CARHSP1	-0.333708	0.278088	3
CARM1	0.0239731	0.979722	6
CARM1P1	-0.437995	0.645867	3
CARS2	-0.0277403	0.981687	3
CASC2	0.200477	0.716091	3
CASC3	-0.102648	0.810137	2
CASD1	0.220262	0.617047	4
CASK	0.201937	0.540376	12
CASKIN1	0.838314	0.0168624	2
CASKIN2	-0.0842916	0.870026	3
CASP10	0.180249	0.895175	6
CASP2	0.166484	0.66069	9
CASP3	-0.186379	0.67199	6
CASP4	-0.279417	0.496318	3
CASP6	-0.250546	0.615766	3
CASP7	-0.0906572	0.846801	6
CASP8	0.0234208	0.98668	7
CASP8AP2	0.624997	0.0047622	6
CASP9	-0.0480602	0.969468	6
CASQ2	-0.272351	0.837798	6
CASR	0.129592	0.943611	5
CASS4	2.04518	1.8684e-20	5
CAST	0.115758	0.804453	17
CASZ1	-0.256418	0.434838	2
CAT	0.252252	0.492705	2
CATSPER1	-0.544045	0.0282273	8
CATSPER2P1	0.0495433	0.975313	3
CATSPER3	0.762267	0.206912	4
CATSPERB	0.132515	0.85407	4
CATSPERD	-0.152289	0.781353	10
CATSPERG	0.187043	0.780735	5
CAV1	-0.0393523	0.947923	2
CAV2	-0.380062	0.250582	5
CAV3	0.30348	0.598377	2
CBFA2T2	0.23709	0.444769	10
CBFB	0.0773819	0.870026	5
CBL	0.0683414	0.888062	15
CBLB	-0.112309	0.815601	8
CBLC	-0.278796	0.792782	9
CBLL1	0.615804	0.013268	5
CBR3-AS1	0.170307	0.917825	2
CBR4	0.179104	0.67199	3
CBWD1	0.101864	0.829063	7
CBWD2	0.235509	0.475053	6
CBWD3	0.0739739	0.881015	12
CBWD5	0.190691	0.604202	6
CBWD6	0.0192053	0.991989	10
CBX1	-0.194439	0.547547	4
CBX1P1	0.410867	0.486313	0
CBX1P3	0.0673539	0.943611	1
CBX1P4	-0.0140104	1	0
CBX2	0.269468	0.35631	3
CBX3	-0.0399246	0.950422	3
CBX3P9	0.0402339	0.968226	0
CBX4	0.0778315	0.895175	3
CBX5	-0.134562	0.715058	3
CBX6	0.138625	0.701368	4
CBX7	-0.489504	0.0457489	2
CBX8	-0.0856732	0.902182	4
CBY1	-0.046529	0.965945	4
CC2D1A	-0.134762	0.778233	15
CC2D1B	-0.14416	0.713352	18
CC2D2A	0.27031	0.379331	14
CCAR1	0.199274	0.533047	10
CCBE1	-0.213027	0.492052	10
CCDC102A	-0.264328	0.439662	5
CCDC102B	0.097009	0.901825	3
CCDC106	0.128483	0.855325	4
CCDC112	0.199397	0.832922	8
CCDC113	0.00358166	1	3
CCDC115	-0.061518	0.968993	4
CCDC116	0.417935	0.533398	3
CCDC117	0.218426	0.513119	4
CCDC12	-0.32507	0.199218	3
CCDC120	0.298701	0.570723	9
CCDC122	-0.0186399	1	3
CCDC124	-0.382354	0.12546	3
CCDC125	-0.142663	0.770634	9
CCDC126	-0.157574	0.824587	2
CCDC127	-0.102598	0.849195	2
CCDC13	0.226442	0.80026	4
CCDC134	-0.358855	0.239668	4
CCDC136	0.0115865	1	4
CCDC137	-0.393677	0.134983	4
CCDC138	0.202817	0.581657	6
CCDC14	0.165775	0.644409	5
CCDC141	-0.0732542	0.971577	11
CCDC142	0.321335	0.277854	3
CCDC144A	0.27245	0.376339	5
CCDC144B	0.509746	0.0286089	10
CCDC144NL	-0.0551117	0.914144	3
CCDC146	-0.0787116	0.943611	3
CCDC148	0.295936	0.429702	8
CCDC149	-0.0311131	0.983867	6
CCDC15	0.121022	0.838653	9
CCDC150	-0.0108018	1	4
CCDC152	-0.242531	0.680848	7
CCDC158	0.143691	0.783338	10
CCDC159	0.0870315	0.992572	4
CCDC162P	1.20728	0.00192871	4
CCDC167	-0.206067	0.569864	3
CCDC17	0.423734	0.409892	10
CCDC18	0.305927	0.309581	12
CCDC22	-0.0910037	0.885508	5
CCDC25	-0.0455166	0.996192	6
CCDC26	-0.262924	0.66044	3
CCDC28A	0.00199875	1	5
CCDC28B	0.534562	0.272555	4
CCDC3	0.0733517	0.88077	4
CCDC30	-0.209079	0.572105	8
CCDC33	-0.729028	0.0630094	5
CCDC34	0.710315	0.0155477	5
CCDC39	0.208176	0.670714	11
CCDC40	-0.0682082	0.925532	3
CCDC47	0.121444	0.766028	8
CCDC50	-0.243323	0.418509	10
CCDC51	-0.0541733	0.935735	3
CCDC57	0.0367139	0.95445	3
CCDC59	0.156032	0.781353	1
CCDC6	0.143319	0.690066	2
CCDC60	0.392206	0.610671	3
CCDC61	-0.271673	0.514495	4
CCDC62	0.685694	0.000985874	10
CCDC63	-0.287874	0.592282	10
CCDC66	0.243535	0.460746	4
CCDC69	-0.107257	0.853639	3
CCDC7	-0.0857617	0.897283	16
CCDC71	-0.491361	0.0348118	1
CCDC73	0.577104	0.0524742	10
CCDC74A	-0.535456	0.165709	4
CCDC74B	-0.305709	0.592078	3
CCDC77	0.0195147	0.990536	6
CCDC8	0.672544	0.0213816	0
CCDC80	-0.0403795	0.952363	2
CCDC81	0.163028	0.85817	3
CCDC82	0.331158	0.433352	7
CCDC83	0.102212	0.843051	8
CCDC85A	0.0205795	0.994998	5
CCDC85B	-0.0348945	0.959876	0
CCDC85C	-0.319653	0.213325	4
CCDC88A	0.187116	0.583382	11
CCDC88B	-0.226651	0.80956	6
CCDC88C	0.145125	0.810456	3
CCDC9	0.0546253	0.935389	3
CCDC90B	0.0793905	0.883842	7
CCDC91	0.202915	0.551058	5
CCDC92	-0.0177205	1	3
CCDC93	-0.326527	0.209108	3
CCDC97	-0.21536	0.533047	1
CCHCR1	0.0748136	0.888382	3
CCIN	0.0638645	0.973972	0
CCL2	-0.904258	0.031061	1
CCL20	-0.544551	0.743356	2
CCL24	0.120441	0.964771	2
CCL26	-0.285298	0.792782	2
CCL28	0.296339	0.682574	2
CCM2	-0.0636303	0.901825	6
CCNA2	-0.0422712	0.945548	7
CCNB1	-0.219131	0.479218	4
CCNB1IP1	0.0421133	0.946921	4
CCNB2	-0.226626	0.486606	5
CCNB3	0.314912	0.645979	8
CCNC	0.193998	0.635922	10
CCND1	0.245003	0.40926	1
CCND2	0.00290075	1	4
CCND3	-0.124206	0.758919	2
CCNE1	-0.252453	0.423199	7
CCNE2	0.250491	0.541416	6
CCNF	-0.0592362	0.906243	4
CCNG1	0.591727	0.00666996	3
CCNG2	0.358349	0.251133	6
CCNH	-0.00157784	1	4
CCNI	0.173406	0.613354	2
CCNJL	-0.353451	0.160333	5
CCNJP1	0.758171	0.118347	0
CCNK	0.156476	0.68762	4
CCNL1	0.0493054	0.93346	4
CCNL2	-0.258176	0.412734	5
CCNO	0.109836	0.851496	2
CCNT1	0.0186586	0.991753	6
CCNT2	0.381543	0.159086	6
CCNY	0.121641	0.746922	8
CCNYL1	0.0864981	0.883842	7
CCNYL2	0.247885	0.571865	8
CCNYL3	0.216774	0.886351	8
CCP110	0.382207	0.171341	2
CCR3	0.430025	0.418306	1
CCR6	0.860266	0.132199	2
CCS	-0.215023	0.604202	4
CCT2	-0.0585918	0.905405	4
CCT3	-0.201007	0.517767	6
CCT4	-0.309893	0.306206	8
CCT4P1	-0.528192	0.178805	1
CCT4P2	-0.600985	0.283626	2
CCT5	-0.0510281	0.921535	3
CCT5P1	-0.0872969	0.865668	0
CCT5P2	-0.0152908	0.996319	0
CCT6A	0.190969	0.56395	3
CCT6B	0.156106	0.907986	12
CCT6P1	0.219085	0.597956	10
CCT6P2	0.108961	0.800081	0
CCT6P3	0.0415431	0.959393	10
CCT6P4	0.304298	0.418237	0
CCT7	-0.201047	0.516089	4
CCT7P1	-0.116564	0.808372	0
CCT7P2	-0.3116	0.25187	0
CCT8	-0.168414	0.617047	6
CCZ1	0.0472742	0.933693	2
CCZ1B	-0.0783356	0.868519	2
CD101	0.342462	0.748003	8
CD109	0.312219	0.294572	31
CD151	-0.179862	0.62464	5
CD160	0.328598	0.416925	2
CD163L1	0.00895131	1	4
CD164	-0.0242299	0.979062	4
CD180	0.0564151	0.994638	2
CD200	0.691348	0.445249	4
CD226	0.0287772	0.996775	4
CD247	0.0926597	0.946321	6
CD274	-0.648672	0.0427354	5
CD276	0.0569986	0.910398	3
CD2AP	0.248874	0.40419	2
CD2BP2	-0.433903	0.0685069	5
CD302	1.16806	0.0202352	4
CD320	-0.289897	0.31976	4
CD33	-0.163103	0.861808	5
CD34	-0.355816	0.748003	6
CD36	0.500149	0.170406	4
CD38	0.353768	0.612475	5
CD4	-0.251936	0.652291	4
CD40	-0.3495	0.240052	6
CD44	-0.143973	0.682773	4
CD46	0.108802	0.814784	10
CD47	-0.269395	0.449012	6
CD48	0.2992	0.66952	2
CD5	0.882722	0.120847	7
CD55	-0.166399	0.73525	8
CD58	-0.374192	0.386468	4
CD59	-0.460431	0.0410306	4
CD6	0.00301013	1	4
CD63	-0.535396	0.0114714	6
CD68	-0.0631867	0.984018	4
CD70	-0.245407	0.433481	3
CD72	-0.292018	0.61407	4
CD74	2.10272	5.73284e-19	6
CD80	0.296433	0.62421	4
CD81	-0.189258	0.573824	6
CD82	0.249866	0.55965	6
CD83	0.491729	0.337657	4
CD8B	-0.339629	0.66069	5
CD9	-0.338366	0.208531	6
CD96	-0.110585	0.857573	7
CD99	-0.282777	0.455395	7
CD99L2	0.0186596	0.992039	8
CD99P1	-0.169771	0.788129	8
CDA	-0.617604	0.0834106	2
CDADC1	0.327514	0.313701	4
CDAN1	-0.0827101	0.864059	8
CDC123	0.0323411	0.964311	7
CDC14A	-0.357585	0.207709	14
CDC14B	-0.0321038	0.966989	8
CDC16	0.18179	0.61407	17
CDC20	-0.214419	0.487095	6
CDC20B	-0.181901	0.878549	11
CDC20P1	-0.0976411	0.82587	0
CDC23	-0.0932076	0.850017	3
CDC25A	0.22024	0.479549	7
CDC25B	-0.184084	0.597565	14
CDC25C	-0.100133	0.837203	10
CDC26	-0.0899719	0.917042	4
CDC27	0.112254	0.779531	5
CDC27P1	-0.520881	0.0213754	0
CDC27P2	-0.24782	0.72757	0
CDC34	-0.328025	0.221249	3
CDC37	-0.286857	0.312077	4
CDC37L1	-0.0589258	0.930552	6
CDC40	0.498008	0.0740707	14
CDC42	0.0396799	0.949389	5
CDC42BPA	0.0932542	0.830196	15
CDC42BPB	0.0694939	0.883322	2
CDC42BPG	0.30749	0.578043	2
CDC42EP1	-0.20695	0.510849	2
CDC42EP2	0.0337859	0.968279	1
CDC42EP3	-0.569409	0.00940086	1
CDC42EP4	-0.162607	0.650531	1
CDC42SE1	-0.784205	0.000103451	4
CDC42SE2	0.111161	0.789889	2
CDC45	0.109227	0.788981	8
CDC5L	0.211934	0.516089	15
CDC6	0.188725	0.577313	2
CDC7	0.197728	0.606737	5
CDC73	0.14302	0.742522	10
CDCA2	0.5174	0.038582	8
CDCA4	-0.252491	0.397537	2
CDCA5	-0.348788	0.168879	4
CDCA7	-0.11322	1	7
CDCA7L	0.24618	0.552632	4
CDCA8	-0.0953862	0.828735	10
CDCP1	-1.01482	0.00249208	3
CDH1	-0.310202	0.517856	4
CDH10	0.126435	0.931991	7
CDH11	-0.0327278	0.964938	2
CDH12	0.132105	0.748003	10
CDH13	0.0537433	0.913709	4
CDH17	0.316883	0.772345	12
CDH18	0.211795	0.52471	8
CDH19	-0.0932454	1	9
CDH2	-0.135842	0.710526	14
CDH20	-0.0965343	0.925035	10
CDH22	-0.22559	0.731363	8
CDH23	0.398515	0.210036	21
CDH24	0.0822408	0.875196	11
CDH26	1.21379	0.00997576	5
CDH3	0.115292	0.882144	4
CDH4	-0.0953251	0.822016	11
CDH5	-0.717756	0.151041	5
CDH6	0.470279	0.605688	3
CDH7	-0.272916	0.771973	10
CDH8	-0.0827829	0.876839	2
CDH9	-0.142311	0.897283	4
CDHR1	0.0718807	0.922444	5
CDHR2	-0.22622	0.681324	7
CDHR3	0.133096	0.779463	3
CDHR5	-0.0337398	0.979062	9
CDIPT	-0.0139208	1	4
CDK1	0.247324	0.42543	5
CDK10	-0.0725297	0.888382	5
CDK11A	-0.161875	0.701406	4
CDK11B	0.0238795	0.986938	19
CDK12	0.347536	0.156963	4
CDK13	0.223135	0.470891	6
CDK14	0.195784	0.531039	5
CDK15	0.0154644	1	12
CDK16	-0.01772	0.993128	4
CDK17	0.283255	0.342929	4
CDK18	0.188101	0.652291	4
CDK19	0.235419	0.465959	6
CDK20	-0.101615	0.869614	6
CDK2AP1	-0.299256	0.38825	3
CDK2AP2	-0.229347	0.546167	2
CDK4	-0.383414	0.120718	4
CDK5	0.214374	0.827595	7
CDK5R1	0.291014	0.510447	1
CDK5RAP1	-0.231222	0.469888	6
CDK5RAP2	-0.027104	0.971577	34
CDK5RAP3	-0.241292	0.450676	5
CDK6	-0.12297	0.743467	1
CDK7	-0.198349	0.603419	7
CDK8	0.141562	0.714725	10
CDK9	-0.178077	0.637915	3
CDKAL1	0.17541	0.606373	9
CDKL1	0.0972861	0.842001	3
CDKL2	0.658922	0.110252	8
CDKL3	0.101731	0.844805	8
CDKL4	0.851498	0.0194251	9
CDKL5	0.0957581	0.861671	11
CDKN1B	0.0627906	0.918177	2
CDKN1C	0.35248	0.670714	2
CDKN2AIP	0.632842	0.0768805	2
CDKN2AIPNL	-0.271761	0.45343	2
CDKN2B-AS1	0.0979308	0.944627	4
CDKN2C	0.344329	0.250075	2
CDKN2D	-0.185379	0.81487	2
CDKN3	-0.0292937	0.968371	6
CDNF	-0.386526	0.457354	3
CDON	0.292264	0.419549	7
CDR1	0.0948048	0.900274	0
CDR2	-0.0812174	0.862462	4
CDR2L	0.224978	0.523668	4
CDS1	0.863549	0.0194847	8
CDS2	-0.0739905	0.894628	8
CDT1	0.252151	0.391946	4
CDV3	0.205804	0.509366	4
CDV3P1	0.938368	0.026719	0
CDX2	0.474574	0.273917	2
CDYL	-0.0791885	0.864999	5
CDYL2	-0.200395	0.560171	6
CEACAM19	0.783077	0.00422693	4
CEACAM22P	-0.286626	0.545362	3
CEACAMP10	0.272688	0.686269	4
CEBPB	0.371839	0.187309	0
CEBPD	0.0669283	0.951571	0
CEBPG	0.255767	0.454695	1
CEBPZ	0.588229	0.0122439	4
CECR2	0.152839	0.701368	18
CECR7	-0.106891	0.845709	3
CEL	-0.0648958	1	10
CELA1	-0.135074	0.95178	7
CELA2B	0.0878472	0.960156	4
CELA3B	0.42152	0.666875	4
CELF1	0.0120474	0.997271	4
CELF2	0.109526	0.804657	13
CELF4	-0.0978777	0.906293	6
CELF5	0.0427779	0.971071	8
CELSR1	0.0795778	0.903425	4
CELSR2	0.0926808	0.837203	6
CELSR3	0.14078	0.714083	5
CENPA	0.0281492	0.973972	4
CENPB	0.0581588	0.909672	0
CENPE	0.138948	0.720637	4
CENPF	0.499222	0.0199604	2
CENPH	0.0851436	0.888975	6
CENPI	0.204705	0.547391	17
CENPIP1	-0.377929	0.224199	6
CENPJ	0.30497	0.300933	10
CENPK	0.198519	0.576404	7
CENPL	0.169055	0.667093	4
CENPM	-0.198979	0.560183	4
CENPO	0.0285568	0.970198	4
CENPP	0.284282	0.359212	4
CENPQ	0.112199	0.840745	8
CENPT	-0.647314	0.048282	3
CENPV	-0.0806716	0.913009	2
CEP104	0.19883	0.63453	20
CEP112	-0.211573	0.498024	4
CEP120	0.351629	0.191456	19
CEP128	0.0661888	0.890492	4
CEP135	0.15079	0.687868	5
CEP152	0.281684	0.366239	3
CEP164	0.0265744	0.973972	4
CEP170	0.0567168	0.91552	4
CEP170P1	0.232496	0.481806	16
CEP192	0.254241	0.36922	16
CEP250	0.34702	0.202078	4
CEP290	0.643094	0.0164262	23
CEP350	0.300379	0.265797	4
CEP41	0.109615	0.876559	8
CEP44	0.436553	0.207596	7
CEP55	0.0281133	0.971499	3
CEP57	0.233575	0.518731	5
CEP57L1	-0.0155508	1	7
CEP63	0.308291	0.344608	11
CEP68	0.404192	0.129414	3
CEP70	0.0722878	0.906446	8
CEP72	0.285646	0.331638	3
[truncated: 11,425 more rows]
