# Supplementary material for: The glycolytic enzyme ALDOA and the exon junction complex protein RBM8A are regulators of ribosomal biogenesis
Source: Front Cell Dev Biol. 2022 Sep 14;10:954358. doi: 10.3389/fcell.2022.954358 (PMC9515781; doi:10.3389/fcell.2022.954358)
Supplement: Supplementary file 12 [file Table7.XLSX]

## Sheet: Both down
Rank	Gene	Score	p-value	FDR
1	Recql4	1.5111e-05	9.1265e-05	0.909674
2	Cdh13	2.4294e-05	0.00014272	0.909674
3	Lrp5	3.1048e-05	0.00018187	0.909674
4	Senp1	7.0412e-05	0.00039651	0.909674
5	4930432M17Rik	7.2879e-05	0.00041058	0.909674
6	Itga11	8.9514e-05	0.0005047	0.909674
7	Olfr585	9.233e-05	0.00051922	0.909674
8	Uqcrc1	0.00010309	0.00058915	0.909674
9	Olfr186	0.00011387	0.00064765	0.909674
10	Fgf1	0.00011716	0.00066304	0.909674
11	Ttll11	0.00012146	0.00068327	0.909674
12	Slc17a1	0.00013831	0.000773	0.909674
13	Zbtb24	0.00015179	0.00085041	0.909674
14	Chst7	0.00015221	0.00085393	0.909674
15	Olfr126	0.00015529	0.00072902	0.909674
16	Commd10	0.00015945	0.00089659	0.909674
17	Sgcg	0.00016669	0.00093662	0.909674
18	Tmem57	0.00017004	0.00095795	0.909674
19	Wdr11	0.00017168	0.0009674	0.909674
20	Prkd1	0.00020525	0.001131	0.909674
21	Tmem108	0.00020779	0.0011433	0.909674
22	Fmr1	0.00021862	0.0011979	0.909674
23	Pinlyp	0.00022448	0.001226	0.909674
24	mmu-mir-669d-2	0.00023685	0.00091067	0.909674
25	Zfp608	0.00024219	0.0011323	0.909674
26	5031439G07Rik	0.00024251	0.001325	0.909674
27	Tfip11	0.0002436	0.0013298	0.909674
28	Ciita	0.00025288	0.0013758	0.909674
29	Psmb9	0.00026012	0.0014182	0.909674
30	Dazap1	0.0002672	0.0014622	0.909674
31	Slc35a1	0.0002679	0.0012476	0.909674
32	Gnao1	0.00026802	0.0014635	0.909674
33	Adcyap1	0.00028298	0.0015379	0.909674
34	Frmd4a	0.00028306	0.0013153	0.909674
35	Ufsp2	0.00029639	0.0016087	0.909674
36	Gadd45a	0.0003032	0.0016403	0.909674
37	Nlrc5	0.00030812	0.0016663	0.909674
38	Gemin7	0.00031578	0.0017072	0.909674
39	Art5	0.00032493	0.0017604	0.909674
40	Hspg2	0.00032958	0.001785	0.909674
41	Use1	0.00035648	0.0019223	0.909674
42	Aprt	0.00036002	0.0019403	0.909674
43	Atp8b5	0.00036435	0.0019676	0.909674
44	Olfr586	0.00038473	0.0020674	0.909674
45	Olfr632	0.00039675	0.0021246	0.909674
46	Gtf2i	0.00040294	0.0021475	0.909674
47	Hyal6	0.00041066	0.0021805	0.909674
48	Exo1	0.00041292	0.0021932	0.909674
49	Olfr656	0.00043443	0.0020036	0.909674
50	Ppih	0.00043521	0.0022838	0.909674
51	Cyp2c69	0.00044109	0.0016601	0.909674
52	Pcdhb7	0.00045719	0.0023722	0.909674
53	Olfr1322	0.00045769	0.0021088	0.909674
54	Samd11	0.00046108	0.0023889	0.909674
55	Amdhd2	0.00046149	0.0023903	0.909674
56	mmu-mir-145b	0.00049185	0.0018484	0.909674
57	Smpd3	0.00050816	0.0023441	0.909674
58	Tacstd2	0.00051006	0.0025965	0.940823
59	Kcns3	0.00052919	0.002688	0.940823
60	Ovol1	0.00053223	0.0026981	0.940823
61	Arhgap21	0.00053429	0.002465	0.909674
62	1700037C18Rik	0.00053653	0.0027166	0.940823
63	Crct1	0.00055863	0.0028116	0.952195
64	Ropn1l	0.00060719	0.0030117	0.952195
65	Robo3	0.00064309	0.0031485	0.952195
66	Akap13	0.00065129	0.0031815	0.952195
67	Xkrx	0.00065575	0.0031938	0.952195
68	mmu-mir-7216	0.00066101	0.0024615	0.909674
69	Ankrd63	0.00066767	0.0032391	0.952195
70	F2	0.000701	0.0033825	0.952195
71	Tdh	0.00070432	0.0033953	0.952195
72	Maged2	0.00071925	0.0032598	0.952195
73	Anks1b	0.00073816	0.0035334	0.952195
74	Aars2	0.00074012	0.0035413	0.952195
75	Mtfmt	0.00074088	0.0035448	0.952195
76	Mef2c	0.00075287	0.0035866	0.952195
77	Ccni	0.0007655	0.0036341	0.952195
78	Mcc	0.0007655	0.0036341	0.952195
79	Fam71a	0.00079743	0.0037696	0.952195
80	Edem2	0.00080143	0.0037814	0.952195
81	Tmed8	0.00082185	0.0038646	0.952195
82	Psmb11	0.00082526	0.0038804	0.952195
83	Igfbp2	0.00082612	0.0038835	0.952195
84	Tfe3	0.00082673	0.0038848	0.952195
85	Lce1m	0.00084609	0.0037867	0.952195
86	Vmn1r52	0.00084998	0.0039881	0.952195
87	BC005537	0.00085256	0.0040009	0.952195
88	Pard6b	0.00089854	0.0041914	0.952195
89	Ptprq	0.00090169	0.0042072	0.952195
90	Hhipl1	0.00094431	0.0043831	0.952195
91	U2af1l4	0.00095579	0.0044258	0.952195
92	Slc15a3	0.00096452	0.0044627	0.952195
93	Rfx7	0.00097136	0.0044896	0.952195
94	Ibsp	0.00097136	0.0044896	0.952195
95	Agpat6	0.00097274	0.004494	0.952195
96	Vkorc1	0.00099928	0.0046057	0.952195
97	Zfp354b	0.0010196	0.0046848	0.952195
98	Slx1b	0.0010355	0.0045929	0.952195
99	Kcnj11	0.0010433	0.0047891	0.952195
100	Bsdc1	0.0010442	0.0047948	0.952195
101	Trappc2l	0.0010571	0.0048375	0.952195
102	Dolk	0.0010865	0.0049523	0.952195
103	Ms4a4c	0.0010927	0.0049773	0.952195
104	Sphk2	0.0010948	0.0049874	0.952195
105	Pip4k2b	0.0011016	0.0050099	0.952195
106	B3galt1	0.0011055	0.0050235	0.952195
107	Lce1i	0.0011105	0.0040955	0.952195
108	Steap4	0.0011212	0.0050868	0.952195
109	Manbal	0.0011591	0.0052562	0.952195
110	Mecr	0.0011602	0.005261	0.952195
111	Il17rd	0.0011612	0.005265	0.952195
112	Gm15056	0.0011705	0.0052984	0.952195
113	NonTargetingControlGuideForMouse_0757	0.0011783	0.0011732	0.909674
114	Gm17359	0.0011787	0.0053314	0.952195
115	mmu-mir-421	0.0011809	0.0033719	0.952195
116	Gm7534	0.0011869	0.0053644	0.952195
117	Lrch1	0.0011894	0.0053745	0.952195
118	Lacc1	0.0011898	0.0053762	0.952195
119	Sertm1	0.0011927	0.0053881	0.952195
120	Cmah	0.001201	0.005422	0.952195
121	Khdrbs2	0.0012218	0.0054154	0.952195
122	Lxn	0.0012383	0.0055755	0.952195
123	Ankrd13a	0.0012477	0.0056155	0.952195
124	Idh1	0.0012559	0.0056516	0.952195
125	Men1	0.001263	0.0056815	0.952195
126	Fst	0.0012839	0.0057615	0.952195
127	Hmgn5	0.0012922	0.0058011	0.952195
128	Prrc2c	0.0013255	0.0058733	0.952195
129	Vwa9	0.0013354	0.0059652	0.952195
130	Emr1	0.001337	0.0059713	0.952195
131	Epha4	0.0013394	0.0059784	0.952195
132	Stat5b	0.0013411	0.0059823	0.952195
133	Dgat2l6	0.0013586	0.0060483	0.952195
134	Gemin4	0.0013677	0.0060861	0.952195
135	Sema4c	0.0013766	0.0061222	0.952195
136	Taf1a	0.0013792	0.0060971	0.952195
137	Hmcn1	0.001384	0.006149	0.952195
138	Polr3b	0.0013858	0.0061583	0.952195
139	Sall1	0.0014271	0.0063399	0.952195
140	Vamp1	0.0014272	0.0063082	0.952195
141	Tab3	0.0014294	0.0063487	0.952195
142	Tcn2	0.0014325	0.0063632	0.952195
143	Tmem47	0.0014563	0.0064468	0.952195
144	Hmgn2	0.001481	0.006551	0.952195
145	Ccdc93	0.0014877	0.0065783	0.952195
146	Gm5134	0.001527	0.0067358	0.952195
147	Ccdc43	0.0015295	0.0067485	0.952195
148	Wibg	0.0015334	0.0066808	0.952195
149	2610015P09Rik	0.0015438	0.0068044	0.952195
150	1700026D08Rik	0.0015491	0.0068224	0.952195
151	Slc25a3	0.0015781	0.0069473	0.952195
152	Zfp595	0.0016266	0.0071404	0.952195
153	Abca2	0.0016391	0.0071923	0.952195
154	Ltc4s	0.001647	0.0072332	0.952195
155	Cnih2	0.0016495	0.0072429	0.952195
156	Olfr1535	0.0016644	0.007297	0.952195
157	Smarcb1	0.0016751	0.0073405	0.952195
158	Urad	0.0016814	0.0071725	0.952195
159	mmu-mir-7671	0.0016875	0.0061565	0.952195
160	mmu-mir-7117	0.0016995	0.0061917	0.952195
161	Arpc5	0.0017195	0.0075182	0.952195
162	Farp2	0.0017236	0.0075327	0.952195
163	Lrrc30	0.0017526	0.0076532	0.952195
164	Il24	0.0017721	0.007732	0.952195
165	Slit1	0.0018094	0.0078855	0.952195
166	Cacna1a	0.0018117	0.0078956	0.952195
167	Olfr466	0.0018147	0.0079083	0.952195
168	Iqcf1	0.0018154	0.0079123	0.952195
169	Gpihbp1	0.0018207	0.0079334	0.952195
170	E330034G19Rik	0.0018286	0.0079646	0.952195
171	1810024B03Rik	0.0018377	0.0080003	0.952195
172	4930433I11Rik	0.0018692	0.0081302	0.952195
173	Rasl10a	0.0018902	0.0082237	0.952195
174	Sdf2l1	0.0019032	0.0079215	0.952195
175	Glp1r	0.0019104	0.0083002	0.952195
176	Enoph1	0.0019177	0.0083257	0.952195
177	Gper1	0.0019327	0.0083891	0.952195
178	Iqcf4	0.0019426	0.0084357	0.952195
179	Snx31	0.0019554	0.0084885	0.952195
180	Zfp276	0.0019662	0.0085373	0.952195
181	Cd59b	0.00197	0.0081318	0.952195
182	Capza3	0.001971	0.0085545	0.952195
183	Scgb1b30	0.0020044	0.0086807	0.952195
184	Ano1	0.0020083	0.0086987	0.952195
185	Rnf14	0.0020134	0.0087163	0.952195
186	Spib	0.0020166	0.0087324	0.952195
187	Ubl3	0.0020192	0.0087449	0.952195
188	Angptl6	0.0020312	0.0087906	0.952195
189	Psmc6	0.0020377	0.008814	0.952195
190	Prdm1	0.0020398	0.0088227	0.952195
191	Idh3g	0.0020439	0.0088439	0.952195
192	mmu-mir-99a	0.0020553	0.0074751	0.952195
193	Egfl8	0.0020604	0.008905	0.952195
194	Vwa5b1	0.0020632	0.0089208	0.952195
195	Slc35a2	0.0020867	0.0090062	0.952195
196	St3gal3	0.0021117	0.0090976	0.952195
197	Lss	0.0021159	0.0091091	0.952195
198	Taf1c	0.0021322	0.0091663	0.952195
199	Flt4	0.0021386	0.0091948	0.952195
200	Bzw2	0.002142	0.0087106	0.952195
201	Morc1	0.0021599	0.0087744	0.952195
202	Gm4975	0.0021602	0.0092898	0.952195
203	Appl2	0.0021999	0.009446	0.952195
204	mmu-mir-6366	0.0021999	0.0079827	0.952195
205	Hoxa10	0.0022035	0.0089156	0.952195
206	mmu-mir-3099	0.0022138	0.0080302	0.952195
207	Dpp8	0.0022243	0.009548	0.952195
208	Gna11	0.0022318	0.0095771	0.952195
209	Tbc1d17	0.0022488	0.0096415	0.952195
210	Arl4a	0.0022572	0.0096729	0.952195
211	Hmx2	0.0022578	0.0096738	0.952195
212	Prkag1	0.0022646	0.009121	0.952195
213	1700001K19Rik	0.0022705	0.0097244	0.952195
214	Ybx2	0.0022746	0.0097402	0.952195
215	Klf7	0.0022751	0.009742	0.952195
216	Uap1	0.0023015	0.0098396	0.952195
217	Abtb1	0.0023057	0.0098599	0.952195
218	mmu-mir-6376	0.0023083	0.0083469	0.952195
219	Tsc2	0.0023118	0.0098805	0.952195
220	NonTargetingControlGuideForMouse_0253	0.0023201	0.0023084	0.909674
221	Ikbkb	0.0023333	0.009965	0.952195
222	Wdr4	0.002348	0.010024	0.952195
223	Slc44a5	0.0023488	0.010028	0.952195
224	Bub1b	0.0023542	0.010052	0.952195
225	Fxyd4	0.0023597	0.010072	0.952195
226	Mmp17	0.0023863	0.010169	0.952195
227	Oas1b	0.0023968	0.010215	0.952195
228	B3gnt5	0.0024011	0.010232	0.952195
229	Parp14	0.0024027	0.010239	0.952195
230	Spag6	0.002404	0.010243	0.952195
231	Glycam1	0.0024162	0.01029	0.952195
232	Casp3	0.002444	0.010407	0.952195
233	Macrod2	0.0024512	0.010436	0.952195
234	Cpxm1	0.0024997	0.010629	0.952195
235	1700018B08Rik	0.0025153	0.010684	0.952195
236	Pnma2	0.0025333	0.01076	0.952195
237	Myo1b	0.0025516	0.010836	0.952195
238	Lrp2bp	0.0025518	0.010837	0.952195
239	Epb4.1l2	0.0025917	0.010991	0.952195
240	Cxcr6	0.0026421	0.011189	0.952195
241	Tram1	0.0026424	0.011191	0.952195
242	Nedd4	0.0026451	0.011203	0.952195
243	Wap	0.0026566	0.010349	0.952195
244	Nol4	0.0026627	0.011272	0.952195
245	Txndc8	0.0026671	0.011284	0.952195
246	Nabp2	0.002669	0.010389	0.952195
247	Gatc	0.0026936	0.011395	0.952195
248	Olfr1508	0.0026988	0.011417	0.952195
249	Zdhhc2	0.0027421	0.01158	0.952195
250	Radil	0.0027536	0.011616	0.952195
251	Olfr1418	0.002758	0.011633	0.952195
252	Fance	0.0027829	0.011727	0.952195
253	Slfn4	0.0028132	0.01185	0.952195
254	Hemgn	0.0028137	0.011851	0.952195
255	Lrpprc	0.0028233	0.011888	0.952195
256	Car10	0.002839	0.011946	0.952195
257	C1ql3	0.0028462	0.01197	0.952195
258	Zfp287	0.0028618	0.012028	0.952195
259	Pdp2	0.0028875	0.012118	0.952195
260	Neurog1	0.002889	0.012125	0.952195
261	Fbxw11	0.0029019	0.01217	0.952195
262	Krtap12-1	0.002916	0.012224	0.952195
263	Erv3	0.0029183	0.012233	0.952195
264	Crisp4	0.0029185	0.012235	0.952195
265	Cgref1	0.002936	0.012311	0.952195
266	Mettl1	0.002951	0.012365	0.952195
267	Olfr554	0.0029592	0.012392	0.952195
268	Patl2	0.0029595	0.012393	0.952195
269	Alx1	0.002963	0.012407	0.952195
270	Cobl	0.002968	0.012431	0.952195
271	Gm13128	0.0029763	0.012465	0.952195
272	Tmprss7	0.0029844	0.0125	0.952195
273	mmu-mir-8107	0.0029929	0.010706	0.952195
274	Stk35	0.0029971	0.012544	0.952195
275	Nasp	0.0030329	0.012676	0.952195
276	Ptf1a	0.0030402	0.0127	0.952195
277	Snx20	0.0030468	0.012731	0.952195
278	Dhx29	0.0030532	0.01162	0.952195
279	mmu-mir-3473f	0.0030575	0.010948	0.952195
280	Ptprg	0.0030936	0.011746	0.952195
281	Numbl	0.0031011	0.012951	0.952195
282	Ppap2c	0.0031056	0.012966	0.952195
283	Doc2a	0.003107	0.01297	0.952195
284	Cdca4	0.0031075	0.012972	0.952195
285	Traf3	0.0031138	0.012994	0.952195
286	Nprl2	0.0031259	0.013035	0.952195
287	Tmed3	0.0031298	0.013051	0.952195
288	Lrrc61	0.0031365	0.013074	0.952195
289	Stard3nl	0.0031501	0.01313	0.952195
290	mmu-mir-6978	0.0031525	0.0087555	0.952195
291	Olfr1133	0.0031683	0.013199	0.952195
292	Tmem182	0.0031783	0.013232	0.952195
293	Trhr2	0.0031973	0.013302	0.952195
294	Tollip	0.0032048	0.013336	0.952195
295	B3gat3	0.0032089	0.013354	0.952195
296	Clca1	0.0032115	0.013365	0.952195
297	Cutal	0.0032267	0.013419	0.952195
298	Pde4c	0.0032343	0.013446	0.952195
299	Ifitm5	0.0032429	0.013475	0.952195
300	Npbwr1	0.0032459	0.013487	0.952195
301	Khdc3	0.0032601	0.013537	0.952195
302	mmu-mir-20a	0.0032658	0.011669	0.952195
303	Zkscan2	0.0032809	0.01361	0.952195
304	Tnfaip8l2	0.0032852	0.013627	0.952195
305	Cfc1	0.0033193	0.013759	0.952195
306	Loxhd1	0.0033236	0.013779	0.952195
307	Socs5	0.0033419	0.013859	0.952195
308	Sostdc1	0.0033486	0.013882	0.952195
309	Cog4	0.0033677	0.013962	0.952195
310	2610020H08Rik	0.0033721	0.013979	0.952195
311	Dock8	0.003385	0.014022	0.952195
312	4632428N05Rik	0.0034035	0.014104	0.952195
313	Akirin2	0.003413	0.012767	0.952195
314	Olfr859	0.0034205	0.014176	0.952195
315	Olfr458	0.0034321	0.014219	0.952195
316	Snrpd3	0.0034357	0.01423	0.952195
317	Wbp11	0.0034571	0.012908	0.952195
318	Vmn1r20	0.003469	0.014357	0.952195
319	Mup17	0.00347	0.003434	0.952195
320	Acta1	0.0034975	0.013034	0.952195
321	Pkp3	0.0035282	0.014597	0.952195
322	Gpr161	0.0035422	0.014657	0.952195
323	Zbtb44	0.0035659	0.014744	0.952195
324	Lum	0.0035759	0.01479	0.952195
325	Txn1	0.0036143	0.014946	0.952195
326	4930503B20Rik	0.003659	0.013523	0.952195
327	Olfr1120	0.0036595	0.015116	0.952195
328	Rab11fip1	0.0036607	0.015122	0.952195
329	Tmem170b	0.0036688	0.015159	0.952195
330	Olfr609	0.0036926	0.015257	0.952195
331	Dohh	0.0037072	0.015314	0.952195
332	mmu-mir-6994	0.0037397	0.013344	0.952195
333	Gga3	0.0037465	0.015469	0.952195
334	Cacng4	0.0037596	0.015527	0.952195
335	Zmiz2	0.0037894	0.015652	0.952195
336	Nfe2l1	0.0037982	0.015686	0.952195
337	mmu-mir-698	0.0038329	0.013667	0.952195
338	Cradd	0.0038565	0.015918	0.952195
339	Vmn1r78	0.0038772	0.015995	0.952195
340	Chrnb1	0.0038926	0.016052	0.952195
341	Hgfac	0.0039154	0.016142	0.952195
342	Ppargc1b	0.0039266	0.016183	0.952195
343	Akna	0.0039511	0.016278	0.952195
344	Nyap1	0.0039523	0.016283	0.952195
345	Krt83	0.0039534	0.016286	0.952195
346	Acaa1a	0.0039565	0.016299	0.952195
347	4933405L10Rik	0.0039681	0.016338	0.952195
348	4932443I19Rik	0.0040015	0.016451	0.952195
349	Akr1c19	0.0040018	0.016453	0.952195
350	Kirrel	0.0040062	0.016471	0.952195
351	Slc48a1	0.0040327	0.016567	0.952195
352	Abcb6	0.0040502	0.016636	0.952195
353	Bbs7	0.0040608	0.016676	0.952195
354	Olfr130	0.0040685	0.016708	0.952195
355	Asb5	0.0040719	0.016724	0.952195
356	Pex16	0.0040899	0.014899	0.952195
357	1110051M20Rik	0.0040986	0.016826	0.952195
358	Six5	0.0041324	0.016948	0.952195
359	Cep135	0.0041353	0.016964	0.952195
360	Lcp1	0.0041392	0.016978	0.952195
361	H2-M10.4	0.0041507	0.017026	0.952195
362	Rabep2	0.0041755	0.015182	0.952195
363	Npas3	0.00419	0.017169	0.952195
364	Panx3	0.0041916	0.017174	0.952195
365	Ppp1ca	0.004214	0.017258	0.952195
366	Asf1b	0.004217	0.017271	0.952195
367	Olfr424	0.004221	0.01728	0.952195
368	Rbm15b	0.0042252	0.017299	0.952195
369	Lrp10	0.0042299	0.017315	0.952195
370	Agpat1	0.0042399	0.017356	0.952195
371	Smc5	0.0042439	0.017373	0.952195
372	Zfp354a	0.0042462	0.017382	0.952195
373	Mcf2l	0.0042477	0.017389	0.952195
374	Fam63b	0.0042495	0.017397	0.952195
375	Dbndd1	0.0042625	0.017451	0.952195
376	Grid1	0.0042829	0.017537	0.952195
377	Orai3	0.0042845	0.015522	0.952195
378	Elof1	0.0042923	0.017575	0.952195
379	Zfp358	0.0043261	0.017701	0.952195
380	Mid2	0.0043346	0.017729	0.952195
381	Ngrn	0.0043419	0.017749	0.952195
382	Lmo2	0.0043495	0.017778	0.952195
383	Rpa1	0.0043616	0.017831	0.952195
384	Efcab9	0.004362	0.017833	0.952195
385	Hgd	0.0043988	0.01797	0.952195
386	Prkcd	0.0044038	0.017989	0.952195
387	Tmem202	0.004413	0.01802	0.952195
388	Chm	0.0044375	0.018118	0.952195
389	Src	0.004449	0.018161	0.952195
390	4930590J08Rik	0.004457	0.0182	0.952195
391	Olfr462	0.0044672	0.018228	0.952195
392	Mfsd5	0.0044773	0.016128	0.952195
393	Car2	0.004489	0.018305	0.952195
394	Exosc5	0.0044937	0.018321	0.952195
395	Nat8	0.004505	0.018362	0.952195
396	Tgfb3	0.0045051	0.018363	0.952195
397	Zfp672	0.0045171	0.018418	0.952195
398	Zfp174	0.0045241	0.018447	0.952195
399	Izumo3	0.0045344	0.01849	0.952195
400	Trappc5	0.0045426	0.018525	0.952195
401	Pygb	0.0045574	0.018581	0.952195
402	Gan	0.0045607	0.018593	0.952195
403	mmu-mir-431	0.0045754	0.012637	0.952195
404	Mdh1b	0.0045902	0.018708	0.952195
405	Ror2	0.0046032	0.018755	0.952195
406	NonTargetingControlGuideForMouse_0780	0.0046037	0.0045283	0.952195
407	Tmem39b	0.0046255	0.018842	0.952195
408	C2cd2	0.0046262	0.018846	0.952195
409	Iyd	0.0046312	0.018867	0.952195
410	NonTargetingControlGuideForMouse_0404	0.0046442	0.0045727	0.952195
411	Tmprss3	0.0046771	0.01903	0.952195
412	Naaa	0.0046796	0.019035	0.952195
413	Zkscan5	0.004728	0.019234	0.952195
414	Neurl3	0.004753	0.019325	0.952195
415	mmu-mir-291b	0.0047995	0.016962	0.952195
416	Gm1564	0.0047998	0.019496	0.952195
417	Skint9	0.0048167	0.019559	0.952195
418	Rdh1	0.0048241	0.019589	0.952195
419	Prr23a	0.0048247	0.019592	0.952195
420	Apitd1	0.0048525	0.019693	0.952195
421	Slc22a12	0.0048731	0.019767	0.952195
422	Kansl1	0.0049067	0.019891	0.952195
423	Olfr370	0.0049098	0.017529	0.952195
424	Csnk1g2	0.0049184	0.019935	0.952195
425	Ccr2	0.0049186	0.019935	0.952195
426	Foxb1	0.0049213	0.019945	0.952195
427	Ufd1l	0.0049215	0.019947	0.952195
428	Art4	0.0049274	0.019972	0.952195
429	Zmym5	0.0049685	0.020126	0.952195
430	Olfr318	0.0049699	0.020131	0.952195
431	Kcnk6	0.0050066	0.020274	0.952195
432	Mpzl1	0.0050086	0.020281	0.952195
433	Gli3	0.0050183	0.020315	0.952195
434	Wdfy1	0.005024	0.020337	0.952195
435	Mbtps1	0.0050257	0.020344	0.952195
436	Zmynd15	0.0050257	0.020344	0.952195
437	Olfr847	0.0050361	0.020377	0.952195
438	Heatr3	0.0050436	0.020399	0.952195
439	mmu-mir-6996	0.0050597	0.017835	0.952195
440	Fam83b	0.0050667	0.020478	0.952195
441	Efna1	0.0051134	0.020649	0.952195
442	Gabra4	0.0051355	0.020743	0.952195
443	Itgb3bp	0.005139	0.018266	0.952195
444	Tmem106a	0.005146	0.018283	0.952195
445	Klk1b16	0.0051514	0.0208	0.952195
446	Me3	0.0051634	0.020841	0.952195
447	Cgn	0.0051774	0.020895	0.952195
448	Ppp1r13l	0.0051793	0.020905	0.952195
449	Ewsr1	0.0052003	0.018448	0.952195
450	Olfr173	0.0052074	0.021015	0.952195
451	Gm5591	0.0052089	0.02102	0.952195
452	Cers2	0.0052118	0.021035	0.952195
453	Ube2m	0.0052333	0.021116	0.952195
454	Atp6v0d2	0.0052385	0.018555	0.952195
455	Nmnat2	0.0052537	0.021204	0.952195
456	Ryr1	0.0052556	0.021214	0.952195
457	Atp5sl	0.0052588	0.021223	0.952195
458	1700029H14Rik	0.0052602	0.021228	0.952195
459	Tmem44	0.0052718	0.021273	0.952195
460	Apba3	0.0052728	0.018658	0.952195
461	Obscn	0.0052799	0.021306	0.952195
462	Gsx1	0.0052836	0.018687	0.952195
463	Olfr1	0.0053328	0.021493	0.952195
464	Tssk4	0.0053328	0.021493	0.952195
465	Prlr	0.0053471	0.021541	0.952195
466	Bach2	0.005348	0.021545	0.952195
467	8030423J24Rik	0.0053548	0.021568	0.952195
468	C3	0.0053633	0.021592	0.952195
469	Piwil4	0.0053863	0.021683	0.952195
470	Cacfd1	0.0053873	0.02169	0.952195
471	Onecut2	0.0054085	0.019088	0.952195
472	Ceacam3	0.005453	0.021935	0.952195
473	Duoxa2	0.0054551	0.021944	0.952195
474	Bahd1	0.0054653	0.021979	0.952195
475	Nr4a3	0.0054674	0.02199	0.952195
476	Glo1	0.0054743	0.01928	0.952195
477	Zfp106	0.0054772	0.02203	0.952195
478	Agap1	0.0054827	0.02205	0.952195
479	Dyrk1a	0.005502	0.022128	0.952195
480	Klhl38	0.0055042	0.022138	0.952195
481	Erc2	0.0055131	0.022172	0.952195
482	Crhr1	0.0055146	0.019405	0.952195
483	Ddx6	0.0055504	0.022297	0.952195
484	mmu-mir-7001	0.0055584	0.019332	0.952195
485	Tlr7	0.0055683	0.022355	0.952195
486	Abr	0.0055745	0.022383	0.952195
487	Nfya	0.0055988	0.02246	0.952195
488	Gm1647	0.0056107	0.022496	0.952195
489	Mex3a	0.0056471	0.022643	0.952195
490	Plekhg4	0.0056524	0.022664	0.952195
491	Acot1	0.0056591	0.022694	0.952195
492	Foxd2	0.0056838	0.022803	0.952195
493	Angpt2	0.0056865	0.022811	0.952195
494	F830045P16Rik	0.0056955	0.022841	0.952195
495	1700125H20Rik	0.0057045	0.022882	0.952195
496	Dtx2	0.0057254	0.02296	0.952195
497	mmu-mir-7036b	0.005735	0.019742	0.952195
498	Mri1	0.0057714	0.023124	0.952195
499	mmu-mir-669d	0.0057817	0.01109	0.952195
500	Cebpz	0.0057922	0.023206	0.952195
501	Rad51ap2	0.0058113	0.020354	0.952195
502	Xcr1	0.0058166	0.023297	0.952195
503	Pik3cg	0.0058347	0.023352	0.952195
504	Abi3bp	0.0058376	0.023362	0.952195
505	Smox	0.0058478	0.020465	0.952195
506	mmu-mir-7087	0.0058671	0.020063	0.952195
507	Tmem169	0.0059211	0.020702	0.952195
508	Hspa2	0.0059258	0.023714	0.952195
509	Adam2	0.0059338	0.02374	0.952195
510	Vmn2r87	0.0059373	0.023754	0.952195
511	Rttn	0.005939	0.023761	0.952195
512	Amotl1	0.0059414	0.023768	0.952195
513	Avpr1a	0.0059502	0.023802	0.952195
514	Chid1	0.005967	0.023862	0.952195
515	Olfr969	0.0059856	0.023937	0.952195
516	Lce1k	0.0060152	0.024051	0.952195
517	mmu-mir-708	0.0060227	0.020432	0.952195
518	Zfp64	0.0060331	0.024122	0.952195
519	Syde2	0.0060339	0.024126	0.952195
520	Jrkl	0.0060369	0.024134	0.952195
521	Nbeal1	0.0060422	0.024147	0.952195
522	Syvn1	0.0060524	0.024186	0.952195
523	Neu2	0.0060773	0.024281	0.952195
524	Jund	0.0060823	0.024299	0.952195
525	Trim50	0.0060919	0.020607	0.952195
526	Ccdc42b	0.0061133	0.024419	0.952195
527	mmu-mir-218-2	0.0061241	0.020679	0.952195
528	Olfr894	0.0061285	0.024483	0.952195
529	Olfr1161	0.0061306	0.02449	0.952195
530	Fam122b	0.0061342	0.024503	0.952195
531	Olfr341	0.0061406	0.024525	0.952195
532	Shox2	0.0061564	0.024584	0.952195
533	1700029F12Rik	0.0061633	0.02461	0.952195
534	C1qa	0.0061768	0.024665	0.952195
535	Sprr4	0.0061792	0.024674	0.952195
536	Zfp566	0.006187	0.024702	0.952195
537	Nkd1	0.0061876	0.024704	0.952195
538	Pkn2	0.0062036	0.024764	0.952195
539	Crybb2	0.0062145	0.0248	0.952195
540	Arhgap6	0.0062268	0.024848	0.952195
541	Olfr1424	0.0062273	0.024849	0.952195
542	Prmt3	0.0062403	0.024896	0.952195
543	Ranbp6	0.0062419	0.02171	0.952195
544	Vmn1r197	0.0062449	0.024913	0.952195
545	Mlxip	0.0062544	0.02494	0.952195
546	Slc25a11	0.0062555	0.024944	0.952195
547	Eps8l1	0.0062694	0.024999	0.952195
548	Gp2	0.0062698	0.025	0.952195
549	2010300C02Rik	0.0062752	0.021824	0.952195
550	Olfr845	0.0062756	0.025021	0.952195
551	Dnah2	0.0062905	0.025075	0.952195
552	Spata24	0.0062965	0.025094	0.952195
553	Phlda2	0.0063082	0.025144	0.952195
554	Arih2	0.0063738	0.025385	0.952195
555	Fam83h	0.0064043	0.025505	0.952195
556	Lrrn1	0.0064206	0.025568	0.952195
557	Cga	0.0064295	0.025605	0.952195
558	Rab12	0.0064322	0.025616	0.952195
559	Acsf3	0.0064523	0.025699	0.952195
560	Bzrap1	0.0064584	0.025718	0.952195
561	6330403A02Rik	0.0064588	0.025719	0.952195
562	Olfr1368	0.0064699	0.025765	0.952195
563	Vwc2	0.0064765	0.025794	0.952195
564	Ahcy	0.0065051	0.025906	0.952195
565	Pkd1l3	0.0065099	0.025927	0.952195
566	Olfr1532-ps1	0.006517	0.02596	0.952195
567	Napa	0.0065389	0.02604	0.952195
568	Dhrs2	0.0065632	0.022731	0.952195
569	Mtrf1	0.0065721	0.026161	0.952195
570	Tbx18	0.0066072	0.026282	0.952195
571	Ccdc54	0.0066222	0.026338	0.952195
572	Utp6	0.00664	0.026414	0.952195
573	Trim14	0.0066622	0.026493	0.952195
574	Ggps1	0.0067106	0.026653	0.952195
575	Slc25a30	0.0067297	0.026735	0.952195
576	Sin3b	0.0067332	0.026745	0.952195
577	NonTargetingControlGuideForMouse_0304	0.0067415	0.0066935	0.952195
578	Ankrd6	0.0067496	0.026813	0.952195
579	Nubp2	0.0067589	0.026847	0.952195
580	Med13l	0.0068072	0.027	0.952195
581	NonTargetingControlGuideForMouse_0371	0.0068144	0.0067683	0.952195
582	mmu-mir-6393	0.0068209	0.022351	0.952195
583	Atp9a	0.0068482	0.027109	0.952195
584	Tagln2	0.0068555	0.027129	0.952195
585	Med19	0.0068596	0.027138	0.952195
586	mmu-mir-331	0.0068655	0.022454	0.952195
587	Zdhhc11	0.0068887	0.027227	0.952195
588	Med27	0.0069	0.02726	0.952195
589	Pgp	0.006916	0.023804	0.952195
590	Malsu1	0.0069436	0.023878	0.952195
591	Cd160	0.0069521	0.027408	0.952195
592	Oscp1	0.0069661	0.027442	0.952195
593	Troap	0.0069957	0.02752	0.952195
594	Hoxa7	0.0070155	0.027582	0.952195
595	Fech	0.0070221	0.027598	0.952195
596	Slc1a2	0.0070452	0.027667	0.952195
597	Tmf1	0.0070455	0.024196	0.952195
598	Hsf5	0.0071212	0.027891	0.952195
599	Fgf16	0.0071212	0.027891	0.952195
600	mmu-mir-1969	0.0071313	0.023051	0.952195
601	Cd300lb	0.0071342	0.027931	0.952195
602	Ms4a15	0.0071731	0.028043	0.952195
603	St6galnac5	0.0071861	0.028076	0.952195
604	Ubqln3	0.0071873	0.028079	0.952195
605	Retnla	0.0071996	0.02811	0.952195
606	Rnaseh1	0.0072498	0.028243	0.952195
607	l7Rn6	0.007264	0.028284	0.952195
608	Cyp1b1	0.0072902	0.028367	0.952195
609	Wfdc15a	0.0073273	0.025029	0.952195
610	Clec9a	0.0073314	0.025042	0.952195
611	Depdc5	0.0073385	0.028506	0.952195
612	mmu-mir-5626	0.0073394	0.023562	0.952195
613	Cst12	0.0073552	0.028554	0.952195
614	Casp4	0.0073708	0.028595	0.952195
615	Olfr1218	0.0073718	0.028598	0.952195
616	Pin1	0.0073753	0.028607	0.952195
617	Kcnh6	0.007385	0.028633	0.952195
618	Trpm8	0.0073868	0.028637	0.952195
619	Srr	0.0073929	0.028657	0.952195
620	2410076I21Rik	0.0073951	0.028663	0.952195
621	Ccl7	0.0074351	0.028769	0.952195
622	Tctn2	0.0074362	0.025352	0.952195
623	Odf4	0.0074418	0.025365	0.952195
624	Ppapdc2	0.0074834	0.028906	0.952195
625	Emd	0.007499	0.028963	0.952195
626	Actr3b	0.0075559	0.029145	0.952195
627	Cpn1	0.0075623	0.025745	0.952195
628	Tln2	0.0075797	0.029214	0.952195
629	Tgif2	0.007583	0.029224	0.952195
630	Dio2	0.0075886	0.029237	0.952195
631	Fbxw7	0.0076282	0.029352	0.952195
632	Ptk6	0.0076765	0.029493	0.952195
633	Cpeb1	0.0076893	0.029525	0.952195
634	Tprg	0.0077007	0.029554	0.952195
635	Slbp	0.0077248	0.029615	0.952195
636	Tcp10a	0.0077298	0.026244	0.952195
637	Uap1l1	0.0077326	0.029642	0.952195
638	mmu-mir-7022	0.0077394	0.024485	0.952195
639	Ephb1	0.0077445	0.02967	0.952195
640	Cyth1	0.0077503	0.02631	0.952195
641	St6galnac2	0.007773	0.029761	0.952195
642	Plin5	0.0077835	0.029796	0.952195
643	Ercc4	0.0077841	0.029797	0.952195
644	Olfr324	0.0077913	0.02982	0.952195
645	mmu-mir-1231	0.0077991	0.024624	0.952195
646	Gas8	0.0078043	0.029861	0.952195
647	Skil	0.007813	0.029888	0.952195
648	Rmnd5b	0.0078213	0.029908	0.952195
649	Tmem9	0.0078696	0.030039	0.952195
650	Hist2h4	0.0078747	0.030059	0.952195
651	Ppox	0.0079522	0.030255	0.952195
652	Prps1l1	0.0079661	0.030295	0.952195
653	Arid1b	0.0080144	0.030417	0.952195
654	Esp31	0.0080241	0.030448	0.952195
655	Rbm22	0.0080426	0.030501	0.952195
656	Olfr1229	0.0080557	0.030531	0.952195
657	Dnmbp	0.0080626	0.030549	0.952195
658	Calr3	0.0080795	0.030593	0.952195
659	Trrap	0.0081109	0.030681	0.952195
660	Gm590	0.0081486	0.027539	0.952195
661	Rspo2	0.0081583	0.030812	0.952195
662	Prpf4b	0.0081592	0.030814	0.952195
663	Vegfa	0.0082074	0.030952	0.952195
664	Mettl13	0.0082557	0.031092	0.952195
665	Nynrin	0.0082575	0.031096	0.952195
666	Vmn2r51	0.0083039	0.031235	0.952195
667	Spin2c	0.0083136	0.031267	0.952195
668	Rassf6	0.0083557	0.031369	0.952195
669	Ccnf	0.0084004	0.0315	0.952195
670	mmu-mir-324	0.0084229	0.026097	0.952195
671	Ep300	0.0084311	0.031578	0.952195
672	Sox9	0.0084311	0.031578	0.952195
673	Asun	0.0084577	0.031663	0.952195
674	Ccr3	0.0084695	0.031696	0.952195
675	mmu-mir-7030	0.0084758	0.02622	0.952195
676	Esp1	0.0084969	0.031775	0.952195
677	Ccdc9	0.0085399	0.028723	0.952195
678	Tmem241	0.0085416	0.031905	0.952195
679	Tmem87a	0.0085451	0.031915	0.952195
680	Cbx6	0.0085453	0.031916	0.952195
681	Acat3	0.00855	0.016295	0.952195
682	Tmem239	0.0085507	0.031929	0.952195
683	Tescl	0.0085588	0.031947	0.952195
684	Olfr1181	0.0085934	0.032055	0.952195
685	Slc28a3	0.0086147	0.028961	0.952195
686	Olfr128	0.0086416	0.032208	0.952195
687	Tspan11	0.0086446	0.032217	0.952195
688	Hsh2d	0.0086555	0.032248	0.952195
689	Polr2c	0.0086581	0.029093	0.952195
690	Cnot3	0.0086623	0.032273	0.952195
691	2410137M14Rik	0.0086721	0.029134	0.952195
692	Olfr51	0.0086759	0.032309	0.952195
693	Clec2h	0.0086826	0.032329	0.952195
694	Mogat1	0.0086899	0.032358	0.952195
695	Tnks1bp1	0.0086921	0.032365	0.952195
696	Slc26a3	0.0087381	0.032501	0.952195
697	Phka2	0.0087399	0.029337	0.952195
698	Uba1	0.0087608	0.032561	0.952195
699	Adora3	0.008813	0.032724	0.952195
700	mmu-mir-1940	0.0088146	0.027004	0.952195
701	mmu-mir-6966	0.00882	0.027017	0.952195
702	Neurl2	0.0088247	0.032755	0.952195
703	N6amt1	0.0088346	0.032785	0.952195
704	S1pr3	0.0088828	0.032925	0.952195
705	Olfr1392	0.0089122	0.033022	0.952195
706	Slc7a5	0.008931	0.033061	0.952195
707	Fitm1	0.0089732	0.033183	0.952195
708	Ormdl1	0.0089792	0.033201	0.952195
709	Zfp423	0.0089986	0.033255	0.952195
710	Crp	0.0090138	0.033301	0.952195
711	Ankrd37	0.0090176	0.033312	0.952195
712	Rell1	0.009051	0.033404	0.952195
713	Nacc1	0.0090516	0.033406	0.952195
714	Zfp426	0.0090516	0.033406	0.952195
715	Htr1a	0.0090733	0.033472	0.952195
716	Ciao1	0.0090789	0.033492	0.952195
717	Stmn3	0.0090869	0.033515	0.952195
718	Kif26b	0.0091038	0.033566	0.952195
719	Msh5	0.0091264	0.03363	0.952195
720	Setd7	0.0091295	0.033639	0.952195
721	Erh	0.0091347	0.033652	0.952195
722	Olfr1272	0.0091403	0.03367	0.952195
723	NonTargetingControlGuideForMouse_0357	0.0091466	0.0091007	0.952195
724	Enthd2	0.0091574	0.033716	0.952195
725	Pabpc5	0.0092076	0.033838	0.952195
726	Tmigd1	0.0092082	0.033841	0.952195
727	Ntn4	0.0092203	0.033876	0.952195
728	Rnf183	0.0092285	0.033898	0.952195
729	Rdh16	0.0092357	0.033921	0.952195
730	Mtmr11	0.0092935	0.034083	0.952195
731	Inpp4b	0.0092981	0.031022	0.952195
732	Tdrd1	0.0093168	0.034145	0.952195
733	Ctcf	0.0093217	0.034162	0.952195
734	mmu-mir-7239	0.0093516	0.028271	0.952195
735	Aif1	0.009365	0.034284	0.952195
736	Phactr3	0.0093685	0.034296	0.952195
737	Ten1	0.0093767	0.034323	0.952195
738	Nlrp1b	0.0093833	0.03434	0.952195
739	mmu-mir-6913	0.0093928	0.028367	0.952195
740	Gm19345	0.0094032	0.031337	0.952195
741	Rfwd2	0.0094132	0.034427	0.952195
742	Dlgap1	0.0094171	0.034434	0.952195
743	1600014C10Rik	0.0094717	0.034593	0.952195
744	Vps28	0.0094718	0.031556	0.952195
745	Arhgef33	0.0094958	0.034667	0.952195
746	Lingo2	0.0095096	0.034706	0.952195
747	Oxsm	0.009548	0.031796	0.952195
748	Fgl2	0.0095578	0.034837	0.952195
749	Slc35f4	0.0095816	0.034895	0.952195
750	Acap2	0.009606	0.034971	0.952195
751	Nmd3	0.0096293	0.035038	0.952195
752	Lelp1	0.0096369	0.035062	0.952195
753	Bloc1s6	0.0096542	0.035101	0.952195
754	Armc6	0.0096618	0.035125	0.952195
755	Igdcc3	0.0096937	0.03521	0.952195
756	mmu-mir-181c	0.0097013	0.029104	0.952195
757	Il2rg	0.0097024	0.035241	0.952195
758	Ppfibp2	0.0097084	0.03526	0.952195
759	Olfr365	0.0097134	0.035274	0.952195
760	Pik3r3	0.0097308	0.035326	0.952195
761	Ncaph	0.0097752	0.035455	0.952195
762	Zdhhc15	0.009777	0.035462	0.952195
763	Ggnbp2	0.0097905	0.035502	0.952195
764	AA987161	0.0097988	0.035529	0.952195
765	Slc26a10	0.0098432	0.032668	0.952195
766	Wdr18	0.009893	0.035803	0.952195
767	Crx	0.0099008	0.032845	0.952195
768	Ttc1	0.0099192	0.035874	0.952195
769	Ccdc167	0.0099192	0.035874	0.952195
770	Phf20	0.0099217	0.03588	0.952195
771	Thumpd1	0.0099529	0.035949	0.952195
772	Wt1	0.0099622	0.035973	0.952195
773	Vegfc	0.0099915	0.036051	0.952195
774	Ucp3	0.010009	0.036101	0.952195
775	Rnf32	0.010038	0.036181	0.952195
776	Tbc1d2b	0.01004	0.036185	0.952195
777	Mlh3	0.010044	0.036197	0.952195
778	mmu-mir-7039	0.010064	0.02996	0.952195
779	Olfr169	0.010088	0.036324	0.952195
780	Il7	0.010097	0.036352	0.952195
781	Carns1	0.010112	0.036388	0.952195
782	H2-K1	0.010118	0.036398	0.952195
783	Plag1	0.010136	0.036451	0.952195
784	Setd2	0.010139	0.036466	0.952195
785	Cdr2l	0.010156	0.036509	0.952195
786	Rlbp1	0.010168	0.036547	0.952195
787	L1cam	0.010184	0.036587	0.952195
788	Tom1	0.010185	0.036588	0.952195
789	Ceacam12	0.010208	0.036656	0.952195
790	Tmem173	0.010261	0.036796	0.952195
791	Syt8	0.010302	0.03403	0.952195
792	Vmn1r56	0.010303	0.036914	0.952195
793	Wdr34	0.010305	0.036919	0.952195
794	Slc38a7	0.010332	0.036994	0.952195
795	Ier2	0.010344	0.034149	0.952195
796	4931423N10Rik	0.010351	0.034167	0.952195
797	Nat6	0.01037	0.037117	0.952195
798	Ccdc83	0.01037	0.037117	0.952195
799	Ccdc166	0.010377	0.037138	0.952195
800	Try10	0.010395	0.034301	0.952195
801	Adcy4	0.010411	0.03723	0.952195
802	Gpat2	0.010423	0.03439	0.952195
803	Olfr1012	0.010427	0.037274	0.952195
804	Sbno2	0.010437	0.037307	0.952195
805	4833439L19Rik	0.010451	0.037345	0.952195
806	Kctd14	0.010473	0.037406	0.952195
807	Prosc	0.010476	0.037413	0.952195
808	Trappc9	0.010477	0.037415	0.952195
809	Cnga4	0.010483	0.037434	0.952195
810	Krtap6-2	0.01049	0.037458	0.952195
811	Usp50	0.010492	0.037464	0.952195
812	Ssbp3	0.010521	0.037541	0.952195
813	Zfp746	0.010529	0.037561	0.952195
814	Vmn1r53	0.01057	0.037679	0.952195
815	Tmem37	0.010608	0.037789	0.952195
816	Polk	0.010618	0.037813	0.952195
817	L3mbtl3	0.010622	0.037824	0.952195
818	Adam1a	0.010632	0.035017	0.952195
819	Slc37a1	0.01064	0.037869	0.952195
820	Klk1b21	0.010661	0.037923	0.952195
821	Capn11	0.010666	0.037933	0.952195
822	Aqp5	0.010673	0.037952	0.952195
823	Kctd21	0.010684	0.035168	0.952195
824	Zfp236	0.010703	0.038028	0.952195
825	Neurl1a	0.010714	0.038059	0.952195
826	Hspa13	0.010732	0.038105	0.952195
827	Traf3ip3	0.010733	0.035317	0.952195
828	Ankrd40	0.010752	0.038157	0.952195
829	Tesk1	0.010775	0.038211	0.952195
830	Mog	0.01081	0.03832	0.952195
831	Acsm2	0.010811	0.038322	0.952195
832	Olfr574	0.010823	0.038349	0.952195
833	Gpr50	0.010858	0.038455	0.952195
834	Naga	0.010868	0.038485	0.952195
835	Fzd4	0.01089	0.038544	0.952195
836	Gabrd	0.010902	0.038572	0.952195
837	Xpnpep2	0.010907	0.038582	0.952195
838	Thy1	0.010918	0.038615	0.952195
839	Tenm4	0.010938	0.035929	0.952195
840	Sptlc1	0.010955	0.038713	0.952195
841	Vmn2r111	0.011003	0.038858	0.952195
842	Clint1	0.011011	0.038881	0.952195
843	9330159F19Rik	0.011049	0.038999	0.952195
844	Slmo1	0.011054	0.039005	0.952195
845	Vstm5	0.011085	0.039095	0.952195
846	Kif18b	0.011098	0.039125	0.952195
847	NonTargetingControlGuideForMouse_0204	0.011098	0.011025	0.952195
848	Srsf1	0.011099	0.039129	0.952195
849	Zscan21	0.011105	0.036441	0.952195
850	Cdc25c	0.011114	0.036466	0.952195
851	Cdh8	0.011149	0.036569	0.952195
852	mmu-mir-181d	0.01115	0.032516	0.952195
853	Nom1	0.011165	0.039319	0.952195
854	Pcdhb12	0.011171	0.039336	0.952195
855	Scyl3	0.011195	0.0394	0.952195
856	Krt77	0.011205	0.039428	0.952195
857	Coa4	0.011209	0.039438	0.952195
858	Stag1	0.011211	0.039441	0.952195
859	Gpr22	0.011244	0.039532	0.952195
860	Olfr1446	0.011251	0.039557	0.952195
861	Tmem212	0.011271	0.039609	0.952195
862	Igf1r	0.011292	0.039671	0.952195
863	Mfap3	0.0113	0.03969	0.952195
864	Ccdc24	0.01132	0.039744	0.952195
865	Ano10	0.011336	0.039783	0.952195
866	Ramp1	0.01134	0.039797	0.952195
867	Ldhc	0.011345	0.039815	0.952195
868	H2-Q1	0.011391	0.039939	0.952195
869	Pld5	0.011417	0.040012	0.952195
870	Pwwp2a	0.011419	0.037361	0.952195
871	Vmn2r29	0.011434	0.033169	0.952195
872	Orai1	0.011439	0.040061	0.952195
873	Tlr2	0.011446	0.040077	0.952195
874	Cp	0.011462	0.040117	0.952195
875	Spata31d1d	0.011484	0.040179	0.952195
876	Cyp2c68	0.011486	0.040184	0.952195
877	P2ry4	0.011507	0.040238	0.952195
878	mmu-mir-326	0.011521	0.033365	0.952195
879	Zmynd8	0.011528	0.040291	0.952195
880	Ankrd27	0.011532	0.040305	0.952195
881	Rdh11	0.01156	0.040386	0.952195
882	NonTargetingControlGuideForMouse_0087	0.011576	0.011509	0.952195
883	Mga	0.01158	0.040447	0.952195
884	Dcun1d4	0.01158	0.040447	0.952195
885	Hist1h1b	0.011585	0.040462	0.952195
886	Ephx2	0.011598	0.040501	0.952195
887	Krtap11-1	0.0116	0.040507	0.952195
888	2510039O18Rik	0.011612	0.040542	0.952195
889	Olfr262	0.011629	0.040586	0.952195
890	Trmt10a	0.011633	0.040596	0.952195
891	Apbb3	0.01164	0.040616	0.952195
892	Ripply2	0.011641	0.040617	0.952195
893	Gpr182	0.011677	0.04071	0.952195
894	1700102P08Rik	0.011711	0.0408	0.952195
895	Caln1	0.011725	0.040847	0.952195
896	Sorcs3	0.011744	0.040899	0.952195
897	Procr	0.011758	0.040932	0.952195
898	Slc6a12	0.011773	0.040969	0.952195
899	Col27a1	0.011792	0.041028	0.952195
900	Olfr194	0.01182	0.0411	0.952195
901	Reg3g	0.011821	0.041104	0.952195
902	Tlr12	0.011842	0.03861	0.952195
903	mmu-mir-449a	0.011894	0.034219	0.952195
904	Mrps24	0.011917	0.041364	0.952195
905	Mob1b	0.011965	0.041499	0.952195
906	Rad1	0.011969	0.041509	0.952195
907	Olfr420	0.011988	0.04157	0.952195
908	Mc5r	0.011997	0.041595	0.952195
909	Tdrd5	0.012013	0.041636	0.952195
910	Ciz1	0.01202	0.041656	0.952195
911	Bcl11b	0.012021	0.04166	0.952195
912	Mrpl46	0.012026	0.041674	0.952195
913	4930568D16Rik	0.012032	0.04169	0.952195
914	2410016O06Rik	0.012058	0.041759	0.952195
915	Rcn2	0.012078	0.041814	0.952195
916	Olfr459	0.012083	0.041829	0.952195
917	Pigx	0.012086	0.041837	0.952195
918	Tmem222	0.012102	0.041884	0.952195
919	Thnsl1	0.01211	0.041904	0.952195
920	Faim2	0.01212	0.041929	0.952195
921	Uck2	0.012134	0.041966	0.952195
922	Psme3	0.012158	0.042026	0.952195
923	Cyp2f2	0.012177	0.042077	0.952195
924	Mif	0.012206	0.042151	0.952195
925	Tldc2	0.012223	0.039739	0.952195
926	Calml3	0.012243	0.039795	0.952195
927	Pbxip1	0.012254	0.042283	0.952195
928	Hexdc	0.012256	0.042288	0.952195
929	Wbscr28	0.012274	0.039887	0.952195
930	Olfr1156	0.012288	0.042367	0.952195
931	Arfgap1	0.012294	0.042387	0.952195
932	Ccdc106	0.012295	0.039949	0.952195
933	Klk12	0.012302	0.042411	0.952195
934	Ganab	0.012307	0.039988	0.952195
935	Mbd3	0.01232	0.042467	0.952195
936	Mrpl22	0.012346	0.042543	0.952195
937	Cidec	0.012361	0.042583	0.952195
938	Bhmt	0.012366	0.042602	0.952195
939	Slc7a9	0.012395	0.040241	0.952195
940	Megf9	0.012398	0.042697	0.952195
941	Ccdc102a	0.012414	0.042739	0.952195
942	4930415F15Rik	0.012435	0.042794	0.952195
943	Timp4	0.012435	0.042794	0.952195
944	Stab2	0.012446	0.042825	0.952195
945	9330182L06Rik	0.012455	0.042851	0.952195
946	Lmbr1l	0.012474	0.042902	0.952195
947	2900026A02Rik	0.012512	0.043014	0.952195
948	Vmn2r82	0.012542	0.043098	0.952195
949	Bfar	0.012545	0.043105	0.952195
950	Zfp90	0.012552	0.043121	0.952195
951	Ucp1	0.012571	0.043179	0.952195
952	Ap2a2	0.012571	0.04318	0.952195
953	NonTargetingControlGuideForMouse_0880	0.012572	0.012501	0.952195
954	mmu-mir-6349	0.012589	0.035827	0.952195
955	Cdc26	0.012589	0.040803	0.952195
956	Zfp1	0.012591	0.04323	0.952195
957	Tead3	0.012594	0.043237	0.952195
958	Gja1	0.012636	0.043351	0.952195
959	Zfp568	0.012639	0.043357	0.952195
960	Csrnp1	0.01264	0.043362	0.952195
961	Igip	0.012656	0.043405	0.952195
962	B3gnt1	0.012671	0.043449	0.952195
963	Lbr	0.012682	0.043472	0.952195
964	Fahd1	0.012686	0.041098	0.952195
965	Olfr339	0.012721	0.04358	0.952195
966	Lmod1	0.012735	0.043623	0.952195
967	Fam151a	0.012751	0.043674	0.952195
968	Pcgf1	0.012789	0.043779	0.952195
969	Cdh4	0.012797	0.043795	0.952195
970	Ifi202b	0.012807	0.043825	0.952195
971	Mroh1	0.012819	0.043857	0.952195
972	Gstp2	0.012819	0.043857	0.952195
973	N28178	0.012834	0.043907	0.952195
974	Rnase6	0.012884	0.04405	0.952195
975	Slc25a35	0.01289	0.044065	0.952195
976	Mum1l1	0.012935	0.044197	0.952195
977	Cstf2t	0.012946	0.044233	0.952195
978	Trcg1	0.012975	0.044318	0.952195
979	Sh3bgrl	0.012992	0.044361	0.952195
980	Cybrd1	0.013023	0.044439	0.952195
981	Hebp1	0.013028	0.044451	0.952195
982	AF251705	0.013036	0.044483	0.952195
983	Cpsf7	0.01305	0.044516	0.952195
984	Espnl	0.013071	0.044574	0.952195
985	Slc7a7	0.013097	0.044646	0.952195
986	Pou3f3	0.013101	0.044658	0.952195
987	Slc22a4	0.013108	0.04467	0.952195
988	Gng10	0.013119	0.044705	0.952195
989	Mut	0.013141	0.044762	0.952195
990	Psmd7	0.013147	0.044781	0.952195
991	Gm12171	0.013148	0.044781	0.952195
992	Myo5b	0.013167	0.044834	0.952195
993	Ncdn	0.013215	0.044958	0.952195
994	Dad1	0.013221	0.04497	0.952195
995	Ubl4	0.013263	0.045084	0.952195
996	Asb10	0.013275	0.045119	0.952195
997	Cyp7a1	0.01336	0.045358	0.952195
998	Synpr	0.013366	0.045376	0.952195
999	Trappc6a	0.013384	0.043114	0.952195
1000	Hrh1	0.013408	0.04549	0.952195
1001	NonTargetingControlGuideForMouse_0121	0.01343	0.013334	0.952195
1002	Gm4745	0.013456	0.045618	0.952195
1003	Aif1l	0.013471	0.045667	0.952195
1004	Pla2g1b	0.013476	0.04568	0.952195
1005	Dhx30	0.013499	0.045742	0.952195
1006	Dusp15	0.013504	0.045757	0.952195
1007	Cyp2d10	0.01351	0.043454	0.952195
1008	Rab27b	0.013518	0.045799	0.952195
1009	Rab11fip3	0.013552	0.045896	0.952195
1010	Sdhc	0.013558	0.038061	0.952195
1011	Gtpbp2	0.01357	0.043634	0.952195
1012	mmu-mir-6516	0.013583	0.038121	0.952195
1013	Tpm4	0.013597	0.046014	0.952195
1014	Cd109	0.0136	0.046023	0.952195
1015	Olfr1039	0.013624	0.046083	0.952195
1016	mmu-mir-7014	0.013629	0.038234	0.952195
1017	mmu-mir-6944	0.013648	0.038271	0.952195
1018	Tmem216	0.013648	0.046147	0.952195
1019	Zfp946	0.013654	0.04388	0.952195
1020	Zfp692	0.013654	0.04388	0.952195
1021	Creg2	0.013658	0.046179	0.952195
1022	Tbl1x	0.013696	0.046292	0.952195
1023	Stk31	0.013699	0.0463	0.952195
1024	Ttc38	0.013744	0.046411	0.952195
1025	Sf1	0.013789	0.046539	0.952195
1026	Eya4	0.013829	0.046652	0.952195
1027	Amz1	0.013835	0.046671	0.952195
1028	C1qtnf5	0.013843	0.046691	0.952195
1029	P2rx7	0.013845	0.046695	0.952195
1030	Tpra1	0.013868	0.044524	0.952195
1031	Spa17	0.013874	0.046768	0.952195
1032	Mroh4	0.013874	0.046768	0.952195
1033	Eef1a2	0.013888	0.046806	0.952195
1034	Xdh	0.013936	0.046948	0.952195
1035	Ngly1	0.013983	0.047065	0.952195
1036	Olfr1087	0.013984	0.047067	0.952195
1037	Pds5a	0.013989	0.04708	0.952195
1038	Csrnp2	0.013999	0.047109	0.952195
1039	mmu-mir-7229	0.014006	0.039093	0.952195
1040	Dennd4c	0.014047	0.047232	0.952195
1041	Lrrc4b	0.014062	0.047269	0.952195
1042	mmu-mir-6351	0.014096	0.039299	0.952195
1043	Sort1	0.014128	0.04744	0.952195
1044	Cacna1c	0.014159	0.045355	0.952195
1045	Pja1	0.014176	0.04757	0.952195
1046	Lect1	0.014183	0.047588	0.952195
1047	4930550C14Rik	0.014194	0.047616	0.952195
1048	Tmem130	0.014259	0.047782	0.952195
1049	Neurod2	0.014272	0.047821	0.952195
1050	Ormdl2	0.014273	0.047826	0.952195
1051	M1ap	0.014274	0.047829	0.952195
1052	Upf1	0.01428	0.04784	0.952195
1053	Cab39l	0.014307	0.047919	0.952195
1054	Gkn3	0.014309	0.047923	0.952195
1055	Nmnat1	0.014344	0.048014	0.952195
1056	Ptgs1	0.014344	0.048014	0.952195
1057	Pdss2	0.014387	0.048138	0.952195
1058	Ccsap	0.014397	0.048165	0.952195
1059	Clpp	0.014413	0.04821	0.952195
1060	Zfp777	0.014416	0.04822	0.952195
1061	Kcnma1	0.014428	0.04825	0.952195
1062	Psd	0.014434	0.048263	0.952195
1063	Tmem236	0.014438	0.048275	0.952195
1064	Lin9	0.014448	0.048308	0.952195
1065	Slc39a9	0.014464	0.048347	0.952195
1066	Lrrc47	0.014472	0.046263	0.952195
1067	G3bp2	0.014473	0.046266	0.952195
1068	Tmem161b	0.01448	0.048383	0.952195
1069	Tubb2a	0.014493	0.048413	0.952195
1070	Krt18	0.014509	0.048459	0.952195
1071	Hspa12b	0.014517	0.04848	0.952195
1072	Eef1e1	0.014536	0.048534	0.952195
1073	Pbp2	0.014536	0.048534	0.952195
1074	Hivep3	0.014571	0.048621	0.952195
1075	Cnga2	0.014576	0.048636	0.952195
1076	Dynlt3	0.014577	0.040429	0.952195
1077	Pcdhgc3	0.01458	0.014478	0.952195
1078	Hmx3	0.014597	0.046622	0.952195
1079	Cpa6	0.014608	0.048715	0.952195
1080	Sfrp5	0.01461	0.04872	0.952195
1081	Prex1	0.014614	0.048733	0.952195
1082	Mpzl2	0.014615	0.046674	0.952195
1083	Rnf6	0.014622	0.048755	0.952195
1084	Polr3f	0.014627	0.04877	0.952195
1085	Zdhhc22	0.014637	0.0488	0.952195
1086	Gpr3	0.014656	0.04885	0.952195
1087	Tbc1d9	0.014671	0.048896	0.952195
1088	Wdr92	0.014687	0.04894	0.952195
1089	Maz	0.014697	0.048968	0.952195
1090	Arid5b	0.014704	0.048986	0.952195
1091	Ccdc25	0.014752	0.04911	0.952195
1092	Gpatch8	0.014755	0.049117	0.952195
1093	Rab40c	0.014771	0.049154	0.952195
1094	Golim4	0.0148	0.049221	0.952195
1095	Bsg	0.014838	0.049331	0.952195
1096	Fkbp6	0.014848	0.049354	0.952195
1097	Slc5a11	0.014855	0.049374	0.952195
1098	Dmrta2	0.014865	0.047425	0.952195
1099	Tram2	0.014906	0.047551	0.952195
1100	NonTargetingControlGuideForMouse_0818	0.01492	0.014838	0.952195
1101	Xlr3c	0.014941	0.0281	0.952195
1102	Zbtb18	0.014954	0.049633	0.952195
1103	Wdr89	0.014978	0.049691	0.952195
1104	Zcchc5	0.014995	0.049743	0.952195
1105	Trh	0.014999	0.04975	0.952195
1106	Vps45	0.015023	0.049824	0.952195
1107	Fam83c	0.015025	0.0479	0.952195
1108	1100001G20Rik	0.01508	0.049965	0.952195
1109	NonTargetingControlGuideForMouse_0285	0.015091	0.015003	0.952195
1110	Pskh1	0.015097	0.050014	0.952195
1111	Ms4a7	0.015134	0.050117	0.952195
1112	Tmem70	0.015136	0.050124	0.952195
1113	4930444P10Rik	0.015167	0.050215	0.952195
1114	P4htm	0.015178	0.050241	0.952195
1115	Anxa5	0.015184	0.050256	0.952195
1116	Lce1f	0.015213	0.048461	0.952195
1117	Bet1	0.015232	0.050395	0.952195
1118	Alx4	0.015241	0.050417	0.952195
1119	Uxt	0.015287	0.050542	0.952195
1120	3110079O15Rik	0.015304	0.050589	0.952195
1121	Stil	0.015311	0.050609	0.952195
1122	Fbll1	0.015319	0.05063	0.952195
1123	Vgf	0.015337	0.050678	0.952195
1124	Ccnk	0.015368	0.050771	0.952195
1125	Emilin3	0.015374	0.050789	0.952195
1126	Fbxl21	0.015376	0.050793	0.952195
1127	Srp68	0.015376	0.050793	0.952195
1128	BC055111	0.015379	0.050803	0.952195
1129	Gm17252	0.015424	0.050933	0.952195
1130	Gm766	0.015432	0.049134	0.952195
1131	Ginm1	0.015472	0.049251	0.952195
1132	Esrrb	0.015472	0.051044	0.952195
1133	Snap23	0.01552	0.051183	0.952195
1134	Olfr170	0.015521	0.051191	0.952195
1135	Hils1	0.015557	0.051293	0.952195
1136	Fam72a	0.015597	0.051409	0.952195
1137	mmu-mir-5122	0.015602	0.042783	0.952195
1138	Slc6a8	0.015616	0.051456	0.952195
1139	Ddost	0.015646	0.051546	0.952195
1140	Cpeb3	0.015654	0.051567	0.952195
1141	Myom1	0.015661	0.05159	0.952195
1142	Drp2	0.015663	0.051594	0.952195
1143	Olfr1513	0.015668	0.051608	0.952195
1144	Olfr120	0.015681	0.051641	0.952195
1145	Lcn11	0.015688	0.051654	0.952195
1146	1700012B07Rik	0.015747	0.051816	0.952195
1147	Tbce	0.015759	0.051849	0.952195
1148	Cdc42ep1	0.015768	0.051877	0.952195
1149	Scgb2b24	0.015782	0.050152	0.952195
1150	Cep95	0.015791	0.051933	0.952195
1151	Fstl3	0.015841	0.050316	0.952195
1152	Capza2	0.015883	0.050427	0.952195
1153	Abcc4	0.015903	0.052223	0.952195
1154	NonTargetingControlGuideForMouse_0716	0.015908	0.015829	0.952195
1155	Furin	0.015924	0.050535	0.952195
1156	Fam96a	0.015942	0.050588	0.952195
1157	Tmem59l	0.015951	0.052357	0.952195
1158	Prkaca	0.015974	0.052421	0.952195
1159	Zfp109	0.015991	0.050725	0.952195
1160	Foxc2	0.015992	0.052462	0.952195
1161	Myo9a	0.015999	0.05248	0.952195
1162	Trank1	0.016031	0.050847	0.952195
1163	Slc38a6	0.016085	0.051004	0.952195
1164	Pi4k2a	0.016095	0.052725	0.952195
1165	Slc8b1	0.0161	0.052739	0.952195
1166	Ermap	0.01613	0.052818	0.952195
1167	Scube2	0.016134	0.052829	0.952195
1168	Allc	0.016151	0.05121	0.952195
1169	Rdh12	0.016157	0.052892	0.952195
1170	Mapk14	0.016202	0.053013	0.952195
1171	NonTargetingControlGuideForMouse_0116	0.016208	0.016113	0.952195
1172	Rnf39	0.016242	0.053113	0.952195
1173	Cdc42ep2	0.016247	0.053125	0.952195
1174	R3hdm2	0.016287	0.05323	0.952195
1175	Tmed11	0.016313	0.053302	0.952195
1176	Opalin	0.016327	0.053345	0.952195
1177	Fn3krp	0.016335	0.053362	0.952195
1178	Olfr854	0.016351	0.051806	0.952195
1179	Mapk11	0.016362	0.053439	0.952195
1180	Catsper3	0.016363	0.053439	0.952195
1181	Itgb1bp1	0.016372	0.053468	0.952195
1182	Casc1	0.016383	0.053497	0.952195
1183	mmu-mir-1927	0.016423	0.044667	0.952195
1184	Hmx1	0.01643	0.053617	0.952195
1185	Inha	0.016485	0.053775	0.952195
1186	Pabpc1l	0.016507	0.052269	0.952195
1187	Piga	0.016526	0.053885	0.952195
1188	Gpr33	0.016541	0.053927	0.952195
1189	Snx16	0.016574	0.054009	0.952195
1190	Cldn1	0.016612	0.054106	0.952195
1191	Cox8a	0.016622	0.054137	0.952195
1192	Olfr955	0.01667	0.054275	0.952195
1193	Nudt17	0.016693	0.054323	0.952195
1194	Tas1r3	0.016733	0.054433	0.952195
1195	Gm11544	0.016733	0.054433	0.952195
1196	mmu-mir-6418	0.016754	0.045421	0.952195
1197	Hsbp1	0.016766	0.054523	0.952195
1198	Cd3d	0.016766	0.054524	0.952195
1199	mmu-mir-32	0.016824	0.031482	0.952195
1200	Hist1h2ba	0.016831	0.054695	0.952195
1201	Rbm10	0.016838	0.054715	0.952195
1202	Rfxank	0.016838	0.054715	0.952195
1203	Mkrn2	0.016864	0.054787	0.952195
1204	Cav3	0.016878	0.054828	0.952195
1205	2210013O21Rik	0.016892	0.054866	0.952195
1206	Got1	0.016892	0.054866	0.952195
1207	Olfr1362	0.01691	0.054912	0.952195
1208	Bicc1	0.016914	0.054919	0.952195
1209	Dok1	0.016928	0.054952	0.952195
1210	Sdr16c6	0.016929	0.054955	0.952195
1211	Il17rc	0.016944	0.054987	0.952195
1212	Tcf4	0.016951	0.055005	0.952195
1213	Timd2	0.016958	0.055022	0.952195
1214	Mtx3	0.016966	0.053592	0.952195
1215	Pou4f1	0.016981	0.055091	0.952195
1216	Ctnna1	0.01699	0.053655	0.952195
1217	Ntrk2	0.017008	0.055161	0.952195
1218	Slc12a1	0.017011	0.055165	0.952195
1219	Adig	0.017033	0.055234	0.952195
1220	Ifi27l2a	0.017036	0.055244	0.952195
1221	Phf8	0.017044	0.055265	0.952195
1222	Irak4	0.017053	0.055285	0.952195
1223	Slc25a21	0.017066	0.055321	0.952195
1224	Serpinb3d	0.01707	0.053893	0.952195
1225	NonTargetingControlGuideForMouse_0553	0.017087	0.017055	0.952195
1226	Tmem104	0.01711	0.053998	0.952195
1227	Fam150a	0.017115	0.055442	0.952195
1228	4933411K20Rik	0.017122	0.055464	0.952195
1229	Zcrb1	0.01713	0.055486	0.952195
1230	Tada1	0.017137	0.055504	0.952195
1231	Ssx2ip	0.017149	0.055545	0.952195
1232	Vmn2r54	0.017185	0.055628	0.952195
1233	Obox1	0.017197	0.055661	0.952195
1234	Syne1	0.017238	0.055775	0.952195
1235	Mbd4	0.017253	0.055814	0.952195
1236	1700017D01Rik	0.017271	0.055865	0.952195
1237	Dlgap5	0.017293	0.055921	0.952195
1238	Acsm1	0.017298	0.055928	0.952195
1239	Olfr1494	0.017328	0.056013	0.952195
1240	Taf5l	0.017346	0.056066	0.952195
1241	Pdzk1ip1	0.017369	0.056124	0.952195
1242	Hspa4	0.017375	0.054769	0.952195
1243	Mov10	0.017377	0.056141	0.952195
1244	Olfr731	0.017389	0.056171	0.952195
1245	Gfral	0.01739	0.056176	0.952195
1246	Hnrnpc	0.017391	0.056178	0.952195
1247	Trim41	0.017429	0.056271	0.952195
1248	Megf8	0.017445	0.056312	0.952195
1249	Avpi1	0.017482	0.056422	0.952195
1250	NonTargetingControlGuideForMouse_0546	0.017483	0.017439	0.952195
1251	Ttc7	0.017484	0.056429	0.952195
1252	Esr1	0.017508	0.056489	0.952195
1253	Cacna1h	0.017523	0.056533	0.952195
1254	Sec22a	0.017532	0.056553	0.952195
1255	Gm11127	0.017549	0.055274	0.952195
1256	Olfr646	0.017569	0.056653	0.952195
1257	Angptl1	0.017574	0.056668	0.952195
1258	Scel	0.01758	0.056693	0.952195
1259	Olfr1195	0.017587	0.056718	0.952195
1260	B3gnt7	0.017628	0.056838	0.952195
1261	Cd22	0.017676	0.056955	0.952195
1262	Cebpe	0.01768	0.056969	0.952195
1263	Msantd4	0.01769	0.055689	0.952195
1264	Cldnd2	0.01769	0.055689	0.952195
1265	2300005B03Rik	0.0177	0.057029	0.952195
1266	Inhba	0.01771	0.057064	0.952195
1267	Acot11	0.017724	0.057104	0.952195
1268	Psmd5	0.017749	0.057159	0.952195
1269	Lamtor4	0.017756	0.057177	0.952195
1270	Zfp827	0.017799	0.057297	0.952195
1271	Akr7a5	0.017819	0.057345	0.952195
1272	Zufsp	0.017825	0.057359	0.952195
1273	Myo1d	0.017867	0.057481	0.952195
1274	Ivl	0.017869	0.056203	0.952195
1275	Olfr1157	0.017876	0.057505	0.952195
1276	Il9r	0.017882	0.057523	0.952195
1277	Zbtb40	0.017912	0.056346	0.952195
1278	Ercc3	0.017915	0.057598	0.952195
1279	a	0.017948	0.057684	0.952195
1280	S100g	0.017951	0.057695	0.952195
1281	Ubxn8	0.017963	0.057722	0.952195
1282	Eci2	0.017965	0.057727	0.952195
1283	Igf1	0.017966	0.057732	0.952195
1284	Rhbdd3	0.018024	0.057889	0.952195
1285	Bcap29	0.018053	0.057967	0.952195
1286	Plaa	0.018059	0.057981	0.952195
1287	Olfr1441	0.01808	0.058043	0.952195
1288	Olfr889	0.018088	0.058067	0.952195
1289	Lrp4	0.018094	0.058086	0.952195
1290	Dtx1	0.018103	0.058114	0.952195
1291	Arhgdig	0.018107	0.058123	0.952195
1292	1700123O20Rik	0.018127	0.058171	0.952195
1293	Adra1d	0.018136	0.058192	0.952195
1294	Cep55	0.018143	0.058205	0.952195
1295	Fcgrt	0.018149	0.058227	0.952195
1296	Akap9	0.018164	0.05826	0.952195
1297	Tnfrsf22	0.018177	0.058287	0.952195
1298	Atp5g3	0.018195	0.058343	0.952195
1299	Clip4	0.018195	0.058344	0.952195
1300	Gpr82	0.018202	0.058362	0.952195
1301	Cdc37	0.018218	0.058413	0.952195
1302	Atp7a	0.01825	0.058502	0.952195
1303	Lpar3	0.018261	0.058528	0.952195
1304	Plp1	0.01828	0.058581	0.952195
1305	Vmn2r15	0.018298	0.058621	0.952195
1306	Nfkbie	0.018306	0.058643	0.952195
1307	Fam134c	0.018333	0.058728	0.952195
1308	Acadsb	0.018346	0.058755	0.952195
1309	Olfr218	0.018347	0.057549	0.952195
1310	Zfp641	0.018353	0.058773	0.952195
1311	Rad23b	0.018371	0.058819	0.952195
1312	Sdhaf2	0.018383	0.058852	0.952195
1313	Phyh	0.018402	0.058904	0.952195
1314	Ndufaf5	0.018425	0.058969	0.952195
1315	Nkain1	0.018435	0.058998	0.952195
1316	Wfikkn1	0.018437	0.059002	0.952195
1317	Mapk9	0.018441	0.059018	0.952195
1318	Mrpl10	0.018456	0.059058	0.952195
1319	Trnau1ap	0.018456	0.059058	0.952195
1320	Ssfa2	0.018502	0.059169	0.952195
1321	Krtap4-6	0.018503	0.059173	0.952195
1322	Gm410	0.018522	0.059221	0.952195
1323	Cthrc1	0.018525	0.059228	0.952195
1324	Mrgpre	0.018526	0.059229	0.952195
1325	Saal1	0.018554	0.059306	0.952195
1326	Cuedc1	0.018603	0.059436	0.952195
1327	Anapc2	0.01863	0.05951	0.952195
1328	Pak4	0.018633	0.05952	0.952195
1329	Smurf2	0.018661	0.059597	0.952195
1330	Metrnl	0.018664	0.059605	0.952195
1331	3110002H16Rik	0.018681	0.05965	0.952195
1332	Olfr401	0.018696	0.059682	0.952195
1333	Ube2u	0.018699	0.058559	0.952195
1334	Pdcd10	0.018707	0.059715	0.952195
1335	Ccdc181	0.018728	0.059779	0.952195
1336	Tbrg4	0.018734	0.059791	0.952195
1337	Ifi44l	0.01875	0.059834	0.952195
1338	Col4a5	0.018776	0.0599	0.952195
1339	Spag5	0.018785	0.059925	0.952195
1340	Haus7	0.018798	0.059961	0.952195
1341	Traf1	0.018812	0.060002	0.952195
1342	Gabra1	0.018821	0.060036	0.952195
1343	Tpgs1	0.018847	0.060103	0.952195
1344	Zfp790	0.018853	0.060117	0.952195
1345	Emp1	0.018866	0.060154	0.952195
1346	Rnf139	0.018872	0.06017	0.952195
1347	Igsf9b	0.0189	0.060249	0.952195
1348	Gjb3	0.01892	0.060303	0.952195
1349	Aqp6	0.018938	0.059193	0.952195
1350	Uts2r	0.018951	0.059228	0.952195
1351	Ywhaq	0.018968	0.060437	0.952195
1352	Lsm8	0.018991	0.060489	0.952195
1353	Ung	0.019029	0.060596	0.952195
1354	Gm8298	0.019063	0.060692	0.952195
1355	Asah1	0.019073	0.059582	0.952195
1356	Jph2	0.019087	0.060753	0.952195
1357	Calcoco1	0.019087	0.060753	0.952195
1358	Rasd1	0.019105	0.05967	0.952195
1359	Tex264	0.019111	0.06082	0.952195
1360	mmu-mir-214	0.019147	0.050823	0.952195
1361	mmu-mir-7089	0.019159	0.05085	0.952195
1362	Cystm1	0.019167	0.060943	0.952195
1363	Smoc1	0.0192	0.061034	0.952195
1364	Madd	0.019202	0.061039	0.952195
1365	Il22ra2	0.019226	0.061103	0.952195
1366	Tdrd12	0.019231	0.061118	0.952195
1367	Man2b2	0.019231	0.061118	0.952195
1368	Zbtb25	0.019233	0.061122	0.952195
1369	Olfr1000	0.019234	0.061123	0.952195
1370	Erich1	0.019265	0.061207	0.952195
1371	Slc18a3	0.019299	0.060222	0.952195
1372	Trp53tg5	0.019302	0.061321	0.952328
1373	Fam46b	0.01935	0.061457	0.952484
1374	Rab8a	0.019352	0.06146	0.952484
1375	Stambpl1	0.019388	0.061548	0.952484
1376	Il7r	0.019398	0.061577	0.952484
1377	Scn4b	0.019408	0.061606	0.952484
1378	Zfp598	0.019432	0.061673	0.952575
1379	Tbx3	0.019446	0.061709	0.952575
1380	Odf3l2	0.019454	0.061739	0.952575
1381	Olfr248	0.019457	0.060671	0.952195
1382	Myadml2	0.019473	0.060714	0.952195
1383	Pvrl1	0.019494	0.061839	0.952809
1384	Crat	0.019541	0.061956	0.953693
1385	Ccdc85b	0.019573	0.062042	0.953693
1386	Gm13088	0.019576	0.06205	0.953693
1387	Kcnk12	0.019593	0.062099	0.953693
1388	Adam29	0.019596	0.062108	0.953693
1389	Aqp2	0.019637	0.062207	0.954555
1390	Lypd1	0.019643	0.061191	0.952195
1391	Plcz1	0.019672	0.062307	0.954635
1392	Fam159a	0.019727	0.0521	0.952195
1393	Aldh8a1	0.019732	0.062475	0.954635
1394	Trmt1	0.019744	0.062506	0.954635
1395	Uhrf1	0.019763	0.061522	0.952484
1396	A330050F15Rik	0.019766	0.062556	0.954635
1397	Spata2l	0.01978	0.062594	0.954635
1398	NonTargetingControlGuideForMouse_0536	0.019804	0.019794	0.952195
1399	Nphs1	0.019814	0.062686	0.954635
1400	Gramd1b	0.019818	0.062697	0.954635
1401	Telo2	0.019894	0.062887	0.954635
1402	Ptpru	0.019944	0.063024	0.954635
1403	Tm2d1	0.019971	0.063106	0.954635
1404	Tmem139	0.020013	0.06322	0.954635
1405	Gm14920	0.020019	0.063239	0.954635
1406	Sele	0.020021	0.063244	0.954635
1407	Slitrk5	0.02003	0.063272	0.954635
1408	Rdh14	0.020067	0.063365	0.954635
1409	Prp2	0.020092	0.052891	0.952195
1410	Ugcg	0.020098	0.063444	0.954635
1411	Chaf1a	0.020115	0.063484	0.954635
1412	Parp2	0.020146	0.063567	0.954635
1413	Atp6v0c	0.02017	0.063631	0.954635
1414	Olfr1335	0.02017	0.063631	0.954635
1415	Cmya5	0.020185	0.06367	0.954635
1416	Acvrl1	0.02019	0.063684	0.954635
1417	Dnase2a	0.020218	0.063752	0.954635
1418	Lhfp	0.020225	0.063774	0.954635
1419	C130050O18Rik	0.020226	0.063776	0.954635
1420	Zbtb42	0.020231	0.062842	0.954635
1421	Zfp677	0.020258	0.063869	0.954635
1422	Asb9	0.020267	0.063899	0.954635
1423	Bend5	0.020317	0.064028	0.954635
1424	Fbxo46	0.020321	0.063095	0.954635
1425	Olfr119	0.02033	0.064067	0.954635
1426	Gm6772	0.020346	0.064111	0.954635
1427	Olfr1220	0.020346	0.064112	0.954635
1428	Lpin3	0.020362	0.064152	0.954635
1429	Igsf21	0.020379	0.064196	0.954635
1430	Vamp5	0.0204	0.06425	0.954635
1431	Diras1	0.020441	0.064355	0.954635
1432	Ebp	0.020443	0.06436	0.954635
1433	Krtap10-4	0.020459	0.064402	0.954635
1434	Hesx1	0.020465	0.064412	0.954635
1435	Vmn2r91	0.020483	0.063539	0.954635
1436	Atp1b2	0.020518	0.064546	0.954635
1437	Rps8	0.020537	0.064596	0.954635
1438	4930404N11Rik	0.020541	0.064608	0.954635
1439	Ddx50	0.020545	0.064615	0.954635
1440	Fut10	0.020556	0.064647	0.954635
1441	Spcs2	0.020572	0.064691	0.954635
1442	Itpripl1	0.020592	0.06474	0.954635
1443	Rnf223	0.020634	0.064854	0.954635
1444	Tcf20	0.020677	0.064966	0.954635
1445	Tasp1	0.020688	0.064992	0.954635
1446	Ppp2r1a	0.020726	0.065093	0.954635
1447	Prom1	0.020736	0.065115	0.954635
1448	Pi15	0.020742	0.064274	0.954635
1449	Gm1661	0.020754	0.065167	0.954635
1450	Ptprn	0.020771	0.065211	0.954635
1451	Cpt2	0.020792	0.065276	0.954635
1452	Ptprc	0.020799	0.065298	0.954635
1453	St5	0.020805	0.065308	0.954635
1454	Asgr2	0.020826	0.065363	0.954635
1455	Olfr353	0.020831	0.065376	0.954635
1456	Sh2b2	0.020854	0.064586	0.954635
1457	Cnot6l	0.020879	0.065506	0.954635
1458	mmu-mir-19a	0.020926	0.054761	0.952195
1459	Zmym3	0.020934	0.065645	0.954635
1460	Zfp329	0.020938	0.064828	0.954635
1461	Trappc8	0.020962	0.065713	0.954635
1462	C1ql1	0.020964	0.065717	0.954635
1463	Gprc5c	0.02097	0.064928	0.954635
1464	Zfp874a	0.020974	0.065745	0.954635
1465	D3Ertd254e	0.020989	0.065777	0.954635
1466	Psap	0.021039	0.065926	0.954635
1467	Olfr1364	0.021075	0.066029	0.954635
1468	Sepsecs	0.021083	0.066051	0.954635
1469	Mageb16	0.02109	0.065256	0.954635
1470	Atcay	0.02111	0.066121	0.954635
1471	Gja10	0.021117	0.066139	0.954635
1472	Gnpda1	0.021129	0.066167	0.954635
1473	Nrgn	0.021139	0.066194	0.954635
1474	Kank3	0.021146	0.066216	0.954635
1475	Ccr1l1	0.021165	0.066265	0.954635
1476	Coq9	0.021183	0.065449	0.954635
1477	Sh2d1a	0.021199	0.066346	0.954635
1478	Klhl29	0.021203	0.066355	0.954635
1479	Vmn2r50	0.021227	0.055451	0.952195
1480	Psmf1	0.021237	0.066451	0.954635
1481	Olfr686	0.021237	0.066451	0.954635
1482	Olfr11	0.02124	0.066457	0.954635
1483	Nlrp10	0.021243	0.066465	0.954635
1484	Ptafr	0.021297	0.066607	0.954635
1485	Cenpu	0.021307	0.066633	0.954635
1486	C2	0.021308	0.066635	0.954635
1487	Pitpnm2	0.021328	0.066683	0.954635
1488	mmu-mir-8113	0.021352	0.055725	0.952195
1489	Tmem65	0.021355	0.066771	0.954635
1490	Slco1c1	0.021356	0.066774	0.954635
1491	BC048943	0.021363	0.066792	0.954635
1492	Krt19	0.021399	0.065871	0.954635
1493	Itgb7	0.021453	0.067021	0.95661
1494	mmu-mir-466a	0.021464	0.021393	0.952195
1495	Npw	0.02147	0.067069	0.95661
1496	Baiap2l2	0.021484	0.067106	0.95661
1497	Pmm1	0.021499	0.067147	0.95661
1498	Atxn1	0.021547	0.067267	0.956731
1499	Car6	0.021551	0.067278	0.956731
1500	Wfdc18	0.021595	0.067394	0.95691
1501	Ano7	0.021642	0.067525	0.95691
1502	Gpx6	0.021652	0.067546	0.95691
1503	Olfr1377	0.021678	0.06762	0.95691
1504	Apobec4	0.021706	0.066477	0.954635
1505	Rb1	0.021726	0.067743	0.95691
1506	Trappc11	0.021738	0.067772	0.95691
1507	Vmn1r25	0.021745	0.067789	0.95691
1508	Zc3h12a	0.021751	0.067807	0.95691
1509	mmu-mir-466k	0.021792	0.040427	0.952195
1510	Nanp	0.021809	0.067959	0.95691
1511	Prl	0.021814	0.067965	0.95691
1512	Thbs4	0.021833	0.068019	0.95691
1513	Cyb5r2	0.021853	0.066759	0.954635
1514	Slc13a1	0.021881	0.068141	0.95691
1515	Fbxo7	0.021929	0.06826	0.95691
1516	Rps28	0.021953	0.068316	0.95691
1517	Mia2	0.02197	0.068361	0.95691
1518	Cd209a	0.021972	0.067019	0.95661
1519	Fgfr1	0.021979	0.068382	0.95691
1520	Pbx2	0.022024	0.068503	0.95691
1521	Col14a1	0.022024	0.068503	0.95691
1522	Olfr741	0.02205	0.068563	0.95691
1523	mmu-mir-883b	0.022051	0.054622	0.952195
1524	Mboat4	0.022052	0.067185	0.95661
1525	Depdc7	0.022072	0.06862	0.95691
1526	mmu-mir-6999	0.022085	0.057382	0.952195
1527	Fgfr2	0.022122	0.068745	0.95691
1528	mmu-mir-758	0.022147	0.057526	0.952195
1529	Slc28a2	0.022159	0.068852	0.95691
1530	Ano8	0.022167	0.068873	0.95691
1531	Spaca4	0.022215	0.068995	0.95691
1532	Alyref2	0.022215	0.068995	0.95691
1533	Wnt2	0.022217	0.069005	0.95691
1534	Cyp2c39	0.022262	0.069123	0.95691
1535	Lman2	0.022299	0.069236	0.95691
1536	Zc2hc1b	0.02231	0.069261	0.95691
1537	Fbxo16	0.02233	0.067743	0.95691
1538	Slc16a9	0.022358	0.069391	0.95691
1539	A830080D01Rik	0.022359	0.069393	0.95691
1540	9130008F23Rik	0.0224	0.069498	0.95691
1541	Cd5	0.022406	0.069516	0.95691
1542	Bcl11a	0.022472	0.069697	0.95691
1543	Hes2	0.022501	0.069771	0.95691
1544	Etnppl	0.022549	0.069907	0.95691
1545	Ybx1	0.022557	0.069922	0.95691
1546	Olfr196	0.02257	0.069959	0.95691
1547	Zfp955a	0.022596	0.070033	0.95691
1548	Serpinf1	0.022612	0.070081	0.95691
1549	Chfr	0.022633	0.070134	0.95691
1550	Proca1	0.022635	0.070141	0.95691
1551	NonTargetingControlGuideForMouse_0524	0.022695	0.022631	0.952195
1552	Abhd14b	0.022712	0.068501	0.95691
1553	mmu-mir-126a	0.02272	0.058801	0.952195
1554	Plbd2	0.022747	0.070429	0.95691
1555	mmu-mir-6408	0.022801	0.058976	0.952195
1556	Acat2	0.022812	0.070599	0.95691
1557	NonTargetingControlGuideForMouse_0688	0.022816	0.022752	0.952195
1558	Cox7b2	0.022823	0.070632	0.95691
1559	Ibtk	0.022835	0.070661	0.95691
1560	Fmo9	0.022842	0.070685	0.95691
1561	mmu-mir-6337	0.02288	0.059151	0.952195
1562	Sh3bp2	0.022882	0.070791	0.95691
1563	Map1b	0.022923	0.070912	0.95691
1564	Rffl	0.022928	0.070927	0.95691
1565	Dhrsx	0.02293	0.070931	0.95691
1566	Mrpl40	0.022939	0.070952	0.95691
1567	Pm20d2	0.022978	0.071052	0.95691
1568	4930486L24Rik	0.022984	0.071065	0.95691
1569	Ccdc51	0.022985	0.071066	0.95691
1570	Gm12657	0.023001	0.071109	0.95691
1571	Ptpn18	0.02301	0.071132	0.95691
1572	Il1a	0.023025	0.071176	0.95691
1573	Chdh	0.023041	0.071214	0.95691
1574	Slc5a1	0.023047	0.071231	0.95691
1575	Notch4	0.023073	0.071296	0.95691
1576	Pdha1	0.023078	0.071309	0.95691
1577	Slco3a1	0.023094	0.071353	0.95691
1578	Tbcd	0.02312	0.071426	0.95691
1579	Selo	0.023168	0.071555	0.95691
1580	Agpat2	0.023221	0.071696	0.95691
1581	Fat3	0.023263	0.071816	0.95691
1582	Defb6	0.023274	0.071841	0.95691
1583	Tmem95	0.023299	0.071906	0.95691
1584	Med31	0.023309	0.071934	0.95691
1585	Olfr418-ps1	0.023311	0.071935	0.95691
1586	Fjx1	0.023334	0.069775	0.95691
1587	Il3ra	0.023359	0.072059	0.95691
1588	Ict1	0.023406	0.072177	0.95691
1589	Adm	0.023423	0.069957	0.95691
1590	Vmn1r236	0.02343	0.072249	0.95691
1591	Pfkfb4	0.02343	0.072249	0.95691
1592	Wif1	0.023514	0.072454	0.95691
1593	Nrip1	0.02352	0.072474	0.95691
1594	4930504O13Rik	0.023522	0.072478	0.95691
1595	Tmed7	0.023523	0.070153	0.95691
1596	Olfr355	0.023525	0.072488	0.95691
1597	Ext2	0.02354	0.072525	0.95691
1598	Ccnb3	0.023548	0.072546	0.95691
1599	Tmsb15a	0.023586	0.07264	0.95691
1600	Inpp5f	0.02359	0.072649	0.95691
1601	Crot	0.023597	0.072665	0.95691
1602	Sprtn	0.023599	0.072671	0.95691
1603	Tas2r125	0.023626	0.072735	0.95691
1604	Txndc12	0.023664	0.072828	0.95691
1605	Pik3r5	0.023668	0.07284	0.95691
1606	Fam65c	0.023694	0.072914	0.95691
1607	Nadk	0.023719	0.072974	0.95691
1608	Ptpro	0.023719	0.072974	0.95691
1609	Tspan9	0.023731	0.073003	0.95691
1610	Trim60	0.023739	0.073021	0.95691
1611	Nxnl2	0.02374	0.073023	0.95691
1612	Nol3	0.023745	0.061109	0.952195
1613	Atp6ap1	0.023763	0.073068	0.95691
1614	Megf6	0.023777	0.073099	0.95691
1615	Gpr21	0.023787	0.073135	0.95691
1616	mmu-mir-3061	0.023817	0.06126	0.952328
1617	Sec24c	0.023823	0.07324	0.95691
1618	mmu-mir-5136	0.023855	0.061342	0.952328
1619	Olfr267	0.023875	0.073374	0.95691
1620	Olfr631	0.023883	0.073391	0.95691
1621	Mrpl23	0.02393	0.073505	0.95691
1622	Zic3	0.02394	0.073527	0.95691
1623	Mdga1	0.023952	0.073559	0.95691
1624	Olfr486	0.023965	0.071019	0.95691
1625	1700034O15Rik	0.023978	0.073627	0.95691
1626	Colec10	0.02398	0.073632	0.95691
1627	Map1lc3a	0.023996	0.073675	0.95691
1628	Mmp14	0.024002	0.073691	0.95691
1629	Gm813	0.024017	0.073734	0.95691
1630	Krtap5-1	0.024051	0.061799	0.952809
1631	Th	0.024073	0.073888	0.95691
1632	Cxcr1	0.024082	0.073912	0.95691
1633	Mzf1	0.024091	0.073931	0.95691
1634	Olfr1341	0.024103	0.073963	0.95691
1635	Pigo	0.024111	0.073982	0.95691
1636	Olfr382	0.02412	0.074003	0.95691
1637	Vmn1r54	0.024121	0.074004	0.95691
1638	Trmt12	0.024138	0.074055	0.95691
1639	Mplkip	0.024138	0.074055	0.95691
1640	Krt17	0.024168	0.074148	0.95691
1641	Lrrtm4	0.024178	0.074169	0.95691
1642	Olfr64	0.024219	0.071539	0.95691
1643	Frs2	0.024219	0.074283	0.95691
1644	Sprr2f	0.024264	0.074393	0.95691
1645	Hpcal4	0.024273	0.07442	0.95691
1646	Cds2	0.024311	0.074516	0.95691
1647	Plch1	0.024345	0.074599	0.95691
1648	Pou3f4	0.024359	0.074641	0.95691
1649	Plxna4	0.024369	0.074668	0.95691
1650	Slc17a9	0.02437	0.07467	0.95691
1651	Cask	0.024406	0.074769	0.95691
1652	Olfr561	0.024406	0.07477	0.95691
1653	Slc29a4	0.024406	0.07477	0.95691
1654	Sec61g	0.024454	0.074893	0.95691
1655	Ppp1r27	0.024473	0.07495	0.95691
1656	Zfp944	0.024476	0.072035	0.95691
1657	B3gnt3	0.024482	0.07497	0.95691
1658	Gm5592	0.024486	0.072053	0.95691
1659	Igsf3	0.024501	0.07502	0.95691
1660	Gm15292	0.024508	0.045292	0.952195
1661	Slco1b2	0.024549	0.075143	0.95691
1662	Mettl25	0.024573	0.075208	0.95691
1663	Clvs2	0.024605	0.075288	0.95691
1664	L3hypdh	0.024613	0.075302	0.95691
1665	Cdkn1a	0.024644	0.075377	0.95691
1666	Usp11	0.024648	0.07539	0.95691
1667	Gstm5	0.024657	0.075419	0.95691
1668	Lipm	0.024692	0.075517	0.95691
1669	Zfp114	0.024707	0.058711	0.952195
1670	mmu-mir-878	0.024725	0.063307	0.954635
1671	Fkbp8	0.024739	0.07564	0.95691
1672	Gm16532	0.024767	0.075703	0.95691
1673	Ctbp2	0.024777	0.075736	0.95691
1674	Lactbl1	0.024784	0.075755	0.95691
1675	Gfra4	0.024787	0.075761	0.95691
1676	BC056474	0.024806	0.075807	0.95691
1677	Irs4	0.024835	0.075874	0.95691
1678	Tmbim6	0.024841	0.07589	0.95691
1679	Dhrs3	0.024855	0.07593	0.95691
1680	Klhl34	0.024863	0.075953	0.95691
1681	Ajap1	0.024876	0.075988	0.95691
1682	Porcn	0.024882	0.076006	0.95691
1683	Tshz3	0.024901	0.076048	0.95691
1684	Muc13	0.02493	0.076127	0.95691
1685	Xndr-trpc2	0.025016	0.076344	0.95691
1686	mmu-mir-28c	0.02502	0.063976	0.954635
1687	Cdk20	0.025044	0.076418	0.95691
1688	Cfdp1	0.025052	0.076439	0.95691
1689	Fgfr1op2	0.02512	0.076608	0.95691
1690	4930474N05Rik	0.025137	0.076653	0.95691
1691	Atp2a1	0.025186	0.076781	0.95691
1692	Taf8	0.025215	0.076847	0.95691
1693	Chsy3	0.025226	0.076874	0.95691
1694	Cyp2c40	0.025229	0.076881	0.95691
1695	Gsdma2	0.025233	0.076897	0.95691
1696	Skint11	0.025263	0.07697	0.95691
1697	Olfr220	0.025278	0.073629	0.95691
1698	Dlst	0.025278	0.077008	0.95691
1699	Trnt1	0.025282	0.077016	0.95691
1700	Dab2ip	0.0253	0.077064	0.95691
1701	Cym	0.025305	0.077082	0.95691
1702	Wnt7a	0.02531	0.077093	0.95691
1703	Cept1	0.025331	0.073739	0.95691
1704	Glrx	0.025357	0.077217	0.95691
1705	NonTargetingControlGuideForMouse_0478	0.025359	0.025242	0.952195
1706	1700029P11Rik	0.025446	0.077457	0.95691
1707	Krt72	0.025453	0.077477	0.95691
1708	mmu-mir-7065	0.025458	0.064924	0.954635
1709	Fam173a	0.025477	0.07753	0.95691
1710	Olfr151	0.025501	0.077592	0.95691
1711	Nr4a2	0.025526	0.077672	0.95691
1712	Tnfsf14	0.025547	0.077727	0.95691
1713	Tph2	0.025596	0.077858	0.95691
1714	Mlc1	0.025627	0.07795	0.95691
1715	Usp24	0.025634	0.07797	0.95691
1716	Wrap53	0.025662	0.07804	0.95691
1717	Akap7	0.025667	0.078058	0.95691
1718	Sdc4	0.025667	0.078058	0.95691
1719	AB124611	0.025673	0.078069	0.95691
1720	Wbp1l	0.025682	0.078092	0.95691
1721	Comp	0.025688	0.078107	0.95691
1722	Gm10767	0.025723	0.078187	0.95691
1723	Znrf3	0.025738	0.078222	0.95691
1724	Olfr99	0.025752	0.078249	0.95691
1725	Bex4	0.025776	0.078316	0.95691
1726	Prkag3	0.025786	0.078347	0.95691
1727	Slc5a7	0.025798	0.078375	0.95691
1728	Lrrc69	0.025809	0.078414	0.95691
1729	Cyp2e1	0.025833	0.078473	0.95691
1730	Mrpl4	0.025849	0.078511	0.95691
1731	Pitx2	0.025881	0.07859	0.95691
1732	Eif5a	0.025896	0.078627	0.95691
1733	Irf2	0.025923	0.0787	0.95691
1734	Camk1g	0.025944	0.074952	0.95691
1735	Fam196a	0.025947	0.078755	0.95691
1736	Lnx2	0.025976	0.078824	0.95691
1737	Ada	0.02603	0.075133	0.95691
1738	Olfr1102	0.026035	0.078976	0.95691
1739	Mrpl50	0.02604	0.07899	0.95691
1740	Gse1	0.026048	0.079014	0.95691
1741	Exoc5	0.026071	0.079078	0.95691
1742	Ispd	0.026075	0.079092	0.95691
1743	Rgsl1	0.026119	0.079197	0.95691
1744	Pax8	0.026125	0.079213	0.95691
1745	Lat2	0.026145	0.07927	0.95691
1746	Brpf3	0.026156	0.0793	0.95691
1747	Gm684	0.026159	0.079306	0.95691
1748	Klk14	0.02619	0.079392	0.95691
1749	Pramef8	0.026192	0.079395	0.95691
1750	Fam26f	0.026202	0.079421	0.95691
1751	Pkmyt1	0.026214	0.079448	0.95691
1752	Ces2c	0.026216	0.079453	0.95691
1753	Adamts13	0.026247	0.079537	0.95691
1754	mmu-mir-7068	0.02625	0.066666	0.954635
1755	Sfi1	0.026261	0.075594	0.95691
1756	Nrbp1	0.026261	0.079569	0.95691
1757	Syt17	0.026273	0.079591	0.95691
1758	NonTargetingControlGuideForMouse_0319	0.026274	0.026162	0.952195
1759	mmu-mir-1306	0.026276	0.066718	0.954635
1760	Siglech	0.0263	0.079661	0.95691
1761	Lama1	0.026309	0.079684	0.95691
1762	Ccdc169	0.026336	0.07976	0.95691
1763	Megf10	0.026347	0.079792	0.95691
1764	Nudcd3	0.026414	0.079962	0.95691
1765	Lrrc38	0.026422	0.079987	0.95691
1766	Chst9	0.026451	0.080056	0.95691
1767	Prim1	0.026459	0.075982	0.95691
1768	Tpbpa	0.02648	0.080132	0.95691
1769	Cct8l1	0.026507	0.080208	0.95691
1770	Syde1	0.026512	0.076088	0.95691
1771	Mrpl12	0.026516	0.080233	0.95691
1772	Zfp219	0.02653	0.080264	0.95691
1773	4930563D23Rik	0.026546	0.0803	0.95691
1774	Immp2l	0.026558	0.076185	0.95691
1775	Uevld	0.026591	0.080415	0.95691
1776	Araf	0.026594	0.080423	0.95691
1777	Dffa	0.026613	0.080468	0.95691
1778	Ifna4	0.026617	0.0763	0.95691
1779	Tmed6	0.026639	0.080547	0.95691
1780	Slc45a4	0.026652	0.080579	0.95691
1781	Cldn7	0.026659	0.080594	0.95691
1782	Celf6	0.026663	0.080602	0.95691
1783	Tada2b	0.026714	0.080741	0.95691
1784	Polr1e	0.026752	0.080844	0.95691
1785	Opn3	0.026757	0.080859	0.95691
1786	mmu-mir-7078	0.026759	0.067783	0.95691
1787	Ssr2	0.026779	0.080914	0.95691
1788	Htr3a	0.026784	0.080927	0.95691
1789	Mrps5	0.026794	0.080949	0.95691
1790	Zfp619	0.026808	0.080986	0.95691
1791	Pdzd4	0.026827	0.081034	0.95691
1792	Pebp4	0.026835	0.076729	0.95691
1793	Sumo1	0.026855	0.081109	0.95691
1794	Calm3	0.026861	0.081129	0.95691
1795	Foxg1	0.026878	0.081182	0.95691
1796	Ctxn1	0.026888	0.081205	0.95691
1797	Rnf144a	0.026926	0.081303	0.95691
1798	Tmem204	0.026941	0.081351	0.95691
1799	Zfp449	0.026956	0.081398	0.95691
1800	Sh3gl3	0.027012	0.081541	0.95691
1801	Clta	0.027021	0.081566	0.95691
1802	St8sia6	0.027023	0.081573	0.95691
1803	Rmdn3	0.027059	0.08166	0.95691
1804	Zfp251	0.027069	0.08169	0.95691
1805	Gns	0.027081	0.081722	0.95691
1806	Trim31	0.027114	0.081806	0.95691
1807	Optc	0.027114	0.081808	0.95691
1808	Serpina1f	0.027134	0.081852	0.95691
1809	Calcoco2	0.027161	0.081921	0.95691
1810	Rnf165	0.027164	0.081931	0.95691
1811	NonTargetingControlGuideForMouse_0912	0.027165	0.027054	0.952195
1812	Tmem240	0.027174	0.08195	0.95691
1813	Trnp1	0.027188	0.081994	0.95691
1814	Ltbp3	0.027198	0.082013	0.95691
1815	Spsb2	0.027211	0.082055	0.95691
1816	Abcc8	0.027219	0.082081	0.95691
1817	mmu-mir-7079	0.027232	0.068818	0.95691
1818	Mndal	0.027251	0.077546	0.95691
1819	Nfkbil1	0.027259	0.082179	0.95691
1820	Lingo3	0.027298	0.082284	0.95691
1821	Pcyt1b	0.027324	0.082347	0.95691
1822	Spry3	0.027354	0.082428	0.95691
1823	Tap1	0.027358	0.08244	0.95691
1824	Zfp408	0.027401	0.082557	0.95691
1825	Fam131c	0.027401	0.082558	0.95691
1826	Tex22	0.027408	0.082573	0.95691
1827	Pim1	0.027409	0.077838	0.95691
1828	Rwdd2b	0.027426	0.082622	0.95691
1829	Lgr4	0.027449	0.082684	0.95691
1830	Mob3c	0.027452	0.082692	0.95691
1831	Nfrkb	0.027459	0.08271	0.95691
1832	Col12a1	0.027496	0.082807	0.95691
1833	Rpl22	0.0275	0.082817	0.95691
1834	Senp8	0.027531	0.08289	0.95691
1835	Olfr94	0.027553	0.08294	0.95691
1836	Bms1	0.027564	0.082965	0.95691
1837	Olfr473	0.027573	0.082992	0.95691
1838	Rbm19	0.027582	0.083016	0.95691
1839	CK137956	0.027585	0.083023	0.95691
1840	1700028K03Rik	0.027591	0.083042	0.95691
1841	Shq1	0.027599	0.078183	0.95691
1842	NonTargetingControlGuideForMouse_0821	0.027602	0.02749	0.952195
1843	Zbtb17	0.027638	0.083173	0.95691
1844	Magea1	0.027647	0.06971	0.95691
1845	Phf21b	0.027665	0.083235	0.95691
1846	Nlrp6	0.027674	0.083258	0.95691
1847	Tyro3	0.027729	0.083393	0.95691
1848	Tmem231	0.027733	0.083405	0.95691
1849	Kcnip3	0.027766	0.083481	0.95691
1850	Olfr1286	0.027793	0.08354	0.95691
1851	Galnt11	0.027795	0.078547	0.95691
1852	Sac3d1	0.027828	0.083631	0.95691
1853	Znrf4	0.027844	0.083673	0.95691
1854	Tm4sf5	0.02785	0.078659	0.95691
1855	mmu-mir-130c	0.027864	0.070184	0.95691
1856	Xylt2	0.027876	0.083745	0.95691
1857	Gm7173	0.027895	0.08379	0.95691
1858	Pkdcc	0.027919	0.083849	0.95691
1859	Fbxl15	0.027923	0.083859	0.95691
1860	Rbfox1	0.027928	0.083869	0.95691
1861	Dusp14	0.027968	0.083972	0.95691
1862	Gpr39	0.027988	0.084026	0.95691
1863	Taf4a	0.027988	0.084026	0.95691
1864	Bai1	0.027997	0.084048	0.95691
1865	Dnajb3	0.028007	0.08407	0.95691
1866	Cmtm6	0.028018	0.084097	0.95691
1867	Bcl7c	0.028043	0.079065	0.95691
1868	Lrch2	0.028066	0.08422	0.95691
1869	Ankrd46	0.02808	0.084258	0.95691
1870	Tfb1m	0.028152	0.084456	0.95691
1871	Nt5m	0.02816	0.08448	0.95691
1872	Ntsr1	0.02816	0.08448	0.95691
1873	mmu-mir-6540	0.028171	0.070827	0.95691
1874	Glt28d2	0.028237	0.084684	0.95691
1875	Lrrc19	0.02824	0.084693	0.95691
1876	Cux2	0.028275	0.084784	0.95691
1877	Olfr877	0.028285	0.084808	0.95691
1878	Mrpl42	0.028292	0.084828	0.95691
1879	Tff2	0.028303	0.08486	0.95691
1880	Sumf1	0.028303	0.08486	0.95691
1881	Tjp2	0.028339	0.084961	0.95691
1882	Pdlim3	0.028342	0.084973	0.95691
1883	Rgs8	0.028394	0.085112	0.95691
1884	Il1rl1	0.028398	0.085123	0.95691
1885	Rgs9	0.028412	0.085159	0.95691
1886	Gsx2	0.028414	0.079785	0.95691
1887	H2afz	0.028419	0.085177	0.95691
1888	Sh3rf1	0.028435	0.085216	0.95691
1889	Igsf5	0.028444	0.08524	0.95691
1890	NonTargetingControlGuideForMouse_0739	0.028476	0.028361	0.952195
1891	Myl2	0.02848	0.085332	0.95691
1892	Cyp4f17	0.028493	0.085363	0.95691
1893	Olfr16	0.028532	0.085453	0.95691
1894	Nr0b2	0.028533	0.085455	0.95691
1895	Pgm3	0.02854	0.085468	0.95691
1896	Ovgp1	0.02858	0.085568	0.95691
1897	Rhbdl1	0.028583	0.085574	0.95691
1898	F11	0.028587	0.085584	0.95691
1899	Selenbp2	0.02859	0.085595	0.95691
1900	Nop16	0.02862	0.085675	0.95691
1901	Ccdc58	0.028635	0.085717	0.95691
1902	Gpd1	0.028639	0.085728	0.95691
1903	Slc15a5	0.028663	0.085791	0.95691
1904	Flt3l	0.028682	0.085837	0.95691
1905	Olfr981	0.028701	0.08589	0.95691
1906	Uroc1	0.028704	0.085901	0.95691
1907	Endov	0.028709	0.08591	0.95691
1908	1700056E22Rik	0.028716	0.080382	0.95691
1909	1810046K07Rik	0.028726	0.085958	0.956937
1910	Grin2a	0.028753	0.086022	0.956937
1911	Dus1l	0.02877	0.086067	0.956937
1912	Rhd	0.028774	0.086082	0.956937
1913	Tmem79	0.02881	0.086174	0.957486
1914	Pitpnm1	0.028816	0.080581	0.95691
1915	Rnf185	0.028848	0.086265	0.957606
1916	Fpr-rs6	0.02888	0.086344	0.957954
1917	mmu-mir-6911	0.028915	0.072446	0.95691
1918	Gm5506	0.028943	0.086498	0.958717
1919	Zfp503	0.028943	0.086498	0.958717
1920	Entpd1	0.028997	0.086623	0.959339
1921	Tmem165	0.029014	0.08667	0.959339
1922	Maats1	0.029032	0.081022	0.95691
1923	Ell3	0.029042	0.08674	0.959339
1924	Slc25a19	0.029096	0.086888	0.959339
1925	Siglecg	0.029109	0.086918	0.959339
1926	Scrn2	0.029151	0.081249	0.95691
1927	Zfand1	0.02918	0.087088	0.959339
1928	Ikzf5	0.02918	0.087088	0.959339
1929	Fbxo44	0.029215	0.08138	0.95691
1930	Scg2	0.029237	0.087227	0.959339
1931	NonTargetingControlGuideForMouse_0205	0.029242	0.029135	0.952195
1932	Zbed6	0.029251	0.087259	0.959339
1933	Glrx5	0.029267	0.087294	0.959339
1934	Hif1an	0.02928	0.087331	0.959339
1935	Lmbr1	0.029346	0.087502	0.959339
1936	Csmd2	0.029353	0.087517	0.959339
1937	Clhc1	0.029356	0.087524	0.959339
1938	Sost	0.029356	0.087524	0.959339
1939	Ncbp2	0.029389	0.087614	0.959339
1940	Clcn7	0.029393	0.087625	0.959339
1941	Efcc1	0.029441	0.087737	0.959339
1942	Uncx	0.029484	0.081883	0.95691
1943	Csf2ra	0.029513	0.087914	0.959339
1944	Tex28	0.029583	0.088098	0.959339
1945	Sox8	0.02963	0.08821	0.959339
1946	Ppp2r3d	0.029636	0.088223	0.959339
1947	Mdh1	0.029645	0.088242	0.959339
1948	Vav2	0.029656	0.082216	0.95691
1949	0610009O20Rik	0.029663	0.088288	0.959339
1950	Pcdh19	0.029715	0.088415	0.959339
1951	Gm5595	0.029742	0.082385	0.95691
1952	mmu-mir-1a-2	0.029743	0.054527	0.952195
1953	Fbp2	0.029758	0.08852	0.959339
1954	Zfp941	0.029772	0.088553	0.959339
1955	Cops5	0.029787	0.088591	0.959339
1956	D130040H23Rik	0.029788	0.088595	0.959339
1957	Alppl2	0.029794	0.088612	0.959339
1958	Pgm1	0.029795	0.088613	0.959339
1959	Mad2l1bp	0.02982	0.088668	0.959339
1960	Kdm3b	0.029822	0.088678	0.959339
1961	Vav3	0.029823	0.082551	0.95691
1962	Cd300c	0.029848	0.088741	0.959339
1963	Olfr1051	0.029867	0.088796	0.959339
1964	Olfr520	0.029887	0.088851	0.959339
1965	mmu-mir-5104	0.029898	0.074531	0.95691
1966	Defb15	0.029983	0.089103	0.959339
1967	Slc45a1	0.029986	0.089107	0.959339
1968	Rassf9	0.030016	0.089189	0.959339
1969	B3galt5	0.030042	0.089253	0.959339
1970	Ehf	0.030042	0.089253	0.959339
1971	Kctd15	0.030053	0.089285	0.959339
1972	Eya3	0.030057	0.089296	0.959339
1973	Pcdhb13	0.030059	0.089302	0.959339
1974	Psmd11	0.030099	0.083106	0.95691
1975	Atp8b3	0.030145	0.089512	0.959339
1976	Decr1	0.030178	0.08326	0.95691
1977	Fpr-rs3	0.030207	0.089661	0.959339
1978	Tpgs2	0.030246	0.089754	0.959339
1979	Guk1	0.030248	0.089761	0.959339
1980	Speer4c	0.030288	0.055461	0.952195
1981	Gng8	0.030312	0.089933	0.959339
1982	Dlat	0.030331	0.089971	0.959339
1983	Kdm1b	0.030341	0.089999	0.959339
1984	Trim3	0.030351	0.090027	0.959339
1985	Rbm41	0.030388	0.090131	0.959339
1986	Ldb2	0.030392	0.090141	0.959339
1987	Cnn2	0.030405	0.090169	0.959339
1988	Hist1h4i	0.03042	0.075641	0.95691
1989	Ndufb9	0.030427	0.090221	0.959339
1990	Fbxo38	0.030436	0.090245	0.959339
1991	Olfr992	0.030451	0.090278	0.959339
1992	Dct	0.030476	0.090343	0.959339
1993	Supv3l1	0.030513	0.090439	0.959339
1994	Slc2a4	0.03052	0.090455	0.959339
1995	Capn1	0.03053	0.090486	0.959339
1996	Pnp	0.030556	0.067539	0.95691
1997	Myef2	0.03056	0.090557	0.959339
1998	mmu-mir-6961	0.030561	0.075929	0.95691
1999	Spock2	0.030568	0.090574	0.959339
[truncated: 20,512 more rows]
