# Supplementary material for: The glycolytic enzyme ALDOA and the exon junction complex protein RBM8A are regulators of ribosomal biogenesis
Source: Front Cell Dev Biol. 2022 Sep 14;10:954358. doi: 10.3389/fcell.2022.954358 (PMC9515781; doi:10.3389/fcell.2022.954358)
Supplement: Supplementary file 13 [file Table8.XLSX]

## Sheet: Both up
Rank	Gene	Score	p-value	FDR
1	Psmd6	3.7935e-11	2.1991e-07	0.000825
2	Psmc5	3.3373e-10	2.1991e-07	0.000825
3	Psmd11	1.1244e-09	2.1991e-07	0.000825
4	Psmc4	7.2005e-09	2.1991e-07	0.000825
5	Pabpn1	5.0741e-08	2.1991e-07	0.000825
6	Psmb4	1.6917e-07	2.1991e-07	0.000825
7	Psmb1	1.3146e-06	6.8173e-06	0.021924
8	Psmb7	1.6992e-06	9.0165e-06	0.025371
9	Psmd3	1.9537e-06	1.0776e-05	0.026953
10	Sap18	2.6345e-06	1.2095e-05	0.027228
11	Zcchc11	3.3571e-06	1.6494e-05	0.033753
12	Psma4	3.9824e-06	1.9133e-05	0.034653
13	Ewsr1	4.4745e-06	2.0012e-05	0.034653
14	Psmb6	5.1234e-06	2.9249e-05	0.04703
15	Psmd14	1.0523e-05	4.3323e-05	0.065017
16	Kcnk9	1.4679e-05	5.9157e-05	0.08323
17	Snip1	1.7813e-05	0.0001049	0.138905
18	Cdc73	2.4341e-05	0.00014316	0.179043
19	Alyref2	3.2676e-05	0.00019243	0.22698
20	Ankrd28	4.0557e-05	0.00022805	0.235599
21	Cercam	4.1015e-05	0.00023025	0.235599
22	Tmem159	5.1306e-05	0.00027599	0.270125
23	mmu-mir-6376	5.6891e-05	0.00020166	0.22698
24	Atg4b	5.8133e-05	0.0003037	0.276657
25	Olfr1424	6.0332e-05	0.0003125	0.276657
26	Psmc3	6.1672e-05	0.00031954	0.276657
27	Npm1	6.871e-05	0.0003556	0.284983
28	Wdr5	6.9505e-05	0.00035824	0.284983
29	Psmd1	7.4075e-05	0.00037803	0.284983
30	Ttc19	7.4531e-05	0.00037979	0.284983
31	Ifna1	9.2202e-05	0.00046468	0.312318
32	Ppil1	9.2472e-05	0.00046644	0.312318
33	Psmd12	0.00010142	0.0004682	0.312318
34	Gm10058	0.00010231	0.00047172	0.312318
35	Psmc2	0.00011252	0.0005654	0.363649
36	Wdr38	0.00012504	0.00061378	0.377174
37	Psma2	0.00012664	0.00061994	0.377174
38	Ifna2	0.00013089	0.00064281	0.380797
39	Ccna2	0.00014554	0.00071186	0.410891
40	Ifitm5	0.00018362	0.00088252	0.484545
41	Col1a1	0.0001927	0.00091594	0.490924
42	mmu-mir-31	0.00021893	0.00083589	0.470421
43	Mmp15	0.00021905	0.001029	0.538683
44	Psmd8	0.00023795	0.0011117	0.568744
45	Plcb1	0.00026724	0.0012471	0.610525
46	Rtf1	0.00026773	0.0012476	0.610525
47	Psmb5	0.00028935	0.0013413	0.642406
48	Klf16	0.0003065	0.0014121	0.654356
49	Rbm25	0.00031614	0.0014534	0.654356
50	Khdc1a	0.00037014	0.0016997	0.735815
51	Nt5e	0.00040693	0.0018501	0.739756
52	Meis3	0.0004109	0.0018699	0.739756
53	Zfp595	0.00042406	0.0019258	0.739756
54	Prpf31	0.00042481	0.0017397	0.738931
55	Rplp2	0.00043071	0.0019526	0.739756
56	Sfrs18	0.0004336	0.0019663	0.739756
57	Nfe2l1	0.00044714	0.0020243	0.739756
58	Lyrm9	0.00045271	0.0020489	0.739756
59	Tada2b	0.00045995	0.0020811	0.739756
60	Rnasek	0.00046968	0.002122	0.739756
61	Srsf1	0.00047458	0.002136	0.739756
62	Banf1	0.00048241	0.0021703	0.740249
63	Fap	0.00052227	0.0023603	0.792006
64	Rap1a	0.00052481	0.0021114	0.739756
65	5830403L16Rik	0.0005286	0.0023924	0.792006
66	mmu-mir-539	0.00053541	0.0019984	0.739756
67	Hoxd3	0.00054381	0.0024567	0.801478
68	Sp2	0.00057093	0.0025728	0.804422
69	Cars2	0.00057721	0.0026014	0.804422
70	D830031N03Rik	0.00058549	0.0026414	0.804422
71	Sec14l2	0.00058643	0.0026454	0.804422
72	Plekhj1	0.00059051	0.0026577	0.804422
73	Myl1	0.00059601	0.0026801	0.804422
74	Rcor3	0.00061192	0.0027461	0.813379
75	Snrnp70	0.000641	0.0028604	0.831742
76	Olfr1412	0.00065642	0.002918	0.831742
77	Kcnk4	0.00066935	0.0029704	0.831742
78	Nupl2	0.00067097	0.002977	0.831742
79	Olfr1167	0.00068503	0.003032	0.831742
80	Nudcd2	0.00068533	0.0030328	0.831742
81	Bglap2	0.00069801	0.0030993	0.831742
82	Taf4a	0.00072102	0.0031877	0.844205
83	1110059E24Rik	0.00072932	0.0032257	0.844347
84	Tmem59	0.00077144	0.0033935	0.878058
85	mmu-mir-124-1	0.00083931	0.0031037	0.831742
86	Renbp	0.00085165	0.0037392	0.890193
87	Spin2d	0.00085177	0.0016091	0.71025
88	Gpr156	0.00086391	0.0037951	0.890193
89	Npc2	0.00086672	0.0038063	0.890193
90	Plcz1	0.00088128	0.0038694	0.890193
91	Olfr1475	0.00088644	0.0038949	0.890193
92	Mapkap1	0.0008921	0.0039173	0.890193
93	Dzank1	0.00089267	0.0039182	0.890193
94	Itsn1	0.00089472	0.003927	0.890193
95	Gng7	0.00090443	0.0039679	0.890193
96	Spesp1	0.00091447	0.0040128	0.890193
97	Olfr736	0.00092253	0.0040449	0.890193
98	Lrrc6	0.00093322	0.0040933	0.890193
99	Notch4	0.00094864	0.0041496	0.890193
100	Bpifa1	0.00094895	0.0041504	0.890193
101	Arid5b	0.0009494	0.0041522	0.890193
102	Mcm3	0.00097587	0.0042393	0.893079
103	Olfr134	0.00099759	0.0043114	0.898652
104	Psmd2	0.0010462	0.0044772	0.916247
105	Polh	0.0010733	0.004563	0.919112
106	Nob1	0.0010776	0.0045729	0.919112
107	Gm14725	0.0010949	0.0046215	0.920661
108	Lpar5	0.0011111	0.004128	0.890193
109	Per1	0.001118	0.0046958	0.927262
110	Ms4a6b	0.0011435	0.0047904	0.936216
111	Rft1	0.0011462	0.004245	0.893079
112	Obsl1	0.001173	0.0048823	0.936216
113	Emilin1	0.001173	0.0048823	0.936216
114	Ap3s2	0.0011963	0.0049637	0.936216
115	Gsta3	0.0012027	0.0049786	0.936216
116	Gcsh	0.0012178	0.0050314	0.936216
117	Psg26	0.0012408	0.0051106	0.942595
118	mmu-mir-7077	0.0012502	0.0043937	0.907394
119	Plxdc2	0.0012859	0.005261	0.942595
120	Ubxn1	0.0012894	0.0052764	0.942595
121	Olfr26	0.0013002	0.0053147	0.942595
122	Rpl23a	0.0013322	0.0054062	0.942595
123	Cntn2	0.0013626	0.0050323	0.936216
124	Rp1	0.0013662	0.0055148	0.942595
125	Birc6	0.0013867	0.0055768	0.942595
126	Odf3l2	0.0014008	0.0056212	0.942595
127	Nln	0.0014353	0.0057448	0.942595
128	Ppdpf	0.001441	0.0057659	0.942595
129	Efcab9	0.0014423	0.005769	0.942595
130	Cdk4	0.0014541	0.0057994	0.942595
131	mmu-mir-297a-3	0.0014564	0.0014477	0.654356
132	1700001J03Rik	0.001478	0.0058821	0.942595
133	Prf1	0.0014839	0.005904	0.942595
134	Slitrk4	0.0015221	0.0060259	0.955271
135	Prr22	0.0015415	0.0060927	0.959115
136	Ctse	0.0015563	0.0061389	0.959674
137	Wdr65	0.001567	0.0057149	0.942595
138	Zfp300	0.0015905	0.0062559	0.962316
139	Prr18	0.0015968	0.0062757	0.962316
140	Lcn5	0.0016004	0.0062841	0.962316
141	Myl10	0.0016015	0.0058442	0.942595
142	Eif5a	0.0016287	0.0063887	0.964125
143	Serinc2	0.0016298	0.0063931	0.964125
144	Plk4	0.0016784	0.0065585	0.96435
145	Cd2bp2	0.0016891	0.006595	0.96435
146	Hdac9	0.0016899	0.0065972	0.96435
147	Acin1	0.001727	0.0067164	0.969186
148	Ccnd2	0.0017619	0.0068299	0.969716
149	Ttpal	0.0017647	0.0064244	0.964125
150	Olfr520	0.0017833	0.0068989	0.969716
151	Zbtb3	0.0017878	0.0069135	0.969716
152	Uggt1	0.0018081	0.0069781	0.969716
153	Rasd1	0.0018357	0.0066852	0.969186
154	Trpm4	0.0018737	0.0072002	0.984697
155	Ppp1r1b	0.0018843	0.0072376	0.984697
156	Tas2r119	0.001901	0.0072939	0.984697
157	Gm5168	0.0019096	0.0053872	0.942595
158	Pde7b	0.0019138	0.0073315	0.984697
159	Ost4	0.0019256	0.0069785	0.969716
160	Celf3	0.0019375	0.0074162	0.984697
161	Olfr353	0.0019576	0.007483	0.984697
162	Sec24a	0.00197	0.0075248	0.984697
163	Tram1	0.0019992	0.0076189	0.984697
164	Gde1	0.0020161	0.0076713	0.984697
165	Mfsd6l	0.0020243	0.0077029	0.984697
166	Purb	0.0020487	0.0077817	0.984697
167	Hsd17b10	0.0020672	0.0078468	0.984697
168	Spns2	0.002102	0.0079598	0.984697
169	Srsf5	0.0021158	0.0079954	0.984697
170	Lancl1	0.0021353	0.0080618	0.984697
171	Rspo1	0.0021486	0.0081063	0.984697
172	Strbp	0.002155	0.0081276	0.984697
173	mmu-mir-344i	0.0021649	0.0068057	0.969716
174	Bub3	0.002213	0.0083139	0.984697
175	Synpr	0.0022481	0.008426	0.984697
176	Cpa1	0.0022555	0.0081208	0.984697
177	Inpp4a	0.0022616	0.0084656	0.984697
178	Snx29	0.0022863	0.0082184	0.984697
179	Abcb4	0.0023089	0.0086261	0.984697
180	Lsm11	0.0023135	0.008638	0.984697
181	Akirin2	0.0023306	0.0083772	0.984697
182	Oas1h	0.0023453	0.0087449	0.984697
183	mmu-mir-711	0.0023471	0.0065735	0.96435
184	Olfr832	0.0023551	0.0084608	0.984697
185	Lrit1	0.0023588	0.0087893	0.984697
186	Ganab	0.0023773	0.0085311	0.984697
187	Rnf141	0.0023798	0.0088491	0.984697
188	Vmn1r21	0.0023858	0.0088615	0.984697
189	Apmap	0.0024074	0.008938	0.984697
190	Efcab1	0.0024283	0.0090026	0.984697
191	Top2a	0.0024558	0.0087836	0.984697
192	1600002K03Rik	0.002456	0.0091051	0.984697
193	Sepn1	0.0024704	0.0091535	0.984697
194	Sgms2	0.0025046	0.0092555	0.984697
195	Stim2	0.0025087	0.0092692	0.984697
196	Paf1	0.0025448	0.0093932	0.984697
197	mmu-mir-6911	0.0025597	0.0078349	0.984697
198	Ggact	0.0025678	0.0094741	0.984697
199	Pik3ip1	0.0025832	0.0095221	0.984697
200	Psmb2	0.0025955	0.0095586	0.984697
201	Ddah2	0.0025974	0.0095634	0.984697
202	Zfp28	0.0026017	0.0095771	0.984697
203	Gm11567	0.0026046	0.0092525	0.984697
204	Wdr60	0.0026327	0.0096787	0.984697
205	Psma5	0.002639	0.0096971	0.984697
206	Chgb	0.0026503	0.0097345	0.984697
207	Ahcyl1	0.0026761	0.0098128	0.984697
208	Zc3h18	0.0026989	0.0098885	0.984697
209	Wap	0.0027026	0.00957	0.984697
210	Mertk	0.0027474	0.010031	0.984697
211	Kif12	0.0027598	0.010068	0.984697
212	Shroom1	0.002773	0.010109	0.984697
213	Gm1564	0.0027872	0.010153	0.984697
214	Srsf2	0.0027968	0.010177	0.984697
215	Rabl6	0.0028008	0.010191	0.984697
216	Gm13078	0.0028164	0.0099544	0.984697
217	Myom1	0.0028169	0.010248	0.984697
218	Ltf	0.0028303	0.010294	0.984697
219	Toe1	0.0028446	0.010337	0.984697
220	Vil1	0.0028514	0.01036	0.984697
221	Gm3259	0.0028692	0.0086376	0.984697
222	Ganc	0.0028742	0.010423	0.984697
223	Larp1	0.0029001	0.010501	0.984697
224	Vmn2r35	0.0029055	0.008083	0.984697
225	Mrrf	0.00291	0.010529	0.984697
226	Gm2083	0.0029131	0.010537	0.984697
227	Dynlt1a	0.0029408	0.010633	0.984697
228	Ptk2	0.0029417	0.010635	0.984697
229	Gm13272	0.0029484	0.010388	0.984697
230	Ube3c	0.0029903	0.010785	0.984697
231	Dcps	0.0030286	0.010896	0.984697
232	Rhod	0.0030319	0.010908	0.984697
233	Panx3	0.0030359	0.010922	0.984697
234	Hnrnpab	0.0030388	0.01093	0.984697
235	Dap3	0.0030552	0.010985	0.984697
236	D2Wsu81e	0.0030586	0.010994	0.984697
237	Vwa9	0.0030761	0.01105	0.984697
238	Cox5b	0.0030837	0.01084	0.984697
239	Ppia	0.0030874	0.011087	0.984697
240	mmu-mir-7023	0.0030959	0.0092331	0.984697
241	Itih4	0.0031045	0.011143	0.984697
242	Lrfn1	0.0031294	0.011219	0.984697
243	Tbl1xr1	0.003136	0.011239	0.984697
244	Fam49b	0.003163	0.011326	0.984697
245	Emid1	0.0031862	0.011393	0.984697
246	Gm13103	0.0032107	0.011477	0.984697
247	Nek6	0.0032331	0.011543	0.984697
248	mmu-mir-339	0.0032527	0.0096307	0.984697
249	Deptor	0.0032574	0.011615	0.984697
250	Huwe1	0.0032816	0.011685	0.984697
251	Olfr632	0.0032864	0.011703	0.984697
252	Wdr82	0.003302	0.011547	0.984697
253	Olfr1272	0.0033037	0.011752	0.984697
254	Zbtb43	0.0033283	0.011839	0.984697
255	Bop1	0.0033302	0.011847	0.984697
256	Slc1a5	0.0033408	0.011885	0.984697
257	Fbxo15	0.003367	0.011969	0.984697
258	Gm4847	0.0033873	0.0099848	0.984697
259	Olfr211	0.0034119	0.012116	0.984697
260	Hnrnpu	0.0034234	0.011961	0.984697
261	Alg1	0.0034273	0.012165	0.984697
262	Pbx4	0.0034633	0.012282	0.984697
263	Tmed4	0.0034687	0.012298	0.984697
264	Susd4	0.0034758	0.012322	0.984697
265	Nxph3	0.0034758	0.012322	0.984697
266	Capza2	0.0034895	0.012179	0.984697
267	Prpf18	0.0034947	0.012381	0.984697
268	Olfr1411	0.0035729	0.01264	0.984697
269	Mettl21a	0.0035847	0.012487	0.984697
270	Flt4	0.0035975	0.012724	0.984697
271	Pter	0.0036012	0.012735	0.984697
272	Olfr1057	0.003623	0.012801	0.984697
273	Ddx43	0.0036574	0.012913	0.984697
274	Tmem198b	0.00367	0.012956	0.984697
275	Ppm1e	0.0036959	0.013044	0.984697
276	Hsd17b7	0.003704	0.013067	0.984697
277	Tkt	0.0037142	0.012886	0.984697
278	Olfr2	0.0037185	0.013117	0.984697
279	Wnk3	0.0037379	0.013183	0.984697
280	Dcaf12l2	0.003767	0.013287	0.984697
281	Glt25d1	0.0037693	0.013301	0.984697
282	Mum1	0.0037801	0.013338	0.984697
283	mmu-mir-3061	0.0037855	0.011068	0.984697
284	Bhmt	0.0037944	0.01338	0.984697
285	Dos	0.0038063	0.013421	0.984697
286	Afap1	0.0038254	0.013482	0.984697
287	Rab42	0.0038416	0.013538	0.984697
288	Lypla2	0.0038641	0.013607	0.984697
289	Olfr24	0.0038678	0.013386	0.984697
290	Usp47	0.0039126	0.013762	0.984697
291	Mcee	0.0039387	0.013849	0.984697
292	Dapk2	0.0039501	0.013658	0.984697
293	Synj2	0.0039637	0.013928	0.984697
294	NonTargetingControlGuideForMouse_1000	0.0039798	0.0039147	0.890193
295	AU040320	0.0039803	0.013972	0.984697
296	Pou3f2	0.0040096	0.014058	0.984697
297	mmu-mir-7685	0.0040539	0.011172	0.984697
298	Ccdc42	0.0040588	0.014214	0.984697
299	Zfp318	0.0040615	0.014219	0.984697
300	Bcorl1	0.0040706	0.01407	0.984697
301	Hcn3	0.0040897	0.014308	0.984697
302	Vmn2r60	0.0040986	0.014158	0.984697
303	Olfr1371	0.0041126	0.014379	0.984697
304	Ndufs1	0.004128	0.014429	0.984697
305	Smlr1	0.0041375	0.014461	0.984697
306	Afap1l2	0.0041406	0.01447	0.984697
307	Gps1	0.0041453	0.014489	0.984697
308	0610009B22Rik	0.0041783	0.014594	0.984697
309	Wdr90	0.0041919	0.01463	0.984697
310	Camp	0.0042	0.014505	0.984697
311	Iws1	0.0042037	0.014665	0.984697
312	NonTargetingControlGuideForMouse_0601	0.004207	0.0041469	0.890193
313	Arf4	0.0042522	0.014815	0.984697
314	B4galt1	0.0042576	0.014835	0.984697
315	Fbxl22	0.0042837	0.014923	0.984697
316	Fam73b	0.0043463	0.01512	0.984697
317	Hc	0.0043492	0.015129	0.984697
318	Dpys	0.0043558	0.01515	0.984697
319	Rragc	0.0043977	0.015287	0.984697
320	Gnl2	0.0044007	0.015294	0.984697
321	Gm7609	0.0044208	0.015355	0.984697
322	mmu-mir-7242	0.0044294	0.012228	0.984697
323	Olfr30	0.0044462	0.015438	0.984697
324	Cldn19	0.0044626	0.015487	0.984697
325	Arhgef9	0.0044947	0.015579	0.984697
326	Ddx39b	0.0045062	0.015614	0.984697
327	Ninj1	0.0045304	0.0157	0.984697
328	Gm2913	0.004531	0.01297	0.984697
329	Dgcr2	0.0045432	0.015738	0.984697
330	3425401B19Rik	0.0045599	0.015783	0.984697
331	Hcn4	0.0045658	0.015802	0.984697
332	Pink1	0.0045665	0.015806	0.984697
333	mmu-mir-466g	0.0045791	0.0088021	0.984697
334	Apcs	0.0045912	0.015886	0.984697
335	Wdpcp	0.0045917	0.015888	0.984697
336	Tmem180	0.0046118	0.015949	0.984697
337	Olfr187	0.0046337	0.016027	0.984697
338	Scn3b	0.0046366	0.015756	0.984697
339	Dph3	0.0046375	0.015758	0.984697
340	mmu-mir-218-2	0.0046511	0.013285	0.984697
341	Zmat5	0.0046541	0.016094	0.984697
342	Abca3	0.0046684	0.016131	0.984697
343	Chrm5	0.004677	0.015862	0.984697
344	Slc1a7	0.0046992	0.016221	0.984697
345	BC030307	0.004708	0.016253	0.984697
346	Lrrfip1	0.0047372	0.016347	0.984697
347	Acnat2	0.0047464	0.016371	0.984697
348	mmu-mir-686	0.0047512	0.01309	0.984697
349	Cadm1	0.004753	0.016397	0.984697
350	Ptf1a	0.0047737	0.016461	0.984697
351	Icmt	0.0047857	0.016496	0.984697
352	Bhlhe22	0.0048122	0.016575	0.984697
353	Ces1g	0.0048307	0.016639	0.984697
354	Alox5	0.0048403	0.016666	0.984697
355	Cdkn2c	0.0048607	0.016724	0.984697
356	Spata13	0.0048668	0.01674	0.984697
357	Grip2	0.004879	0.016346	0.984697
358	Celsr1	0.0049312	0.016941	0.984697
359	Nsun6	0.0049968	0.017148	0.984697
360	Srsf7	0.0050281	0.017248	0.984697
361	Supt6	0.0050349	0.017266	0.984697
362	Lzic	0.0050392	0.017277	0.984697
363	Epha1	0.0050476	0.017298	0.984697
364	Rad18	0.0050802	0.017398	0.984697
365	Gm5458	0.0050817	0.014405	0.984697
366	Gm5635	0.0050893	0.017426	0.984697
367	Sds	0.0051251	0.017532	0.984697
368	mmu-mir-6918	0.0051522	0.014167	0.984697
369	Apoe	0.0051736	0.017688	0.984697
370	Adam4	0.00518	0.017714	0.984697
371	Dse	0.005222	0.017849	0.984697
372	Ifna13	0.0052342	0.017888	0.984697
373	Kcnk6	0.0052901	0.01808	0.984697
374	Phlpp2	0.0053175	0.018161	0.984697
375	Oosp3	0.0053175	0.018161	0.984697
376	Golgb1	0.005319	0.018163	0.984697
377	NonTargetingControlGuideForMouse_0744	0.005343	0.0052782	0.942595
378	Sord	0.0053674	0.018303	0.984697
379	Lrrtm2	0.0053842	0.01836	0.984697
380	Kansl3	0.0053926	0.018391	0.984697
381	Sbk1	0.0054043	0.017622	0.984697
382	Samd5	0.0054159	0.018466	0.984697
383	Olfr659	0.00544	0.017703	0.984697
384	Fras1	0.0054497	0.018564	0.984697
385	Dagla	0.0054908	0.018697	0.984697
386	Irg1	0.0054948	0.018715	0.984697
387	Gm4461	0.0055128	0.018773	0.984697
388	Rtfdc1	0.0055374	0.018839	0.984697
389	Egr2	0.0056414	0.019156	0.984697
390	Acyp1	0.0056514	0.019188	0.984697
391	Gm12657	0.005657	0.01921	0.984697
392	Grin1os	0.0056582	0.019213	0.984697
393	Enpp7	0.0057318	0.019444	0.984697
394	4930591A17Rik	0.005763	0.01953	0.984697
395	Arhgap21	0.0057678	0.018484	0.984697
396	Pla2g3	0.0057889	0.019621	0.984697
397	Txlng	0.0058035	0.019664	0.984697
398	Flrt1	0.0058149	0.019697	0.984697
399	Susd2	0.0058373	0.019759	0.984697
400	Mettl2	0.0058479	0.019794	0.984697
401	Htr1d	0.0058846	0.019932	0.984697
402	NonTargetingControlGuideForMouse_0180	0.0058866	0.0058464	0.942595
403	Slc12a1	0.0058894	0.019946	0.984697
404	Dennd1b	0.0059004	0.01998	0.984697
405	NonTargetingControlGuideForMouse_0121	0.0059353	0.0058948	0.942595
406	Gm4745	0.0059484	0.020125	0.984697
407	Olfr90	0.0059489	0.020127	0.984697
408	Pacsin1	0.0059576	0.020154	0.984697
409	Apol10b	0.0059796	0.020228	0.984697
410	Ppp1r10	0.0059973	0.020277	0.984697
411	Frrs1l	0.0060079	0.020314	0.984697
412	Fbxw8	0.0060082	0.020314	0.984697
413	Wfdc13	0.0060259	0.020367	0.984697
414	Slc7a4	0.0060458	0.020426	0.984697
415	Acbd3	0.0060507	0.020443	0.984697
416	Slc5a1	0.006078	0.020527	0.984697
417	Wfdc16	0.0060942	0.020582	0.984697
418	Zfp142	0.0061109	0.020636	0.984697
419	Rbm45	0.0061426	0.020732	0.984697
420	Ddx6	0.0061426	0.020733	0.984697
421	Heatr5b	0.0061472	0.020746	0.984697
422	Adra1a	0.0061525	0.020762	0.984697
423	Sned1	0.0061743	0.020838	0.984697
424	Tns3	0.0061911	0.020886	0.984697
425	Plag1	0.0061991	0.020914	0.984697
426	Clec3b	0.0062049	0.019532	0.984697
427	Angel2	0.0062079	0.020939	0.984697
428	Rab8b	0.0062293	0.021005	0.984697
429	Cmtm6	0.0062313	0.021012	0.984697
430	Bloc1s5	0.0062501	0.02107	0.984697
431	Sertm1	0.006251	0.021074	0.984697
432	Ppp3cc	0.0062531	0.02108	0.984697
433	Unc45b	0.0062777	0.021156	0.984697
434	Krt39	0.0062822	0.021169	0.984697
435	Sh3bp5l	0.0062879	0.021181	0.984697
436	Muc4	0.0063065	0.021248	0.984697
437	mmu-mir-291a	0.0063084	0.01749	0.984697
438	Adora2a	0.0063281	0.021317	0.984697
439	Tanc1	0.0063369	0.021345	0.984697
440	Slc25a39	0.0064053	0.021565	0.984697
441	Map7	0.0064059	0.021568	0.984697
442	Epo	0.0064167	0.021603	0.984697
443	Kif26a	0.0064202	0.021616	0.984697
444	Samd1	0.0064332	0.021665	0.984697
445	Sox30	0.0064591	0.02175	0.984697
446	Neurog1	0.0064773	0.021816	0.984697
447	Plxna2	0.0064838	0.021835	0.984697
448	Olfr1364	0.0064882	0.02185	0.984697
449	4930550C14Rik	0.0065066	0.021916	0.984697
450	3110057O12Rik	0.0065107	0.021927	0.984697
451	Olfr1204	0.0065611	0.022087	0.984697
452	Itih5	0.0065715	0.022118	0.984697
453	Mtm1	0.0065785	0.022143	0.984697
454	Rrp12	0.006617	0.022257	0.984697
455	Rbp2	0.0066269	0.022292	0.984697
456	Vmn2r123	0.0066358	0.022322	0.984697
457	Colec10	0.0066409	0.022341	0.984697
458	Kctd5	0.0066513	0.022372	0.984697
459	Aar2	0.0066696	0.022424	0.984697
460	Heatr3	0.0066759	0.022442	0.984697
461	Olfr43	0.0067056	0.022527	0.984697
462	Olfr574	0.0067237	0.022585	0.984697
463	mmu-mir-343	0.0067269	0.017428	0.984697
464	Plin3	0.0067327	0.022614	0.984697
465	Olfr1141	0.0067329	0.020796	0.984697
466	Rp9	0.0067716	0.022731	0.984697
467	Rnf115	0.0067816	0.022767	0.984697
468	Zfp39	0.0067863	0.022782	0.984697
469	Ldb3	0.0067961	0.022813	0.984697
470	Npc1l1	0.0068027	0.022836	0.984697
471	Ythdf2	0.0068073	0.022852	0.984697
472	Vamp2	0.0068205	0.022887	0.984697
473	Trpc6	0.0068689	0.02303	0.984697
474	Olfr339	0.0068744	0.023051	0.984697
475	Il31	0.0068989	0.023135	0.984697
476	Cbx6	0.0069258	0.023217	0.984697
477	Ina	0.006928	0.021266	0.984697
478	Gja1	0.0069657	0.023331	0.984697
479	mmu-mir-7652	0.0070081	0.019244	0.984697
480	Tas2r117	0.0070141	0.023477	0.984697
481	Cux2	0.0070195	0.023492	0.984697
482	Mapk6	0.0070262	0.02351	0.984697
483	Olfr1233	0.0070272	0.023512	0.984697
484	Uba7	0.0070358	0.02354	0.984697
485	Prodh2	0.0070532	0.023603	0.984697
486	Fmnl2	0.0070593	0.021574	0.984697
487	Mmp16	0.0070701	0.023657	0.984697
488	S100g	0.0071107	0.023784	0.984697
489	Psma1	0.0071109	0.023784	0.984697
490	Lsm8	0.0071148	0.023794	0.984697
491	Ckb	0.0071269	0.023831	0.984697
492	Oaz1	0.0071322	0.023851	0.984697
493	Fgd3	0.0071478	0.021775	0.984697
494	mmu-mir-6967	0.0071593	0.023936	0.984697
495	Zbtb38	0.0071669	0.023954	0.984697
496	mmu-mir-6380	0.0071695	0.019643	0.984697
497	Dcn	0.0071803	0.021849	0.984697
498	Fxyd6	0.0071877	0.024013	0.984697
499	Nrp1	0.0071919	0.024024	0.984697
500	Cyp2d9	0.0071971	0.021885	0.984697
501	Gm7173	0.0071987	0.02404	0.984697
502	Smad3	0.0072077	0.024064	0.984697
503	Nt5dc2	0.0072123	0.024074	0.984697
504	Slc10a4	0.0072207	0.021925	0.984697
505	Pithd1	0.0072425	0.021968	0.984697
506	Commd6	0.0072783	0.024282	0.984697
507	Gtse1	0.0072797	0.024287	0.984697
508	Ccdc155	0.0072925	0.024327	0.984697
509	Cntn4	0.0072984	0.024345	0.984697
510	Ssc5d	0.0073045	0.024366	0.984697
511	Ezr	0.0073152	0.024399	0.984697
512	Amhr2	0.0073431	0.024488	0.984697
513	D730048I06Rik	0.0073529	0.024518	0.984697
514	Brwd3	0.0073879	0.024623	0.984697
515	Klra7	0.0074089	0.024685	0.984697
516	Dbr1	0.0074406	0.024772	0.984697
517	Gpbp1l1	0.00746	0.024832	0.984697
518	Snx19	0.0074651	0.024849	0.984697
519	Mcm10	0.0074663	0.024853	0.984697
520	Kcnk7	0.007498	0.024966	0.984697
521	Osr2	0.007501	0.024977	0.984697
522	Hoxd13	0.0075948	0.025286	0.984697
523	Defb4	0.007624	0.02287	0.984697
524	Fkrp	0.0076266	0.025385	0.984697
525	Lrrc4b	0.0076291	0.025395	0.984697
526	Ntm	0.0076431	0.02544	0.984697
527	B3gat1	0.0076455	0.02545	0.984697
528	Ffar2	0.0076915	0.025581	0.984697
529	Srsf11	0.007717	0.025655	0.984697
530	Usp43	0.0077179	0.025658	0.984697
531	Rabl2	0.0077274	0.025684	0.984697
532	mmu-mir-670	0.0077846	0.02115	0.984697
533	Sgip1	0.0077852	0.023243	0.984697
534	Foxn4	0.0077882	0.025878	0.984697
535	Gemin4	0.0078001	0.025922	0.984697
536	Il11ra1	0.0078109	0.019253	0.984697
537	Uchl3	0.0078214	0.025984	0.984697
538	Tmem54	0.007822	0.025986	0.984697
539	Phlda3	0.0078328	0.023352	0.984697
540	Zfp956	0.0078356	0.023358	0.984697
541	Morc2a	0.0078366	0.026029	0.984697
542	Ly6g6d	0.0078467	0.026057	0.984697
543	Ripply3	0.007885	0.026174	0.984697
544	Zp1	0.007893	0.0262	0.984697
545	Slc25a12	0.0078942	0.026206	0.984697
546	Slc39a13	0.0078988	0.026217	0.984697
547	Acot12	0.0079204	0.026281	0.984697
548	Ddx51	0.0079256	0.026294	0.984697
549	1700012B07Rik	0.0079333	0.026311	0.984697
550	Ogt	0.0079571	0.026373	0.984697
551	Akirin1	0.0079615	0.02639	0.984697
552	Nt5c	0.0079817	0.026444	0.984697
553	Tmigd1	0.0080098	0.026521	0.984697
554	Aes	0.0080301	0.026584	0.984697
555	Pdzd4	0.0080479	0.02664	0.984697
556	Rnf128	0.0080597	0.02392	0.984697
557	Hdc	0.0080679	0.026698	0.984697
558	Diap1	0.0080775	0.026721	0.984697
559	Prpf40a	0.0080784	0.026721	0.984697
560	Hepacam2	0.0080796	0.026726	0.984697
561	Mrs2	0.0080967	0.024004	0.984697
562	Chst14	0.0081155	0.026839	0.984697
563	Amdhd2	0.0081268	0.026871	0.984697
564	Plp1	0.0081315	0.026888	0.984697
565	Taf3	0.0081378	0.026906	0.984697
566	Stil	0.0081528	0.026952	0.984697
567	Dnajb8	0.0081573	0.026964	0.984697
568	Amotl1	0.0081687	0.026997	0.984697
569	Olfr1053	0.0081751	0.027017	0.984697
570	Hfe	0.0081909	0.027063	0.984697
571	Gm5415	0.0081999	0.02709	0.984697
572	Rapgef4	0.0082211	0.024314	0.984697
573	Ifit2	0.0082235	0.027164	0.984697
574	Olfr1357	0.0082343	0.027201	0.984697
575	Il13ra1	0.0082498	0.027245	0.984697
576	Sdcbp2	0.0082586	0.027275	0.984697
577	Mrgprf	0.0082601	0.027279	0.984697
578	Oxnad1	0.0082711	0.024434	0.984697
579	Btg2	0.0082718	0.027314	0.984697
580	Hand1	0.008304	0.024507	0.984697
581	Dpcr1	0.0083129	0.027453	0.984697
582	Arsi	0.0083202	0.027468	0.984697
583	Thpo	0.0083237	0.027479	0.984697
584	Camk2g	0.0083389	0.027514	0.984697
585	Vmn1r179	0.0083685	0.027601	0.984697
586	Dedd	0.0083921	0.027675	0.984697
587	Il23a	0.0084152	0.027742	0.984697
588	Zfp507	0.0084169	0.027745	0.984697
589	Kdm5c	0.0084319	0.027791	0.984697
590	Aldoa	0.0084439	0.027832	0.984697
591	Rab27b	0.0084579	0.027879	0.984697
592	Sry	0.0084671	0.027909	0.984697
593	Mybpc2	0.0084705	0.027917	0.984697
594	Dnajc21	0.0084763	0.027936	0.984697
595	Slc25a11	0.0084956	0.027994	0.984697
596	Slc7a11	0.0085135	0.02805	0.984697
597	Grhl3	0.0085256	0.028089	0.984697
598	Prlh	0.0085457	0.02815	0.984697
599	Il1f6	0.0085488	0.028157	0.984697
600	Gbp2b	0.0085615	0.028191	0.984697
601	Mettl21e	0.0085696	0.028222	0.984697
602	Zbtb46	0.008631	0.028428	0.984697
603	Mdfi	0.0086705	0.028558	0.984697
604	Vmn1r81	0.0086719	0.025359	0.984697
605	Cutal	0.0087028	0.028667	0.984697
606	mmu-mir-6907	0.0087181	0.023477	0.984697
607	Akip1	0.0087325	0.028758	0.984697
608	Pi4ka	0.0087363	0.028769	0.984697
609	Dmbx1	0.0087443	0.028789	0.984697
610	Rbpjl	0.0087473	0.028799	0.984697
611	Adcy5	0.0087528	0.028814	0.984697
612	AU018091	0.0087552	0.028823	0.984697
613	Ecd	0.0087632	0.028848	0.984697
614	Anks1b	0.0087638	0.028849	0.984697
615	Eif2ak3	0.0087812	0.02891	0.984697
616	Slc6a7	0.0088078	0.028992	0.984697
617	Atp2b2	0.0088307	0.029065	0.984697
618	Olfr725	0.0088315	0.025713	0.984697
619	Tuba3b	0.0088518	0.029124	0.984697
620	Phax	0.0088619	0.029161	0.984697
621	Klhl42	0.008863	0.029167	0.984697
622	Synrg	0.0088796	0.029217	0.984697
623	Arl5a	0.0089002	0.029281	0.984697
624	Mapk14	0.0089485	0.029427	0.984697
625	Olfr998	0.0089516	0.029434	0.984697
626	Pnpla8	0.008955	0.029445	0.984697
627	Cnn3	0.008955	0.029445	0.984697
628	Slc24a4	0.0089629	0.02947	0.984697
629	Smg8	0.0089853	0.029535	0.984697
630	Serpinb9e	0.0089941	0.02609	0.984697
631	Alg8	0.0090451	0.02972	0.984697
632	Decr2	0.0090463	0.029724	0.984697
633	Prrt4	0.0091021	0.029899	0.984697
634	Slc2a4	0.0091245	0.029971	0.984697
635	Psmd10	0.0091773	0.030114	0.984697
636	Pank2	0.0091863	0.030139	0.984697
637	Rbm38	0.0091901	0.030149	0.984697
638	Bahcc1	0.0092144	0.030219	0.984697
639	Sorcs3	0.0092384	0.030293	0.984697
640	Ogfod3	0.0092512	0.030333	0.984697
641	Ndufb11	0.0092594	0.030361	0.984697
642	C3	0.009264	0.030373	0.984697
643	Ntn4	0.0092848	0.030439	0.984697
644	Sftpa1	0.0092858	0.03044	0.984697
645	Ccdc69	0.0093075	0.030504	0.984697
646	Kcnip1	0.0093178	0.030535	0.984697
647	NonTargetingControlGuideForMouse_0868	0.0093431	0.0092885	0.984697
648	Usp35	0.0093726	0.030709	0.984697
649	Ppp1r3e	0.0093833	0.030739	0.984697
650	Snx11	0.0094316	0.030881	0.984697
651	mmu-mir-1193	0.0094595	0.02529	0.984697
652	Nrsn1	0.0094596	0.030971	0.984697
653	4933426M11Rik	0.0094692	0.031	0.984697
654	Sh3bp2	0.0095282	0.03119	0.984697
655	Insm2	0.0095491	0.027387	0.984697
656	Zmym6	0.0095492	0.031246	0.984697
657	Prl3a1	0.0095765	0.031318	0.984697
658	Arid4a	0.0095949	0.031378	0.984697
659	Rps4x	0.0096237	0.031474	0.984697
660	Olfr613	0.0096494	0.031548	0.984697
661	Snai3	0.009655	0.031562	0.984697
662	Bean1	0.0096731	0.031613	0.984697
663	Endov	0.0096865	0.031657	0.984697
664	Ap2s1	0.0097158	0.03175	0.984697
665	Wtip	0.0097186	0.031759	0.984697
666	Smc5	0.0097214	0.031771	0.984697
667	A330070K13Rik	0.0097215	0.031772	0.984697
668	Pex13	0.009726	0.031784	0.984697
669	mmu-mir-6977	0.0097352	0.026015	0.984697
670	Klk1b5	0.0098179	0.032076	0.984697
671	Rbm15	0.0098342	0.028031	0.984697
672	Lrig1	0.0098547	0.028077	0.984697
673	Slc25a13	0.0098632	0.032226	0.984697
674	Lars2	0.0098715	0.032254	0.984697
675	Olfr791	0.0098835	0.032283	0.984697
676	Tmem19	0.0099244	0.032405	0.984697
677	Bub1b	0.0099377	0.032437	0.984697
678	Rnf145	0.0099463	0.032458	0.984697
679	Ctage5	0.0099628	0.032501	0.984697
680	Calb1	0.0099827	0.032559	0.984697
681	Pde9a	0.0099883	0.028385	0.984697
682	Adsl	0.009997	0.032601	0.984697
683	L3mbtl4	0.010011	0.032644	0.984697
684	Cluh	0.010035	0.032716	0.984697
685	1700001C19Rik	0.010036	0.032716	0.984697
686	Ly6a	0.0101	0.032917	0.984697
687	Lsm10	0.010108	0.032941	0.984697
688	Olfr656	0.010121	0.028678	0.984697
689	Tst	0.010147	0.033058	0.984697
690	Usp19	0.010156	0.033081	0.984697
691	Sprr2h	0.010162	0.028776	0.984697
692	mmu-mir-7022	0.010191	0.027139	0.984697
693	Jam3	0.010191	0.033188	0.984697
694	Gata5	0.010204	0.033226	0.984697
695	Ripk3	0.010221	0.033274	0.984697
696	Tsga10	0.010241	0.033332	0.984697
697	Mos	0.010252	0.033367	0.984697
698	Zfp712	0.010266	0.033405	0.984697
699	Cenpw	0.010273	0.029045	0.984697
700	Fkbp10	0.010293	0.033487	0.984697
701	5730559C18Rik	0.010296	0.033493	0.984697
702	Olfr1129	0.010301	0.033508	0.984697
703	Rnf2	0.010312	0.033545	0.984697
704	Dpep2	0.010322	0.029151	0.984697
705	Phf13	0.010326	0.033585	0.984697
706	Ankrd53	0.010342	0.033635	0.984697
707	Nek4	0.010363	0.033706	0.984697
708	Myo10	0.010382	0.033771	0.984697
709	Igfbp3	0.010384	0.033778	0.984697
710	Cyp2j5	0.010395	0.033814	0.984697
711	Arhgap33	0.010398	0.033819	0.984697
712	Vmn1r39	0.010417	0.02938	0.984697
713	Tll2	0.010445	0.033957	0.984697
714	Trappc1	0.010482	0.034068	0.984697
715	Olfr1354	0.010483	0.029539	0.984697
716	Popdc3	0.010493	0.029557	0.984697
717	Dlg4	0.010515	0.034171	0.984697
718	Nop14	0.010542	0.034246	0.984697
719	Limch1	0.010545	0.034255	0.984697
720	Inf2	0.01059	0.0344	0.984697
721	Dap	0.010593	0.034407	0.984697
722	Olfr593	0.010617	0.034476	0.984697
723	Rnf8	0.01063	0.034511	0.984697
724	Stxbp4	0.010638	0.03454	0.984697
725	1300017J02Rik	0.010667	0.034612	0.984697
726	Selo	0.010692	0.034679	0.984697
727	Klra12	0.010692	0.034681	0.984697
728	Tmem260	0.010703	0.034712	0.984697
729	Pex1	0.010728	0.034785	0.984697
730	Gtf2h4	0.010732	0.034794	0.984697
731	Nrbf2	0.010751	0.034847	0.984697
732	Zwint	0.010775	0.034909	0.984697
733	Dpyd	0.01078	0.034925	0.984697
734	NonTargetingControlGuideForMouse_0274	0.010787	0.010714	0.984697
735	Ppp1r3f	0.01081	0.035026	0.984697
736	Vmn1r101	0.010828	0.020537	0.984697
737	Gucy2e	0.010831	0.035084	0.984697
738	Eci1	0.01088	0.035232	0.984697
739	Ddx3y	0.010898	0.035278	0.984697
740	mmu-mir-290a	0.010925	0.028952	0.984697
741	Sprr2d	0.010926	0.030554	0.984697
742	Trappc3	0.010927	0.035367	0.984697
743	Ect2	0.010928	0.035371	0.984697
744	Baz1b	0.010976	0.035511	0.984697
745	Crip3	0.011023	0.035656	0.984697
746	Pnpla3	0.011038	0.035709	0.984697
747	Gm9573	0.011044	0.035727	0.984697
748	Tal1	0.011096	0.03588	0.984697
749	Ciita	0.011105	0.035907	0.984697
750	Krtap19-4	0.011107	0.035917	0.984697
751	Zdhhc6	0.011121	0.035962	0.984697
752	Gm11562	0.011139	0.036007	0.984697
753	Plac8l1	0.011142	0.036017	0.984697
754	Ccm2	0.011142	0.036017	0.984697
755	Cdk11b	0.011182	0.036136	0.984697
756	Psg18	0.011217	0.036237	0.984697
757	Ube4b	0.011224	0.036256	0.984697
758	Grid1	0.011225	0.036261	0.984697
759	Cdk8	0.011266	0.036389	0.984697
760	Cd209b	0.011274	0.036415	0.984697
761	Shcbp1	0.011293	0.036471	0.984697
762	Slc2a10	0.011314	0.03653	0.984697
763	Cope	0.011333	0.031484	0.984697
764	Cypt3	0.01134	0.036605	0.984697
765	Sucnr1	0.011345	0.036622	0.984697
766	Ercc6l2	0.011362	0.036673	0.984697
767	Pik3c3	0.011368	0.036698	0.984697
768	Abcb6	0.011423	0.036814	0.984697
769	mmu-mir-669f	0.011424	0.030163	0.984697
770	Olfr1347	0.011424	0.031693	0.984697
771	Ube4a	0.011494	0.036958	0.984697
772	Ppard	0.011498	0.036963	0.984697
773	Gbp3	0.011507	0.036977	0.984697
774	Ipo13	0.011517	0.036996	0.984697
775	mmu-mir-27b	0.011521	0.03039	0.984697
776	Hist1h4i	0.011531	0.030417	0.984697
777	Abcd4	0.011548	0.037063	0.984697
778	Tigd2	0.011555	0.037081	0.984697
779	Sfn	0.011614	0.037213	0.984697
780	Rin3	0.011677	0.032259	0.984697
781	Smok2a	0.0117	0.037389	0.984697
782	Wdr78	0.011723	0.037445	0.984697
783	Cep57	0.011726	0.037453	0.984697
784	mmu-mir-6995	0.011745	0.030933	0.984697
785	Tbcb	0.011748	0.037498	0.984697
786	Ttll12	0.011808	0.037631	0.984697
787	2610301B20Rik	0.011812	0.037637	0.984697
788	Ebpl	0.011824	0.037664	0.984697
789	Olfr1238	0.011844	0.037713	0.984697
790	Vmn2r70	0.01186	0.037743	0.984697
791	Dapl1	0.011892	0.03781	0.984697
792	mmu-mir-30d	0.011911	0.031338	0.984697
793	Slamf9	0.011919	0.037866	0.984697
794	C1ql2	0.011931	0.032848	0.984697
795	Olfr168	0.011941	0.037914	0.984697
796	Wbscr17	0.011952	0.037942	0.984697
797	Tnfaip1	0.01197	0.037985	0.984697
798	Hmgb2	0.011976	0.038001	0.984697
799	Mrm1	0.011989	0.038027	0.984697
800	Gm5592	0.012011	0.033029	0.984697
801	Txnl4a	0.012036	0.038125	0.984697
802	Ppp2r1a	0.012037	0.038127	0.984697
803	Itih1	0.012041	0.033097	0.984697
804	Fchsd2	0.01206	0.038173	0.984697
805	Ppp1r21	0.012081	0.038217	0.984697
806	Ccr5	0.012085	0.038228	0.984697
807	Fpr-rs4	0.012097	0.038255	0.984697
808	Fam189a1	0.012132	0.038332	0.984697
809	Slc37a4	0.012155	0.033354	0.984697
810	Kcnj16	0.012158	0.038379	0.984697
811	mmu-mir-669k	0.012164	0.03196	0.984697
812	Gm5803	0.012194	0.033434	0.984697
813	Sult2a6	0.012278	0.038636	0.984697
814	Mrps2	0.012289	0.038655	0.984697
815	Zfp579	0.012314	0.038714	0.984697
816	Slc26a4	0.012326	0.038745	0.984697
817	Bnc1	0.012344	0.038787	0.984697
818	Cdip1	0.012374	0.03885	0.984697
819	Sfxn3	0.0124	0.038916	0.984697
820	Ppie	0.012422	0.038962	0.984697
821	Ric8b	0.012449	0.039021	0.984697
822	B020004C17Rik	0.012461	0.034045	0.984697
823	Clec12b	0.012464	0.039054	0.984697
824	Olfr703	0.012471	0.03907	0.984697
825	Olfr1094	0.012483	0.034091	0.984697
826	Appbp2	0.012506	0.034137	0.984697
827	Olfr328	0.012519	0.039178	0.984697
828	Serpinf2	0.012576	0.039303	0.984697
829	Dclre1c	0.01258	0.039309	0.984697
830	Eno1	0.012614	0.034379	0.984697
831	Asb7	0.012615	0.039382	0.984697
832	Zfml	0.012616	0.034385	0.984697
833	Gm15114	0.012658	0.023938	0.984697
834	Acot3	0.012663	0.039479	0.984697
835	Cyp2c68	0.0127	0.039549	0.984697
836	Nlrp12	0.012711	0.039573	0.984697
837	Telo2	0.012736	0.039638	0.984697
838	Npas3	0.01276	0.039693	0.984697
839	Hectd1	0.012808	0.039787	0.984697
840	Tmem74b	0.012847	0.039883	0.984697
841	Nudt4	0.012856	0.039901	0.984697
842	Ndrg1	0.012895	0.039974	0.984697
843	Epm2a	0.012904	0.039997	0.984697
844	mmu-mir-1934	0.012907	0.033765	0.984697
845	1700013G24Rik	0.012932	0.040064	0.984697
846	Sass6	0.012952	0.040107	0.984697
847	Chrna5	0.012987	0.040185	0.984697
848	Allc	0.013	0.035214	0.984697
849	2810417H13Rik	0.013	0.040214	0.984697
850	Rbms1	0.01305	0.035331	0.984697
851	Gata1	0.013145	0.040529	0.984697
852	Tlcd1	0.013158	0.040559	0.984697
853	Fgfr1op2	0.013204	0.040653	0.984697
854	Klhl31	0.013216	0.035715	0.984697
855	Gm1045	0.013289	0.040828	0.984697
856	Ptplb	0.013337	0.040936	0.984697
857	NonTargetingControlGuideForMouse_0678	0.013343	0.013247	0.984697
858	Tcstv1	0.013343	0.04095	0.984697
859	Gtf3c5	0.013358	0.040981	0.984697
860	Deaf1	0.013386	0.041035	0.984697
861	Calm3	0.013423	0.041122	0.984697
862	mmu-mir-22	0.013428	0.035031	0.984697
863	Gm996	0.013434	0.041144	0.984697
864	Lhx9	0.01345	0.041175	0.984697
865	Zfp629	0.013463	0.041204	0.984697
866	Papola	0.013482	0.04125	0.984697
867	Cops7a	0.01353	0.041346	0.984697
868	NonTargetingControlGuideForMouse_0879	0.013562	0.013471	0.984697
869	Kif18b	0.013566	0.041422	0.984697
870	Olfr1313	0.013573	0.036503	0.984697
871	Dcaf5	0.013578	0.041448	0.984697
872	Tgm7	0.0136	0.036565	0.984697
873	Ankrd33	0.013614	0.041519	0.984697
874	Pde8b	0.013626	0.041543	0.984697
875	Cdcp2	0.013627	0.041545	0.984697
876	NonTargetingControlGuideForMouse_0923	0.013627	0.013537	0.984697
877	Maea	0.013717	0.036838	0.984697
878	Gtf2b	0.013723	0.041756	0.984697
879	mmu-mir-147	0.013763	0.035828	0.984697
880	Fam47c	0.013771	0.041859	0.984697
881	Scarf2	0.013819	0.041967	0.984697
882	Il1r2	0.013819	0.041969	0.984697
883	NonTargetingControlGuideForMouse_0357	0.013854	0.013762	0.984697
884	Hps1	0.013855	0.042051	0.984697
885	Lamp1	0.013867	0.042074	0.984697
886	Serhl	0.013891	0.042127	0.984697
887	Ulbp1	0.013895	0.042138	0.984697
888	Plbd2	0.013907	0.042166	0.984697
889	Mup6	0.013925	0.042209	0.984697
890	Psma6	0.013963	0.042288	0.984697
891	Cr1l	0.013991	0.042346	0.984697
892	Ankrd6	0.014003	0.04237	0.984697
893	Crk	0.014004	0.042373	0.984697
894	Btbd8	0.01401	0.037512	0.984697
895	Krt71	0.014052	0.042477	0.984697
896	Vegfb	0.014059	0.042493	0.984697
897	Pex10	0.014069	0.042515	0.984697
898	3110052M02Rik	0.014088	0.042552	0.984697
899	Tktl1	0.014107	0.042583	0.984697
900	E030019B06Rik	0.014176	0.042732	0.984697
901	Gm4791	0.014203	0.042786	0.984697
902	Use1	0.014204	0.042787	0.984697
903	Actn2	0.014219	0.037987	0.984697
904	Fbxw10	0.014252	0.04288	0.984697
905	mmu-mir-466c-2	0.01427	0.026884	0.984697
906	Phf20l1	0.014318	0.04303	0.984697
907	Olfr572	0.014368	0.043146	0.984697
908	Ube3a	0.014373	0.043154	0.984697
909	Chdh	0.014388	0.043194	0.984697
910	Fgf4	0.014398	0.043218	0.984697
911	Zfp51	0.014425	0.043275	0.984697
912	Txndc5	0.014444	0.043316	0.984697
913	Alg13	0.014492	0.043409	0.984697
914	Kcnip2	0.014492	0.04341	0.984697
915	Emp1	0.01454	0.043511	0.984697
916	Olfr1270	0.014569	0.043561	0.984697
917	Fam50a	0.014588	0.043593	0.984697
918	Cyp2e1	0.014603	0.043623	0.984697
919	Gatsl3	0.014637	0.043692	0.984697
920	Gm10471	0.014639	0.037966	0.984697
921	Ptpn1	0.014657	0.043735	0.984697
922	Zfyve20	0.014685	0.043797	0.984697
923	Hist1h4c	0.014706	0.043835	0.984697
924	Ubr3	0.014718	0.043861	0.984697
925	Galnt10	0.014781	0.043982	0.984697
926	Shisa2	0.014788	0.043992	0.984697
927	Vasp	0.014812	0.04404	0.984697
928	Ifnl2	0.014812	0.04404	0.984697
929	Samd4b	0.014812	0.044042	0.984697
930	Neurog2	0.014821	0.039373	0.984697
931	Rnf187	0.014877	0.044187	0.984697
932	Pgls	0.014921	0.044271	0.984697
933	Snx4	0.014925	0.04428	0.984697
934	Kctd16	0.014953	0.044332	0.984697
935	Herc1	0.014973	0.044372	0.984697
936	Dbil5	0.015039	0.044517	0.984697
937	Olfr1182	0.015043	0.044522	0.984697
938	Serpinb8	0.015059	0.039923	0.984697
939	Dhrs13	0.015069	0.044572	0.984697
940	Cdc42bpb	0.015079	0.04459	0.984697
941	Defb47	0.015115	0.044667	0.984697
942	Zfp692	0.015125	0.044688	0.984697
943	Ccdc157	0.015161	0.040158	0.984697
944	D630039A03Rik	0.015165	0.044781	0.984697
945	Napg	0.015213	0.044876	0.984697
946	Evi5	0.015221	0.040307	0.984697
947	Gpr63	0.01525	0.044951	0.984697
948	Prelid2	0.015262	0.044978	0.984697
949	A630033H20Rik	0.015263	0.044983	0.984697
950	Aldh1l1	0.015278	0.045016	0.984697
951	Ipp	0.015292	0.04504	0.984697
952	mmu-mir-2137	0.015343	0.039666	0.984697
953	4930513O06Rik	0.015349	0.045166	0.984697
954	Rbmx2	0.015355	0.04518	0.984697
955	Pydc3	0.015358	0.045185	0.984697
956	Gbp2	0.015406	0.045297	0.984697
957	NonTargetingControlGuideForMouse_0099	0.015453	0.015369	0.984697
958	Arl2	0.015455	0.045388	0.984697
959	Emx1	0.015462	0.045404	0.984697
960	Mbp	0.015502	0.040956	0.984697
961	Cdh8	0.015517	0.040991	0.984697
962	Cyb561d2	0.015526	0.045555	0.984697
963	Gusb	0.01555	0.045608	0.984697
964	Slc30a2	0.015562	0.045631	0.984697
965	Mpp2	0.015577	0.045662	0.984697
966	Uts2b	0.015591	0.045693	0.984697
967	5830418K08Rik	0.015598	0.045709	0.984697
968	Dda1	0.015605	0.045723	0.984697
969	Xrcc5	0.015694	0.045906	0.984697
970	St8sia6	0.01574	0.04601	0.984697
971	Cd226	0.015742	0.046017	0.984697
972	Klk1b3	0.015767	0.046068	0.984697
973	Mfsd3	0.01579	0.046122	0.984697
974	Zfp760	0.015835	0.046212	0.984697
975	Flii	0.015857	0.046253	0.984697
976	Kif26b	0.01586	0.04626	0.984697
977	mmu-mir-7674	0.01587	0.040916	0.984697
978	Celsr3	0.015883	0.041804	0.984697
979	Ralgapa2	0.015889	0.040958	0.984697
980	Klf11	0.01591	0.046372	0.984697
981	Dhx15	0.01591	0.046372	0.984697
982	Hemt1	0.015958	0.041138	0.984697
983	Atp5l	0.015975	0.042003	0.984697
984	Rnf219	0.015982	0.046524	0.984697
985	Sptbn4	0.015983	0.042019	0.984697
986	Klk13	0.015984	0.042022	0.984697
987	Nptx2	0.015994	0.046548	0.984697
988	Dgke	0.016016	0.046602	0.984697
989	Olfr460	0.01603	0.04663	0.984697
990	Ndrg4	0.016042	0.046651	0.984697
991	Cdyl	0.016067	0.046698	0.984697
992	Ccnc	0.016074	0.046709	0.984697
993	Olfr974	0.016078	0.046716	0.984697
994	Nop10	0.01611	0.04232	0.984697
995	Armcx3	0.016126	0.046812	0.984697
996	Oxct2b	0.016132	0.04682	0.984697
997	H2-M10.3	0.016168	0.046899	0.984697
998	mmu-mir-6390	0.016173	0.041643	0.984697
999	Defb48	0.016174	0.046915	0.984697
1000	Lman2l	0.016223	0.04701	0.984697
1001	Spcs2	0.016232	0.047023	0.984697
1002	Itpripl1	0.01627	0.047105	0.984697
1003	Psmd5	0.016307	0.047176	0.984697
1004	4932416K20Rik	0.016318	0.047204	0.984697
1005	Scarb1	0.016366	0.047306	0.984697
1006	Gm3646	0.016369	0.047314	0.984697
1007	Gm1110	0.016415	0.047411	0.984697
1008	Rpl7	0.016423	0.04304	0.984697
1009	Dnajb7	0.016511	0.047613	0.984697
1010	4933425L06Rik	0.016559	0.047714	0.984697
1011	mmu-mir-1968	0.016579	0.042624	0.984697
1012	Rab31	0.016607	0.047815	0.984697
1013	NonTargetingControlGuideForMouse_0976	0.016637	0.016595	0.984697
1014	Tyrp1	0.016655	0.047925	0.984697
1015	Gm2897	0.016662	0.016615	0.984697
1016	Ppm1n	0.016706	0.043694	0.984697
1017	mmu-mir-669j	0.016732	0.042984	0.984697
1018	Gm6040	0.016741	0.048103	0.984697
1019	Sf3a1	0.016751	0.048125	0.984697
1020	Tmem27	0.016759	0.04814	0.984697
1021	Smpd4	0.016761	0.043823	0.984697
1022	mmu-mir-221	0.016784	0.04311	0.984697
1023	Pparg	0.016807	0.048236	0.984697
1024	Cenpp	0.016847	0.048322	0.984697
1025	Wdfy4	0.016863	0.044059	0.984697
1026	Tonsl	0.016888	0.048415	0.984697
1027	Taar5	0.016895	0.048428	0.984697
1028	Armc3	0.016898	0.044125	0.984697
1029	Larp4	0.016918	0.048462	0.984697
1030	Dhrs11	0.016937	0.044215	0.984697
1031	1700020L24Rik	0.016943	0.048508	0.984697
1032	Mchr1	0.016991	0.048607	0.984697
1033	Olfr1325	0.017015	0.048662	0.984697
1034	Svep1	0.017088	0.048811	0.984697
1035	Gm2933	0.017092	0.017063	0.984697
1036	Bex6	0.017135	0.048903	0.984697
1037	Gm17296	0.017171	0.048979	0.984697
1038	Gm13283	0.017184	0.032136	0.984697
1039	mmu-mir-19a	0.017203	0.044123	0.984697
1040	Frzb	0.017209	0.049057	0.984697
1041	Fuz	0.017224	0.049082	0.984697
1042	Upk3b	0.017231	0.0491	0.984697
1043	AA415398	0.017252	0.049147	0.984697
1044	1700021F05Rik	0.017259	0.049162	0.984697
1045	Rbbp8nl	0.017306	0.04925	0.984697
1046	Cacna2d2	0.017321	0.049286	0.984697
1047	Fzd5	0.017326	0.049298	0.984697
1048	Cyp4f40	0.017342	0.049329	0.984697
1049	Phip	0.017349	0.045147	0.984697
1050	Prl2c5	0.017444	0.045348	0.984697
1051	Lsm7	0.01747	0.049599	0.984697
1052	NonTargetingControlGuideForMouse_0078	0.017514	0.017471	0.984697
1053	Tspan11	0.017529	0.049719	0.984697
1054	Pirb	0.017556	0.044965	0.984697
1055	Prickle2	0.017566	0.049797	0.984697
1056	Scand1	0.017614	0.049911	0.984697
1057	Hccs	0.017653	0.049993	0.984697
1058	Trpc4	0.017662	0.050011	0.984697
1059	mmu-mir-1956	0.017731	0.045367	0.984697
1060	Olfr142	0.017751	0.050199	0.984697
1061	Gpr107	0.017774	0.050259	0.984697
1062	Rhbdl2	0.017806	0.050326	0.984697
1063	Pdcd10	0.01785	0.050412	0.984697
1064	Sertad3	0.017852	0.050416	0.984697
1065	Klk1b11	0.017854	0.050421	0.984697
1066	Mina	0.017888	0.050498	0.984697
1067	Mvb12b	0.017902	0.050519	0.984697
1068	Lin52	0.01795	0.050621	0.984697
1069	Il12b	0.017978	0.050676	0.984697
1070	Qrfp	0.01798	0.050681	0.984697
1071	Zfp87	0.017998	0.05072	0.984697
1072	Olfr1257	0.018016	0.05076	0.984697
1073	Kif1c	0.018094	0.050935	0.984697
1074	Tymp	0.018142	0.051035	0.984697
1075	Usp14	0.018193	0.051141	0.984697
1076	Adhfe1	0.018231	0.04712	0.984697
1077	NonTargetingControlGuideForMouse_0342	0.018244	0.018183	0.984697
1078	Sec24c	0.018286	0.051343	0.984697
1079	Hrct1	0.018294	0.051355	0.984697
1080	Olfr558	0.018301	0.051372	0.984697
1081	Chat	0.018334	0.05145	0.984697
1082	Olfr194	0.018382	0.051546	0.984697
1083	Txlna	0.018386	0.051556	0.984697
1084	mmu-mir-5133	0.018388	0.046926	0.984697
1085	Vmn2r24	0.018421	0.047547	0.984697
1086	Mfsd7b	0.018429	0.051651	0.984697
1087	Maz	0.018477	0.051746	0.984697
1088	Bahd1	0.018525	0.051841	0.984697
1089	Gfra4	0.018533	0.051854	0.984697
1090	Olfr1196	0.018548	0.05189	0.984697
1091	6330416G13Rik	0.018552	0.047851	0.984697
1092	Iqcd	0.018606	0.052017	0.984697
1093	Nme1	0.018661	0.052132	0.984697
1094	Gpc1	0.018669	0.052152	0.984697
1095	Tpsb2	0.018672	0.05216	0.984697
1096	Zfp81	0.018717	0.052246	0.984697
1097	1600016N20Rik	0.018736	0.052289	0.984697
1098	Ccnl1	0.018758	0.052334	0.984697
1099	Eps8l2	0.018765	0.052348	0.984697
1100	Hist3h2a	0.018765	0.052349	0.984697
1101	Cct6b	0.018777	0.052374	0.984697
1102	Baz1a	0.018813	0.052456	0.984697
1103	Vmn1r38	0.01882	0.052473	0.984697
1104	Lsmd1	0.018835	0.052508	0.984697
1105	Gpihbp1	0.018861	0.052558	0.984697
1106	Fbll1	0.018875	0.052592	0.984697
1107	5730508B09Rik	0.018909	0.052666	0.984697
1108	0610010K14Rik	0.018926	0.048673	0.984697
1109	Npffr2	0.018946	0.04872	0.984697
1110	Tex16	0.018957	0.052774	0.984697
1111	Fam162a	0.018994	0.052847	0.984697
1112	Thrb	0.018997	0.048836	0.984697
1113	Gbf1	0.019005	0.052869	0.984697
1114	4930430D24Rik	0.019022	0.052907	0.984697
1115	Psmd7	0.019052	0.052981	0.984697
1116	Eif1	0.019089	0.053061	0.984697
1117	mmu-mir-1843b	0.019092	0.048593	0.984697
1118	Fshb	0.0191	0.053084	0.984697
1119	Sertad2	0.019105	0.053093	0.984697
1120	Pcdha1	0.019112	0.035603	0.984697
1121	Atp6v0a2	0.019152	0.053173	0.984697
1122	Cox6b2	0.019164	0.053194	0.984697
1123	Faim	0.019188	0.053246	0.984697
1124	Nudt2	0.019196	0.053261	0.984697
1125	Sowahc	0.019244	0.053362	0.984697
1126	Abl2	0.019278	0.053441	0.984697
1127	Hsd11b1	0.019292	0.053471	0.984697
1128	Zkscan17	0.019332	0.053552	0.984697
1129	D3Ertd254e	0.01934	0.053569	0.984697
1130	Chmp3	0.019345	0.053582	0.984697
1131	Prss37	0.019388	0.053668	0.984697
1132	5430401F13Rik	0.019436	0.053779	0.984697
1133	1700101E01Rik	0.019447	0.053801	0.984697
1134	Wbp1l	0.019479	0.053871	0.984697
1135	Gpr37l1	0.019484	0.053878	0.984697
1136	Tram2	0.019517	0.049998	0.984697
1137	Zbbx	0.019527	0.053957	0.984697
1138	Gpr179	0.019531	0.053965	0.984697
1139	4922505E12Rik	0.019541	0.053982	0.984697
1140	Adamts20	0.019558	0.054027	0.984697
1141	Atp9b	0.019579	0.054066	0.984697
1142	Fam203a	0.019611	0.050206	0.984697
1143	Ehf	0.019627	0.054159	0.984697
1144	Mylk	0.019642	0.050272	0.984697
1145	mmu-mir-327	0.019722	0.050047	0.984697
1146	Mms22l	0.019723	0.054368	0.984697
1147	Smurf1	0.019741	0.054405	0.984697
1148	Slc2a13	0.019763	0.054451	0.984697
1149	Tmem225	0.019771	0.05447	0.984697
1150	NonTargetingControlGuideForMouse_0253	0.019802	0.019793	0.984697
1151	Btn1a1	0.019819	0.054568	0.984697
1152	Dsg1c	0.019852	0.036948	0.984697
1153	BC005624	0.019867	0.054671	0.984697
1154	Stk24	0.019915	0.054764	0.984697
1155	Fh1	0.019962	0.054877	0.984697
1156	Sirt5	0.019962	0.054879	0.984697
1157	9130409I23Rik	0.020003	0.054966	0.984697
1158	Stab1	0.020004	0.054971	0.984697
1159	Sgsm3	0.02001	0.054986	0.984697
1160	M6pr	0.020028	0.055031	0.984697
1161	Yy2	0.020058	0.055093	0.984697
1162	4930407I10Rik	0.020084	0.055153	0.984697
1163	Celf1	0.020106	0.055193	0.984697
1164	Hbp1	0.020118	0.051317	0.984697
1165	Zfp592	0.020138	0.055256	0.984697
1166	Piezo1	0.020141	0.051367	0.984697
1167	Selplg	0.020154	0.055294	0.984697
1168	Pak7	0.020162	0.055314	0.984697
1169	Ctu1	0.020193	0.055375	0.984697
1170	Fkbp9	0.020245	0.055486	0.984697
1171	Vax2	0.02025	0.055494	0.984697
1172	Lhx8	0.020297	0.055585	0.984697
1173	Fam187a	0.020316	0.05563	0.984697
1174	BC004004	0.020331	0.055664	0.984697
1175	Kansl1l	0.020345	0.0557	0.984697
1176	Gm11938	0.020371	0.051192	0.984697
1177	Klhl18	0.020376	0.055764	0.984697
1178	Proz	0.020393	0.055794	0.984697
1179	Gper1	0.020438	0.055887	0.984697
1180	AI314180	0.020441	0.055889	0.984697
1181	Thsd4	0.020457	0.055919	0.984697
1182	Unk	0.02046	0.052076	0.984697
1183	9430038I01Rik	0.020467	0.055934	0.984697
1184	Fbxw11	0.020489	0.055975	0.984697
1185	Mmd2	0.020529	0.056058	0.984697
1186	Il21r	0.020535	0.056072	0.984697
1187	Csmd2os	0.020537	0.056077	0.984697
1188	Me3	0.020543	0.056089	0.984697
1189	Sipa1	0.020556	0.056116	0.984697
1190	Col23a1	0.020585	0.056173	0.984697
1191	Sfmbt1	0.020595	0.056192	0.984697
1192	Txndc17	0.020632	0.056276	0.984697
1193	Lrrc26	0.020679	0.05637	0.984697
1194	Bcmo1	0.02068	0.056372	0.984697
1195	Prl8a6	0.020698	0.056404	0.984697
1196	Pkd1l2	0.020706	0.056419	0.984697
1197	Cct3	0.020728	0.056473	0.984697
1198	Spr	0.02077	0.056553	0.984697
1199	Adap1	0.020776	0.056565	0.984697
1200	Phf11a	0.020802	0.052844	0.984697
1201	Scap	0.020807	0.052859	0.984697
1202	1700001F09Rik	0.020811	0.052865	0.984697
1203	NonTargetingControlGuideForMouse_0517	0.020857	0.020803	0.984697
1204	Ccdc54	0.020872	0.056766	0.984697
1205	Tex35	0.020887	0.056798	0.984697
1206	NonTargetingControlGuideForMouse_0023	0.020897	0.02084	0.984697
1207	Kcnn2	0.020906	0.056839	0.984697
1208	4930562C15Rik	0.020919	0.056869	0.984697
1209	Canx	0.020952	0.053172	0.984697
1210	Rhox4f	0.020961	0.038948	0.984697
1211	Lactb	0.020967	0.056959	0.984697
1212	Kdelr3	0.021015	0.05707	0.984697
1213	Map10	0.021018	0.053326	0.984697
1214	Fam26d	0.021048	0.057148	0.984697
1215	1700021K19Rik	0.021063	0.057184	0.984697
1216	Fam71b	0.021064	0.057185	0.984697
1217	NonTargetingControlGuideForMouse_0008	0.02108	0.02102	0.984697
1218	Dhh	0.021111	0.057282	0.984697
1219	Med13	0.021206	0.057478	0.984697
1220	Tgif2	0.021257	0.05758	0.984697
1221	Tmod4	0.02135	0.05779	0.984697
1222	Iqcf1	0.021393	0.057878	0.984697
1223	Ptpn7	0.021401	0.0579	0.984697
1224	Tas2r126	0.021435	0.054228	0.984697
1225	3830417A13Rik	0.021493	0.058093	0.984697
1226	Phactr4	0.0215	0.058106	0.984697
1227	Tmem14a	0.0215	0.058107	0.984697
1228	Ppt1	0.021528	0.058157	0.984697
1229	Adh1	0.021561	0.054505	0.984697
1230	Gcg	0.021602	0.058317	0.984697
1231	Cdh6	0.021637	0.058392	0.984697
1232	Fbxo10	0.021637	0.058394	0.984697
1233	Fgl2	0.021637	0.058394	0.984697
1234	Ptchd3	0.021654	0.058431	0.984697
1235	Hivep3	0.021658	0.05844	0.984697
1236	Sit1	0.02166	0.058445	0.984697
1237	Agbl1	0.021681	0.058488	0.984697
1238	Zbtb6	0.021685	0.058497	0.984697
1239	D6Wsu163e	0.021718	0.058563	0.984697
1240	Gm732	0.021736	0.054879	0.984697
1241	Crls1	0.021756	0.058645	0.984697
1242	Gm13306	0.021763	0.040373	0.984697
1243	1110007C09Rik	0.02178	0.058696	0.984697
1244	NonTargetingControlGuideForMouse_0569	0.021822	0.021762	0.984697
1245	Slc4a3	0.021828	0.058789	0.984697
1246	Cd37	0.021947	0.05902	0.984697
1247	Zfp169	0.021947	0.05902	0.984697
1248	Megf6	0.021965	0.059056	0.984697
1249	Pin4	0.021999	0.059126	0.984697
1250	Fastkd3	0.022056	0.059243	0.984697
1251	Wfikkn2	0.022056	0.059243	0.984697
1252	Mamdc2	0.022064	0.055631	0.984697
1253	Rasl2-9	0.022065	0.059261	0.984697
1254	Bora	0.022067	0.059265	0.984697
1255	Olfr612	0.022115	0.059361	0.984697
1256	Qsox1	0.022115	0.059363	0.984697
1257	NonTargetingControlGuideForMouse_0529	0.022139	0.022073	0.984697
1258	Ppp2r4	0.022162	0.059472	0.984697
1259	Serpinb3c	0.022192	0.055907	0.984697
1260	Tmeff1	0.022197	0.059533	0.984697
1261	Raph1	0.022214	0.055959	0.984697
1262	Gm5797	0.022237	0.043549	0.984697
1263	Nfyc	0.022262	0.059674	0.984697
1264	Aptx	0.022287	0.054115	0.984697
1265	En2	0.022317	0.059797	0.984697
1266	Rasd2	0.022321	0.059807	0.984697
1267	Pfkfb4	0.02233	0.059828	0.984697
1268	Inpp5f	0.022354	0.059881	0.984697
1269	Ppm1g	0.022367	0.059907	0.984697
1270	Snx3	0.022384	0.059942	0.984697
1271	Slc35d1	0.022401	0.059979	0.984697
1272	Vmn2r96	0.022427	0.056429	0.984697
1273	Nkd1	0.022497	0.060186	0.984697
1274	Slc27a4	0.022527	0.060259	0.984697
1275	Edem3	0.022542	0.054484	0.984697
1276	Cartpt	0.022592	0.060399	0.984697
1277	Jmjd7	0.022611	0.06044	0.984697
1278	Car8	0.022628	0.060472	0.984697
1279	mmu-mir-7047	0.022701	0.05472	0.984697
1280	Wars2	0.022736	0.060686	0.984697
1281	Chst9	0.022747	0.060707	0.984697
1282	Pla2g4c	0.022787	0.060793	0.984697
1283	Immt	0.022807	0.060837	0.984697
1284	Fer1l5	0.022821	0.057302	0.984697
1285	Topaz1	0.022831	0.060888	0.984697
1286	Olfr1507	0.022879	0.060992	0.984697
1287	Olfr1269	0.02294	0.061125	0.984697
1288	Usp18	0.022959	0.061169	0.984697
1289	Olfr1469	0.022974	0.061197	0.984697
1290	Kif3a	0.022976	0.0612	0.984697
1291	Slc25a19	0.023001	0.061252	0.984697
1292	Atp6v1a	0.023022	0.061303	0.984697
1293	Atp6v1g2	0.023035	0.061331	0.984697
1294	Maml1	0.023061	0.061377	0.984697
1295	Ick	0.02307	0.061392	0.984697
1296	Utp18	0.023078	0.06141	0.984697
1297	Kitl	0.023102	0.061469	0.984697
1298	Acap3	0.023118	0.061502	0.984697
1299	Cbln3	0.02312	0.061505	0.984697
1300	Wipf1	0.023138	0.061551	0.984697
1301	Omg	0.02314	0.061553	0.984697
1302	Fnbp4	0.023147	0.058061	0.984697
1303	Tma7	0.023151	0.061578	0.984697
1304	Leprel4	0.023165	0.061605	0.984697
1305	Stbd1	0.023213	0.061707	0.984697
1306	Hnrnpa0	0.023283	0.061853	0.984697
1307	Mmd	0.023309	0.061905	0.984697
1308	Morn4	0.023347	0.061988	0.984697
1309	Zfp644	0.023404	0.062099	0.984697
1310	Cyp2c54	0.023429	0.06216	0.984697
1311	Col9a3	0.023443	0.058716	0.984697
1312	Pgpep1l	0.023449	0.058731	0.984697
1313	Gpx6	0.023452	0.06221	0.984697
1314	Krtap19-3	0.023489	0.062277	0.984697
1315	Pmch	0.0235	0.062301	0.984697
1316	Zfp36l3	0.023547	0.062401	0.984697
1317	Olfr161	0.023595	0.062495	0.984697
1318	Six2	0.023648	0.059152	0.984697
1319	P2ry10	0.023687	0.062677	0.984697
1320	Klhl34	0.02369	0.062686	0.984697
1321	Anapc11	0.023693	0.05925	0.984697
1322	Tlr12	0.023726	0.059319	0.984697
1323	Rnf113a1	0.023738	0.062779	0.984697
1324	Ccdc38	0.023816	0.062934	0.984697
1325	Ppp1r7	0.023852	0.059604	0.984697
1326	Tmem81	0.023856	0.063022	0.984697
1327	C77370	0.023881	0.063069	0.984697
1328	Snx33	0.023929	0.063161	0.984697
1329	Mettl7a1	0.023946	0.06319	0.984697
1330	Tgtp2	0.023961	0.044321	0.984697
1331	Fbxo38	0.023977	0.063262	0.984697
1332	Ifi202b	0.023997	0.06331	0.984697
1333	mmu-mir-7a-2	0.024009	0.056692	0.984697
1334	1110008P14Rik	0.02401	0.059958	0.984697
1335	Nup37	0.024015	0.063351	0.984697
1336	Phf21b	0.024024	0.06337	0.984697
1337	Naa40	0.024024	0.063372	0.984697
1338	Insr	0.024072	0.063483	0.984697
1339	Cplx3	0.024084	0.063506	0.984697
1340	Serpina3f	0.024092	0.063521	0.984697
1341	Accsl	0.024093	0.063522	0.984697
1342	Ifrd1	0.024115	0.063564	0.984697
1343	C2cd4b	0.024131	0.060222	0.984697
1344	Ogg1	0.024168	0.063688	0.984697
1345	Tmem115	0.024197	0.063752	0.984697
1346	Hsf3	0.024215	0.063792	0.984697
1347	1700003E16Rik	0.024225	0.060446	0.984697
1348	Vdac2	0.024241	0.063843	0.984697
1349	Prl2c3	0.024243	0.044828	0.984697
1350	Pcdha10	0.024263	0.063884	0.984697
1351	mmu-mir-211	0.024271	0.057108	0.984697
1352	4932429P05Rik	0.024311	0.063977	0.984697
1353	Usp42	0.024378	0.064116	0.984697
1354	Slc7a3	0.024387	0.064134	0.984697
1355	mmu-mir-484	0.024391	0.057277	0.984697
1356	Kirrel	0.024406	0.064178	0.984697
1357	Pm20d1	0.024454	0.064272	0.984697
1358	Ivns1abp	0.024456	0.060947	0.984697
1359	S100pbp	0.024468	0.064309	0.984697
1360	Dusp26	0.024538	0.064455	0.984697
1361	Rhox5	0.024573	0.064527	0.984697
1362	Herc6	0.024643	0.064663	0.984697
1363	Stk10	0.024644	0.064667	0.984697
1364	Lrrc18	0.024666	0.064718	0.984697
1365	Gm5878	0.024687	0.064769	0.984697
1366	Mrgpra2b	0.024689	0.04559	0.984697
1367	Skiv2l2	0.024722	0.061551	0.984697
1368	Zfp369	0.02474	0.064874	0.984697
1369	Coro6	0.02474	0.064874	0.984697
1370	Git1	0.024783	0.064972	0.984697
1371	Spire2	0.024788	0.064978	0.984697
1372	Zfp69	0.024812	0.061749	0.984697
1373	Pfn1	0.024835	0.065064	0.984697
1374	Hmcn1	0.024851	0.065099	0.984697
1375	Prss40	0.024883	0.065165	0.984697
1376	Insl3	0.024907	0.065214	0.984697
1377	Olfr1113	0.024921	0.065246	0.984697
1378	Bhlha9	0.024964	0.065341	0.984697
1379	Inha	0.024986	0.06538	0.984697
1380	Musk	0.024995	0.065397	0.984697
1381	Ccdc113	0.025006	0.062188	0.984697
1382	mmu-mir-6974	0.02501	0.058223	0.984697
1383	Hal	0.025042	0.06549	0.984697
1384	Casp3	0.02511	0.065624	0.984697
1385	mmu-mir-3077	0.025124	0.058391	0.984697
1386	Bzw2	0.025152	0.062487	0.984697
1387	Adam24	0.025168	0.065739	0.984697
1388	Olfr1385	0.025177	0.065764	0.984697
1389	Uhmk1	0.025192	0.065795	0.984697
1390	Zswim5	0.025217	0.065842	0.984697
1391	Olfr120	0.02526	0.065933	0.984697
1392	Jade2	0.025264	0.06594	0.984697
1393	Gsg1l	0.025291	0.058635	0.984697
1394	Kat2b	0.025309	0.06603	0.984697
1395	Mmp8	0.025312	0.066035	0.984697
1396	Sfta2	0.02534	0.066096	0.984697
1397	Olfr630	0.025359	0.066136	0.984697
1398	Hdac1	0.025377	0.06299	0.984697
1399	Fam211a	0.025384	0.066193	0.984697
1400	Lphn3	0.025396	0.066218	0.984697
1401	Tdpoz1	0.025407	0.066243	0.984697
1402	Tmem5	0.025411	0.06625	0.984697
1403	NonTargetingControlGuideForMouse_0471	0.025441	0.02534	0.984697
1404	mmu-mir-706	0.025474	0.05891	0.984697
1405	Bcas3	0.02549	0.066406	0.984697
1406	Ifna9	0.025502	0.066433	0.984697
1407	Runx1	0.025572	0.066589	0.984697
1408	Olfr1015	0.025598	0.066648	0.984697
1409	Ccdc66	0.025612	0.066677	0.984697
1410	Dolk	0.025625	0.066709	0.984697
1411	Cuzd1	0.025645	0.066752	0.984697
1412	Hps6	0.025669	0.066799	0.984697
1413	mmu-mir-6965	0.02573	0.059322	0.984697
1414	H2-M1	0.025738	0.066932	0.984697
1415	Gm13276	0.025756	0.047485	0.984697
1416	Ndufb8	0.025772	0.066996	0.984697
1417	Mrpl55	0.025788	0.067033	0.984697
1418	Cdc45	0.025847	0.067157	0.984697
1419	Bcl2a1c	0.025884	0.067229	0.984697
1420	Aoc3	0.025888	0.067237	0.984697
1421	Pnma5	0.025931	0.067327	0.984697
1422	4933428G20Rik	0.025949	0.067357	0.984697
1423	Acp1	0.025979	0.067412	0.984697
1424	mmu-mir-467e	0.025983	0.059692	0.984697
1425	2310002J15Rik	0.02599	0.067433	0.984697
1426	Hoxa10	0.025994	0.064341	0.984697
1427	Ptafr	0.026001	0.067455	0.984697
1428	Cxcl12	0.026054	0.067577	0.984697
1429	Babam1	0.026068	0.0645	0.984697
1430	Shbg	0.026074	0.067619	0.984697
1431	Slc13a5	0.026085	0.06454	0.984697
1432	Inpp5j	0.026102	0.067678	0.984697
1433	Tusc2	0.026122	0.067716	0.984697
1434	Mettl1	0.026144	0.06777	0.984697
1435	Olfr790	0.026145	0.067771	0.984697
1436	NonTargetingControlGuideForMouse_0709	0.026187	0.026066	0.984697
1437	Lce3c	0.026201	0.059994	0.984697
1438	Kdm6b	0.026206	0.06	0.984697
1439	Efnb1	0.026232	0.064874	0.984697
1440	Cpsf3l	0.026253	0.068004	0.984697
1441	Col18a1	0.026265	0.068024	0.984697
1442	mmu-mir-8114	0.026269	0.060097	0.984697
1443	Ablim3	0.026284	0.068061	0.984697
1444	Nup214	0.026312	0.068117	0.984697
1445	Pla2g10	0.02636	0.06822	0.984697
1446	E4f1	0.026363	0.068227	0.984697
1447	mmu-mir-3060	0.026389	0.060277	0.984697
1448	Cd79a	0.026407	0.068318	0.984697
1449	Smyd3	0.026433	0.068361	0.984697
1450	Mgst1	0.026445	0.068385	0.984697
1451	Foxr2	0.026451	0.068399	0.984697
1452	Tomm20l	0.026455	0.068408	0.984697
1453	Fas	0.026503	0.068513	0.984697
1454	Ptbp1	0.026514	0.068537	0.984697
1455	Chchd2	0.026515	0.065481	0.984697
1456	Oser1	0.02655	0.068603	0.984697
1457	Cep19	0.02657	0.068639	0.984697
1458	Spink10	0.026582	0.068667	0.984697
1459	Mrps35	0.026596	0.068694	0.984697
1460	Snd1	0.026623	0.068747	0.984697
1461	Vmn2r90	0.026645	0.068802	0.984697
1462	Smox	0.026691	0.065867	0.984697
1463	Uts2	0.026693	0.068904	0.984697
1464	Dph5	0.026741	0.069011	0.984697
1465	Lix1	0.026768	0.06907	0.984697
1466	Cln6	0.026778	0.069095	0.984697
1467	Upk2	0.026796	0.069128	0.984697
1468	Mybph	0.026817	0.069174	0.984697
1469	Snap29	0.026836	0.069211	0.984697
1470	Dnajc24	0.026861	0.06927	0.984697
1471	Tnfrsf11b	0.026883	0.069322	0.984697
1472	Tmem119	0.026902	0.069363	0.984697
1473	Pcdhgb6	0.026918	0.026807	0.984697
1474	A530032D15Rik	0.026926	0.069409	0.984697
1475	Nup62cl	0.026931	0.069422	0.984697
1476	Drp2	0.026969	0.069507	0.984697
1477	Ppargc1b	0.026987	0.069539	0.984697
1478	Olfr796	0.027005	0.069579	0.984697
1479	Cyr61	0.027026	0.069626	0.984697
1480	Tor1aip2	0.027074	0.069717	0.984697
1481	mmu-mir-30a	0.027099	0.061368	0.984697
1482	Gstt4	0.027121	0.069818	0.984697
1483	mmu-mir-6371	0.027141	0.061443	0.984697
1484	Rbmxl1	0.027145	0.066869	0.984697
1485	Fem1b	0.027163	0.069904	0.984697
1486	Tgfbr3	0.027169	0.069915	0.984697
1487	Mboat7	0.02717	0.069918	0.984697
1488	Apex2	0.027197	0.069975	0.984697
1489	Ffar4	0.027216	0.070025	0.984697
1490	4930579F01Rik	0.027217	0.070026	0.984697
1491	Kcnc2	0.02727	0.070138	0.984697
1492	Ap1g2	0.027288	0.070167	0.984697
1493	Ints12	0.027304	0.067199	0.984697
1494	Mettl4	0.02732	0.07023	0.984697
1495	Ceacam13	0.027325	0.070237	0.984697
1496	Vmn1r210	0.027359	0.070309	0.984697
1497	Cd200r1	0.027364	0.07032	0.984697
1498	Fgfr3	0.027371	0.070334	0.984697
1499	Mettl3	0.027399	0.070395	0.984697
1500	Arhgap15	0.027406	0.070408	0.984697
1501	Myc	0.027407	0.07041	0.984697
1502	Zc3h10	0.027445	0.070492	0.984697
1503	Bcdin3d	0.027482	0.070568	0.984697
1504	Kif23	0.027502	0.070611	0.984697
1505	Gm11565	0.027549	0.070701	0.984697
1506	Fbxo16	0.027591	0.067782	0.984697
1507	Aldh1a3	0.027595	0.070801	0.984697
1508	Krtap16-1	0.027645	0.070909	0.984697
1509	Mrpl15	0.027647	0.070912	0.984697
1510	Bms1	0.027666	0.070944	0.984697
1511	Acan	0.027684	0.070981	0.984697
1512	Mrgprx1	0.027692	0.071	0.984697
1513	Anxa8	0.027693	0.071004	0.984697
1514	Taf12	0.027709	0.071038	0.984697
1515	Olfr394	0.02774	0.071097	0.984697
1516	NonTargetingControlGuideForMouse_0241	0.027749	0.027641	0.984697
1517	Ccar2	0.027776	0.071172	0.984697
1518	Pcdhb20	0.027787	0.071192	0.984697
1519	Olfr729	0.027818	0.071259	0.984697
1520	Tmem217	0.027823	0.071268	0.984697
1521	Ube2u	0.02783	0.068287	0.984697
1522	Mbnl1	0.027835	0.071293	0.984697
1523	Ndufaf1	0.027878	0.071372	0.984697
1524	Cntln	0.027906	0.071427	0.984697
1525	Tmem170b	0.027922	0.071458	0.984697
1526	Cycs	0.027938	0.062643	0.984697
1527	Nid2	0.027971	0.071553	0.984697
1528	3110047P20Rik	0.027977	0.071566	0.984697
1529	H2-Ab1	0.027987	0.071589	0.984697
1530	Chga	0.028007	0.071627	0.984697
1531	Lmo3	0.028045	0.071698	0.984697
1532	Usf1	0.028052	0.071716	0.984697
1533	Bves	0.028113	0.068942	0.984697
1534	Gtf2ird2	0.028119	0.071863	0.984697
1535	Wnt8a	0.02812	0.071864	0.984697
1536	Cd247	0.028166	0.071957	0.984697
1537	Rabep1	0.028167	0.071958	0.984697
1538	Atp6ap1l	0.028168	0.071961	0.984697
1539	Cmss1	0.028203	0.072033	0.984697
1540	Ap5b1	0.028215	0.072056	0.984697
1541	Cabp2	0.028227	0.072086	0.984697
1542	Olfr1234	0.02824	0.072115	0.984697
1543	Qser1	0.028244	0.069231	0.984697
1544	Reg4	0.028263	0.069273	0.984697
1545	Mafk	0.028297	0.069351	0.984697
1546	Fam83a	0.028334	0.072323	0.984697
1547	Npy1r	0.028359	0.069476	0.984697
1548	Olfr1346	0.028374	0.069503	0.984697
1549	Khsrp	0.028377	0.072418	0.984697
1550	mmu-mir-378b	0.028463	0.063422	0.984697
1551	Npb	0.028468	0.069705	0.984697
1552	2310045N01Rik	0.028492	0.072651	0.984697
1553	mmu-mir-6929	0.028526	0.063517	0.984697
1554	Rps10	0.028548	0.072753	0.984697
1555	Ccdc15	0.028548	0.072754	0.984697
1556	Pcgf1	0.028616	0.072904	0.984697
1557	mmu-mir-8099-2	0.028622	0.063653	0.984697
1558	Cdc42ep2	0.028643	0.07296	0.984697
1559	Atp5g1	0.028644	0.072963	0.984697
1560	Pip5k1a	0.028669	0.073015	0.984697
1561	Klk9	0.028676	0.070164	0.984697
1562	Itgb3	0.02869	0.073065	0.984697
1563	Tle2	0.028738	0.073164	0.984697
1564	Olfr287	0.02878	0.073249	0.984697
1565	Tas2r125	0.028785	0.07326	0.984697
1566	Krtap8-1	0.0288	0.073292	0.984697
1567	Cbr1	0.028811	0.070453	0.984697
1568	Fndc3b	0.028833	0.073356	0.984697
1569	Usp25	0.028851	0.070545	0.984697
1570	Tm4sf20	0.028857	0.07056	0.984697
1571	Fam26f	0.028871	0.073426	0.984697
1572	Bend4	0.028876	0.073435	0.984697
1573	Slco6b1	0.02888	0.073445	0.984697
1574	Pde11a	0.028894	0.073477	0.984697
1575	Slc34a1	0.028913	0.073511	0.984697
1576	Icam2	0.028928	0.073535	0.984697
1577	Nmur1	0.028962	0.073611	0.984697
1578	Olfr1198	0.02897	0.070822	0.984697
1579	NonTargetingControlGuideForMouse_0543	0.028971	0.028843	0.984697
1580	Iffo2	0.028999	0.073671	0.984697
1581	Olfr586	0.029017	0.073705	0.984697
1582	Ttc30a1	0.029018	0.073709	0.984697
1583	Hoxd10	0.02907	0.073814	0.984697
1584	Zfp746	0.029087	0.07385	0.984697
1585	Cers5	0.029118	0.07391	0.984697
1586	Fabp6	0.029165	0.074004	0.984697
1587	Rasgef1b	0.029166	0.074006	0.984697
1588	NonTargetingControlGuideForMouse_0730	0.02919	0.029087	0.984697
1589	Slc10a7	0.029207	0.071333	0.984697
1590	Myh7	0.029212	0.074097	0.984697
1591	mmu-mir-30e	0.029232	0.064564	0.984697
1592	Mnt	0.029252	0.074173	0.984697
1593	Ormdl1	0.02926	0.07419	0.984697
1594	Alox12	0.0293	0.074265	0.984697
1595	Agfg2	0.029308	0.074285	0.984697
1596	Krtap22-2	0.029319	0.07157	0.984697
1597	Olfr145	0.029366	0.071664	0.984697
1598	NonTargetingControlGuideForMouse_0647	0.029392	0.029289	0.984697
1599	4930505A04Rik	0.029404	0.07448	0.984697
1600	Krt12	0.029422	0.074518	0.984697
1601	Spic	0.02945	0.074566	0.984697
1602	Slc16a2	0.029498	0.074663	0.984697
1603	Ube2e2	0.029498	0.071936	0.984697
1604	Gfi1	0.029508	0.074684	0.984697
1605	Hsf2bp	0.029529	0.074731	0.984697
1606	Plekhs1	0.029545	0.074765	0.984697
1607	Olfr560	0.029555	0.074778	0.984697
1608	Gas7	0.029591	0.074849	0.984697
1609	Fgf18	0.029593	0.07485	0.984697
1610	Pcca	0.029631	0.074922	0.984697
1611	Emx2	0.029658	0.074969	0.984697
1612	Mpp4	0.029688	0.075036	0.984697
1613	NonTargetingControlGuideForMouse_0007	0.029709	0.029605	0.984697
1614	Tmem178	0.029721	0.075102	0.984697
1615	Sbno2	0.029745	0.075148	0.984697
1616	Tcaim	0.029761	0.075183	0.984697
1617	Ube2dnl1	0.029783	0.075228	0.984697
1618	Pqbp1	0.029783	0.075229	0.984697
1619	Pde12	0.029792	0.075244	0.984697
1620	Ptp4a1	0.029836	0.072681	0.984697
1621	Fam171b	0.029859	0.075376	0.984697
1622	Radil	0.029878	0.075414	0.984697
1623	Irf2bpl	0.029888	0.075437	0.984697
1624	Slc25a22	0.029898	0.075454	0.984697
1625	Atp1b4	0.029925	0.075511	0.984697
1626	Slc25a38	0.029945	0.075557	0.984697
1627	Pfkm	0.029955	0.075577	0.984697
1628	Ubb	0.029962	0.072958	0.984697
1629	Kif19a	0.029979	0.075624	0.984697
1630	Olfr571	0.030008	0.073053	0.984697
1631	Mysm1	0.03002	0.075713	0.984697
1632	mmu-let-7b	0.030047	0.065725	0.984697
1633	Acpp	0.030068	0.075811	0.984697
1634	Pdss1	0.030127	0.06584	0.984697
1635	Inpp5d	0.030155	0.075983	0.984697
1636	Hba-a1	0.030203	0.07607	0.984697
1637	Sp1	0.030207	0.076076	0.984697
1638	Krt28	0.03021	0.076081	0.984697
1639	Ccdc55	0.030295	0.076261	0.984697
1640	Tmem88	0.030305	0.07629	0.984697
1641	Gorasp1	0.030357	0.076391	0.984697
1642	Wdfy3	0.030358	0.076395	0.984697
1643	Olfr577	0.030395	0.076477	0.984697
1644	4933421I07Rik	0.030402	0.076486	0.984697
1645	Pbld2	0.030415	0.076512	0.984697
1646	Mrps28	0.030447	0.076575	0.984697
1647	Pbrm1	0.030453	0.076586	0.984697
1648	Ccdc86	0.030488	0.076659	0.984697
1649	Eps8l1	0.030495	0.076673	0.984697
1650	Ovca2	0.030504	0.076691	0.984697
1651	Pcp4l1	0.030505	0.076695	0.984697
1652	Nap1l5	0.030542	0.07677	0.984697
1653	Ankrd35	0.030581	0.074306	0.984697
1654	Olfr1225	0.030589	0.076864	0.984697
1655	Mybbp1a	0.030592	0.07687	0.984697
1656	Olfr51	0.030626	0.076932	0.984697
1657	Ppp1r18	0.030633	0.074418	0.984697
1658	Neu1	0.030637	0.076954	0.984697
1659	Vps26a	0.030684	0.077053	0.984697
1660	Slc35a1	0.03077	0.074713	0.984697
1661	Gas2l1	0.030774	0.077263	0.984697
1662	Ctps	0.030779	0.077273	0.984697
1663	Zfp2	0.030792	0.074758	0.984697
1664	mmu-mir-669d	0.030827	0.05641	0.984697
1665	Vamp5	0.030827	0.077363	0.984697
1666	4933417A18Rik	0.030848	0.077412	0.984697
1667	Epc2	0.030877	0.077477	0.984697
1668	Olfr686	0.030895	0.077521	0.984697
1669	Ipo8	0.030896	0.077522	0.984697
1670	NonTargetingControlGuideForMouse_0103	0.030902	0.030767	0.984697
1671	9530068E07Rik	0.030922	0.077577	0.984697
1672	Zfp13	0.030969	0.077675	0.984697
1673	Fam183b	0.030973	0.077683	0.984697
1674	Dhcr24	0.030985	0.077711	0.984697
1675	4931417E11Rik	0.030998	0.07774	0.984697
1676	Lrrc8a	0.031009	0.077767	0.984697
1677	Pcdhb15	0.031016	0.07778	0.984697
1678	Klhl29	0.031025	0.077797	0.984697
1679	Cd3d	0.031043	0.077836	0.984697
1680	Zfp870	0.031064	0.067235	0.984697
1681	Catsperg1	0.031065	0.075354	0.984697
1682	Cd1d2	0.031068	0.075362	0.984697
1683	Foxo4	0.031141	0.078036	0.984697
1684	Sprr2f	0.031159	0.078083	0.984697
1685	Kbtbd3	0.031191	0.078141	0.984697
1686	Cyp4a29-ps	0.031206	0.078172	0.984697
1687	Coa3	0.031225	0.075696	0.984697
1688	Phpt1	0.031232	0.075717	0.984697
1689	Pcdha5	0.031306	0.057244	0.984697
1690	Myo1f	0.031348	0.078459	0.984697
1691	Tfcp2l1	0.031391	0.07854	0.984697
1692	Syt4	0.031391	0.07854	0.984697
1693	Lrrc69	0.03143	0.078618	0.984697
1694	Slc9a7	0.031487	0.078741	0.984697
1695	Msrb2	0.03149	0.078749	0.984697
1696	Npbwr1	0.031538	0.078847	0.984697
1697	Ces1a	0.031553	0.078869	0.984697
1698	Cngb1	0.031567	0.0789	0.984697
1699	mmu-mir-483	0.031572	0.067982	0.984697
1700	Yap1	0.031585	0.078937	0.984697
1701	Polr2g	0.031595	0.078958	0.984697
1702	A430105I19Rik	0.031605	0.078983	0.984697
1703	mmu-mir-7212	0.031629	0.068061	0.984697
1704	Wdr11	0.031657	0.079085	0.984697
1705	Krt77	0.031704	0.07918	0.984697
1706	Ces2g	0.031724	0.076787	0.984697
1707	A230065H16Rik	0.03173	0.068221	0.984697
1708	Nucb1	0.031781	0.079328	0.984697
1709	Srp68	0.031781	0.079329	0.984697
1710	Olfr1426	0.031791	0.079348	0.984697
1711	Pdgfc	0.031822	0.079406	0.984697
1712	Dcdc2b	0.031859	0.079488	0.984697
1713	Asf1a	0.031866	0.079503	0.984697
1714	Trpm7	0.03187	0.079507	0.984697
1715	Map2	0.031872	0.079511	0.984697
1716	Slc35f5	0.031917	0.079592	0.984697
1717	Lgr5	0.031957	0.079676	0.984697
1718	Zdhhc4	0.032012	0.079794	0.984697
1719	Cacybp	0.032035	0.07744	0.984697
1720	Spryd4	0.032141	0.080073	0.984697
1721	Lgr4	0.032154	0.080102	0.984697
1722	mmu-mir-466c-1	0.032207	0.068915	0.984697
1723	Car10	0.032213	0.080232	0.984697
1724	Cldn22	0.032249	0.08031	0.984697
1725	Rtdr1	0.032262	0.08033	0.984697
1726	1700016C15Rik	0.032281	0.08037	0.984697
1727	Olfr115	0.032343	0.080497	0.984697
1728	Mknk2	0.03239	0.080591	0.984697
1729	Nr1d2	0.032479	0.080775	0.984697
1730	Tex15	0.032518	0.08085	0.984697
1731	Zc2hc1c	0.032531	0.078526	0.984697
1732	Ccl17	0.032533	0.080882	0.984697
1733	Olfr1110	0.03258	0.080981	0.984697
1734	Espnl	0.032598	0.081015	0.984697
1735	Pxdn	0.032628	0.081065	0.984697
1736	Fhl3	0.032674	0.078829	0.984697
1737	Dscaml1	0.032678	0.081174	0.984697
1738	Lap3	0.032697	0.081222	0.984697
1739	Nkx2-6	0.032706	0.081239	0.984697
1740	NonTargetingControlGuideForMouse_0109	0.032711	0.032611	0.984697
1741	Bpifa2	0.032722	0.081274	0.984697
1742	Zfp788	0.032764	0.079026	0.984697
1743	Gcgr	0.03283	0.081504	0.984697
1744	Nup50	0.032835	0.081519	0.984697
1745	Tmem185b	0.032858	0.08156	0.984697
1746	1700008F21Rik	0.032864	0.081581	0.984697
1747	mmu-mir-3080	0.03287	0.069908	0.984697
1748	Scaf4	0.032874	0.081599	0.984697
1749	Colq	0.032885	0.081621	0.984697
1750	Arl4d	0.032899	0.081652	0.984697
1751	Nacc2	0.032912	0.081682	0.984697
1752	Cd68	0.032915	0.08169	0.984697
1753	Ssbp1	0.032915	0.08169	0.984697
1754	Slc1a3	0.032959	0.081785	0.984697
1755	Nlrp4b	0.033006	0.081895	0.984697
1756	Olfr1084	0.033014	0.081909	0.984697
1757	Irf2	0.033054	0.081988	0.984697
1758	Skida1	0.033054	0.079681	0.984697
1759	Col6a5	0.033074	0.082038	0.984697
1760	Apbb3	0.033084	0.082056	0.984697
1761	Il7	0.033101	0.082085	0.984697
1762	Ifitm2	0.033134	0.082149	0.984697
1763	Ankrd60	0.033147	0.079879	0.984697
1764	Serpinb3b	0.033151	0.082184	0.984697
1765	Ercc5	0.033183	0.082241	0.984697
1766	Serpinb7	0.033196	0.082265	0.984697
1767	Nf1	0.033223	0.082318	0.984697
1768	Apol11a	0.033224	0.080036	0.984697
1769	Tmem120b	0.033263	0.082385	0.984697
1770	Card14	0.033291	0.082435	0.984697
1771	Ano3	0.033303	0.082462	0.984697
1772	Lamc3	0.033338	0.082533	0.984697
1773	Otx1	0.033343	0.082541	0.984697
1774	Dock7	0.033343	0.080282	0.984697
1775	mmu-mir-127	0.033352	0.070654	0.984697
1776	Ppp1r1c	0.033396	0.082659	0.984697
1777	Ppp1r26	0.033403	0.082671	0.984697
1778	Fam167a	0.033432	0.082731	0.984697
1779	Stard8	0.033462	0.08279	0.984697
1780	Impa2	0.03348	0.082829	0.984697
1781	Tmem241	0.033489	0.082846	0.984697
1782	mmu-mir-212	0.033495	0.070869	0.984697
1783	Rxra	0.033503	0.082871	0.984697
1784	F2	0.033523	0.082914	0.984697
1785	Hamp	0.033538	0.061972	0.984697
1786	Morn1	0.033633	0.083156	0.984697
1787	BC017158	0.033716	0.083321	0.984697
1788	Krt25	0.033725	0.083339	0.984697
1789	Cacnb3	0.033764	0.083409	0.984697
1790	Eogt	0.033811	0.083508	0.984697
1791	Olfr767	0.033811	0.083509	0.984697
1792	Pet100	0.033824	0.083534	0.984697
1793	Olfr411	0.033833	0.083556	0.984697
1794	Pelp1	0.033844	0.083583	0.984697
1795	Kcne1	0.03385	0.083598	0.984697
1796	Olfr323	0.0339	0.083699	0.984697
1797	Cmbl	0.033905	0.083714	0.984697
1798	Med19	0.033953	0.083804	0.984697
1799	Cyb5r3	0.033969	0.081637	0.984697
1800	Gpat2	0.033985	0.081668	0.984697
1801	Pygo1	0.034	0.083901	0.984697
1802	Syngr2	0.034005	0.083916	0.984697
1803	Olfr993	0.034047	0.08401	0.984697
1804	Nfatc2	0.034064	0.081838	0.984697
1805	Sod1	0.034095	0.084112	0.984697
1806	Taf8	0.034095	0.084113	0.984697
1807	Nxpe2	0.034131	0.084185	0.984697
1808	Sh3glb2	0.034189	0.084294	0.984697
1809	Grasp	0.034234	0.084384	0.984697
1810	Elp4	0.034237	0.084386	0.984697
1811	Rragd	0.034267	0.08445	0.984697
1812	Bmpr2	0.034284	0.084485	0.984697
1813	Sharpin	0.034313	0.082371	0.984697
1814	Plk1s1	0.034331	0.08459	0.984697
1815	Fam47e	0.034348	0.084626	0.984697
1816	mmu-mir-7088	0.034357	0.072144	0.984697
1817	Amelx	0.034358	0.084646	0.984697
1818	A530016L24Rik	0.034358	0.084647	0.984697
1819	Sh3bp5	0.034378	0.084696	0.984697
1820	Gm4861	0.034378	0.084696	0.984697
1821	Zfp503	0.034408	0.084755	0.984697
1822	Fthl17	0.034425	0.08479	0.984697
1823	Col5a2	0.034467	0.084877	0.984697
1824	Ccdc12	0.034485	0.082763	0.984697
1825	Klri2	0.034492	0.084932	0.984697
1826	Ccl27b	0.034525	0.085002	0.984697
1827	Antxrl	0.034549	0.085048	0.984697
1828	Slc30a8	0.03455	0.08505	0.984697
1829	Dus4l	0.034569	0.082944	0.984697
1830	Slc22a18	0.034581	0.082974	0.984697
1831	Rpl31	0.034581	0.082974	0.984697
1832	Arrdc1	0.034615	0.085189	0.984697
1833	Dcaf12l1	0.034626	0.08521	0.984697
1834	Catsper1	0.034652	0.085265	0.984697
1835	Amica1	0.034709	0.085391	0.984697
1836	Rbck1	0.034718	0.085408	0.984697
1837	Elfn2	0.034753	0.085486	0.984697
1838	Cxcr6	0.034757	0.085495	0.984697
1839	Olfr1051	0.034768	0.085524	0.984697
1840	Gm10354	0.034774	0.085538	0.984697
1841	mmu-mir-6955	0.034816	0.072797	0.984697
1842	Htr1b	0.034819	0.085633	0.984697
1843	BC061194	0.034845	0.085693	0.984697
1844	Actl9	0.034879	0.08577	0.984697
1845	mmu-mir-1190	0.034894	0.072917	0.984697
1846	Wfdc17	0.034898	0.085814	0.984697
1847	Kmt2d	0.034921	0.085849	0.984697
1848	Nmt1	0.034932	0.085873	0.984697
1849	Eftud2	0.034967	0.085937	0.984697
1850	Olfr1450	0.035014	0.083889	0.984697
1851	Skint4	0.035018	0.086045	0.984697
1852	Camk2n1	0.03504	0.086087	0.984697
1853	Atcay	0.035099	0.086228	0.984697
1854	Dnaic1	0.035175	0.084236	0.984697
1855	Diras1	0.035182	0.086395	0.984697
1856	Sqstm1	0.035229	0.086501	0.984697
1857	Dusp15	0.035242	0.086532	0.984697
1858	Mrps17	0.035253	0.086555	0.984697
1859	Cpsf7	0.035273	0.086592	0.984697
1860	Athl1	0.035276	0.086599	0.984697
1861	Tbc1d9	0.035294	0.086633	0.984697
1862	1700066M21Rik	0.035324	0.086704	0.984697
1863	Gm14325	0.035355	0.086769	0.984697
1864	1700122O11Rik	0.035447	0.086951	0.984697
1865	NonTargetingControlGuideForMouse_0613	0.035462	0.035358	0.984697
1866	Olfr469	0.035473	0.087007	0.984697
1867	Akap8	0.035478	0.087018	0.984697
1868	Olfr190	0.035481	0.087028	0.984697
1869	Agbl2	0.035492	0.087052	0.984697
1870	Syt5	0.035498	0.087062	0.984697
1871	Grpel1	0.035509	0.087078	0.984697
1872	Zfp286	0.03555	0.087165	0.984697
1873	Cdc42se1	0.03556	0.087189	0.984697
1874	Gif	0.035569	0.085082	0.984697
1875	Tcp11l2	0.035607	0.087282	0.984697
1876	Usp34	0.035635	0.087331	0.984697
1877	Sim2	0.035654	0.087369	0.984697
1878	8430427H17Rik	0.035663	0.087389	0.984697
1879	Ly6g6c	0.035687	0.085342	0.984697
1880	Nfx1	0.035702	0.087472	0.984697
1881	Dlgap1	0.035713	0.087495	0.984697
1882	Midn	0.03573	0.087528	0.984697
1883	Zbtb10	0.035749	0.087569	0.984697
1884	Ccdc129	0.035762	0.087583	0.984697
1885	Map4k2	0.035766	0.085506	0.984697
1886	Vmn1r66	0.035822	0.087707	0.984697
1887	Pear1	0.035862	0.087792	0.984697
1888	mmu-mir-33	0.035873	0.07436	0.984697
1889	Ddx19a	0.035886	0.085757	0.984697
1890	Tnfaip3	0.035891	0.08784	0.984697
1891	Mmp23	0.035891	0.087841	0.984697
1892	Bbc3	0.035894	0.08578	0.984697
1893	mmu-mir-466l	0.035894	0.065798	0.984697
1894	Ercc3	0.035971	0.088013	0.984697
1895	Itm2c	0.036012	0.088087	0.984697
1896	Rerg	0.036023	0.088108	0.984697
1897	Kbtbd11	0.036032	0.088127	0.984697
1898	Psat1	0.036049	0.088167	0.984697
1899	Fermt1	0.036064	0.088198	0.984697
1900	mmu-mir-496a	0.036094	0.074688	0.984697
1901	mmu-mir-1957a	0.036098	0.074692	0.984697
1902	l7Rn6	0.036104	0.088279	0.984697
1903	Cab39l	0.036105	0.088281	0.984697
1904	Ltbr	0.036121	0.08627	0.984697
1905	Dusp3	0.036121	0.088308	0.984697
1906	Flad1	0.036127	0.088317	0.984697
1907	1700013H16Rik	0.036127	0.088317	0.984697
1908	mmu-mir-3066	0.036158	0.074776	0.984697
1909	Pik3cd	0.036174	0.088415	0.984928
1910	Gdf3	0.036196	0.088458	0.984928
1911	Cfhr1	0.036221	0.08851	0.984928
1912	Clec16a	0.036278	0.086607	0.984697
1913	Adcy1	0.036338	0.088758	0.985718
1914	Psma7	0.036343	0.088766	0.985718
1915	Tas2r116	0.036397	0.086866	0.984697
1916	Rnf113a2	0.036405	0.088885	0.985718
1917	Atp6v1g1	0.03641	0.088896	0.985718
1918	Trpc7	0.036422	0.088925	0.985718
1919	Sbpl	0.036428	0.088938	0.985718
1920	Olfr1054	0.036457	0.088997	0.985718
1921	Fzd1	0.036475	0.087039	0.984697
1922	Taf1a	0.036501	0.087089	0.984697
1923	Cacna1s	0.036504	0.089087	0.985718
1924	Cd300lf	0.036509	0.089095	0.985718
1925	Umod	0.036551	0.089186	0.985718
1926	4932418E24Rik	0.036599	0.089275	0.985718
1927	mmu-mir-106b	0.036599	0.075458	0.984697
1928	Filip1	0.036603	0.087313	0.984697
1929	S100a11	0.03664	0.089351	0.985718
1930	Zfp800	0.036686	0.08945	0.985718
1931	NonTargetingControlGuideForMouse_0487	0.036711	0.036585	0.984697
1932	Olfr1471	0.036717	0.089508	0.985718
1933	Gipc3	0.036717	0.089508	0.985718
1934	Atxn3	0.036736	0.089544	0.985718
1935	Tmem43	0.036756	0.089592	0.985718
1936	Casp1	0.036774	0.089629	0.985718
1937	Tnfsf13b	0.036787	0.089655	0.985718
1938	Map3k11	0.036829	0.089745	0.985718
1939	Rc3h2	0.036835	0.089754	0.985718
1940	Smok3a	0.036888	0.089857	0.985718
1941	mmu-mir-1928	0.036902	0.067429	0.984697
1942	Cbfb	0.036908	0.089897	0.985718
1943	Gpatch8	0.036976	0.090031	0.98642
1944	Dgcr6	0.037092	0.090268	0.987471
1945	Igf2bp3	0.037118	0.090324	0.987471
1946	Acss3	0.03718	0.090447	0.987471
1947	Olfr308	0.037204	0.090491	0.987471
1948	5730409E04Rik	0.037249	0.090597	0.987834
1949	Piwil1	0.037259	0.090617	0.987834
1950	Gm7616	0.037306	0.090718	0.988116
1951	Ccl8	0.037322	0.090748	0.988116
1952	NonTargetingControlGuideForMouse_0505	0.037385	0.037273	0.984697
1953	Tube1	0.037401	0.09091	0.988116
1954	4930525M21Rik	0.037441	0.076709	0.984697
1955	Dennd6b	0.037479	0.091069	0.988116
1956	Nle1	0.037553	0.089351	0.985718
1957	Sez6l2	0.037563	0.091244	0.988116
1958	Olfr159	0.037589	0.09129	0.988116
1959	1700094D03Rik	0.037596	0.089441	0.985718
1960	Adam28	0.03761	0.091335	0.988116
1961	Gm1966	0.037636	0.091385	0.988116
1962	Iapp	0.037642	0.091394	0.988116
1963	Slc5a12	0.037668	0.091451	0.988116
1964	Cacfd1	0.037683	0.089626	0.985718
1965	Acot13	0.037778	0.091654	0.988116
1966	Cndp2	0.037809	0.089881	0.985718
1967	Kir3dl1	0.037825	0.091755	0.988116
1968	Arfip2	0.037872	0.091851	0.988116
1969	Aadat	0.037909	0.091931	0.988116
1970	Crnkl1	0.037916	0.091944	0.988116
1971	Cdk10	0.037974	0.092062	0.988116
1972	9830107B12Rik	0.037978	0.090241	0.987471
1973	Gmip	0.038014	0.092146	0.988116
1974	Urm1	0.038025	0.092168	0.988116
1975	Lrrfip2	0.038034	0.092188	0.988116
1976	Olfr1490	0.038061	0.092241	0.988116
1977	Trim55	0.0381	0.092324	0.988116
1978	Olfr382	0.038108	0.092339	0.988116
1979	Kif11	0.038144	0.092422	0.988116
1980	NonTargetingControlGuideForMouse_0819	0.038147	0.038042	0.984697
1981	Entpd2	0.038164	0.092464	0.988116
1982	Slc16a5	0.038185	0.09251	0.988116
1983	Upk1b	0.038202	0.092546	0.988116
1984	Cops8	0.038249	0.092636	0.988116
1985	Mb21d2	0.03829	0.092732	0.988116
1986	Diras2	0.038343	0.09284	0.988116
1987	Znfx1	0.038375	0.092898	0.988116
1988	Irgm2	0.038391	0.09293	0.988116
1989	NonTargetingControlGuideForMouse_0166	0.038415	0.038283	0.984697
1990	Rasgef1a	0.038424	0.091204	0.988116
1991	Olfr694	0.038438	0.093021	0.988116
1992	Pus1	0.038442	0.093031	0.988116
1993	Igf2bp2	0.038496	0.093143	0.988116
1994	C2cd4c	0.038532	0.093211	0.988116
1995	Atp7b	0.038545	0.093229	0.988116
1996	Insc	0.038579	0.093296	0.988116
1997	mmu-mir-103-1	0.038586	0.078409	0.984697
1998	Xab2	0.038592	0.093315	0.988116
1999	Dnajb11	0.0386	0.091552	0.988116
[truncated: 20,512 more rows]
